# Supplementary material for: Multi-level analysis of gut microbiome extracellular vesicles-host interaction reveals a connection to gut-brain axis signaling
Source: Microbiol Spectr. 2024 Dec 19;13(2):e01368-24. doi: 10.1128/spectrum.01368-24 (PMC11792502; doi:10.1128/spectrum.01368-24)
Supplement: Supplemental tables — Tables S1 to S15. [file spectrum.01368-24-s0002.xlsx]

## Sheet: Table S1
Table S1: Differential taxonomic features (ASVs) between stool and ex vivo developed microbiota as determined by Linear model with the donor as a covariate for adjustment.
ASV#	ASV-ID	logFC	AveExpr	t	P.Value	B	Taxon
ASV1	046cb7522f5d3589a6dcbcd1f2cda95d	0.0089082	0.0044747	5.3128	0.00040425	-6.7051	k__Bacteria; p__Firmicutes; c__Clostridia; o__Clostridiales; f__Ruminococcaceae; g__Faecalibacterium; s__
ASV2	70392e48fb80c7c9fd7adeae40a3585e	0.011956	0.0063084	4.8092	0.00082326	-7.4676	k__Bacteria; p__Firmicutes; c__Clostridia; o__Clostridiales; f__Ruminococcaceae
ASV3	b1ffa316da920a0242cfa65f45395023	0.0089917	0.0060496	4.6516	0.0010362	-7.7132	k__Bacteria; p__Firmicutes; c__Clostridia; o__Clostridiales; f__Ruminococcaceae; g__Gemmiger; s__formicilis
ASV4	0cfab271db3ec8f652b4159488aab51f	0.00058385	0.00034829	4.1747	0.0021243	-8.476	k__Bacteria; p__Firmicutes; c__Clostridia; o__Clostridiales; f__Lachnospiraceae
ASV5	db70b8d89735474e9c237ba7be41c449	0.0015229	0.00074637	4.0643	0.0025201	-8.6566	k__Bacteria; p__Firmicutes; c__Clostridia; o__Clostridiales; f__Lachnospiraceae; g__Clostridium
ASV6	2b348b2fc61115f0bfcafce3f198d167	0.0080997	0.0049557	4.0546	0.0025582	-8.6725	k__Bacteria; p__Firmicutes; c__Clostridia; o__Clostridiales; f__Ruminococcaceae; g__Gemmiger; s__formicilis
ASV7	26c87e646fae0567f153036dbb5b8705	0.010926	0.0056993	4.0135	0.0027273	-8.74	k__Bacteria; p__Firmicutes; c__Clostridia; o__Clostridiales; f__Ruminococcaceae; g__Faecalibacterium; s__
ASV8	497d0f85472b6c65eb16b064558434ca	0.011154	0.0056483	3.9619	0.0029564	-8.825	k__Bacteria; p__Firmicutes; c__Clostridia; o__Clostridiales; f__Ruminococcaceae
ASV9	1cc3c0be0a856258aa7704193e12e253	0.0012437	0.00063939	3.8498	0.0035277	-9.0109	k__Bacteria; p__Firmicutes; c__Clostridia; o__Clostridiales; f__Lachnospiraceae; g__Clostridium
ASV10	37117c59377dfc36e94955a2285c6e1b	0.001581	0.0019276	3.7204	0.0043339	-9.2269	k__Bacteria; p__Firmicutes; c__Erysipelotrichi; o__Erysipelotrichales; f__Erysipelotrichaceae
ASV11	666746bb50346047346c5f36ca87bfa4	0.00075909	0.00057904	3.4206	0.0070337	-9.732	k__Bacteria; p__Firmicutes; c__Clostridia; o__Clostridiales; f__Lachnospiraceae; g__Clostridium
ASV12	7bc5f2cd444108ff8428bfd0d4917144	0.0013635	0.00074214	3.3515	0.0078759	-9.8493	k__Bacteria; p__Firmicutes; c__Clostridia; o__Clostridiales; f__Lachnospiraceae; g__Clostridium; s__fimetarium
ASV13	853a0df5d56960ea90ac77b533125bcf	0.015904	0.0074147	3.3472	0.0079312	-9.8565	k__Bacteria; p__Firmicutes; c__Clostridia; o__Clostridiales; f__Ruminococcaceae; g__Faecalibacterium; s__
ASV14	bd4888ad8ffee1048db4f4ff4bd2b8e8	0.013641	0.0065965	3.3095	0.0084372	-9.9206	k__Bacteria; p__Firmicutes; c__Clostridia; o__Clostridiales; f__Ruminococcaceae; g__Faecalibacterium; s__
ASV15	9292f1d9345a80c782493b2a74cc7072	0.0013906	0.0014218	3.3058	0.0084896	-9.927	k__Bacteria; p__Firmicutes; c__Clostridia; o__Clostridiales; f__; g__; s__
ASV16	546a74a1f286bec1ddd5a887a73dced4	0.0038198	0.0018942	3.2944	0.0086501	-9.9463	k__Bacteria; p__Firmicutes; c__Clostridia; o__Clostridiales; f__Lachnospiraceae; g__Clostridium; s__fimetarium
ASV17	d61385c529b3c326f496624365bfb8eb	0.018123	0.011181	3.2862	0.0087669	-9.9602	k__Bacteria; p__Firmicutes; c__Clostridia; o__Clostridiales; f__Ruminococcaceae; g__Faecalibacterium; s__
ASV18	00ed2825ccc8bf41317a14dac9136834	0.0010828	0.00060804	3.272	0.0089748	-9.9844	k__Bacteria; p__Firmicutes; c__Clostridia; o__Clostridiales; f__Lachnospiraceae
ASV19	5dda1d8f336cef981339c03550ef7501	0.0012613	0.0013184	3.2701	0.0090034	-9.9877	k__Bacteria; p__Firmicutes; c__Erysipelotrichi; o__Erysipelotrichales; f__Erysipelotrichaceae
ASV20	242eb98fe763636c497b631ab48885be	0.0064626	0.0037044	3.2092	0.0099534	-10.091	k__Bacteria; p__Firmicutes; c__Clostridia; o__Clostridiales; f__Lachnospiraceae; g__Roseburia; s__inulinivorans
ASV21	c944c2534fceacb93db5aa2162a6d888	0.0031602	0.0021709	3.1798	0.01045	-10.141	k__Bacteria; p__Firmicutes; c__Clostridia; o__Clostridiales; f__Ruminococcaceae
ASV22	e5dbc6374b2c79889dfb9b58df2e59b4	0.018512	0.010182	3.169	0.010637	-10.16	k__Bacteria; p__Firmicutes; c__Clostridia; o__Clostridiales; f__Ruminococcaceae; g__Faecalibacterium; s__
ASV23	cf6165fc05b11cce76757b5ca4ef332e	0.0045067	0.0037487	3.1542	0.010902	-10.185	k__Bacteria; p__Firmicutes; c__Clostridia; o__Clostridiales; f__Lachnospiraceae; g__Clostridium; s__clostridioforme
ASV24	c8c6cc1bf8a8b3f3d94047636913f438	0.01564	0.0087779	3.129	0.011367	-10.228	k__Bacteria; p__Firmicutes; c__Clostridia; o__Clostridiales; f__Ruminococcaceae; g__Faecalibacterium; s__
ASV25	92d15fd14f249421a45f65898669ca01	0.0013997	0.0016617	3.1269	0.011407	-10.231	k__Bacteria; p__Firmicutes; c__Clostridia; o__Clostridiales; f__Lachnospiraceae; g__Ruminococcus; s__lactaris
ASV26	7a9b3ed260387c393b73713e334fc659	0.0012342	0.001688	3.102	0.011889	-10.274	k__Bacteria; p__Firmicutes; c__Clostridia; o__Clostridiales; f__; g__; s__
ASV27	1a31deedd5c4262f39f802a6a8b115a0	0.00077744	0.00044201	3.0745	0.012444	-10.321	k__Bacteria; p__Firmicutes; c__Clostridia; o__Clostridiales; f__Lachnospiraceae; g__Clostridium
ASV28	b65d4aa1219ad0e3776d3f7c03a3c4a6	0.0046659	0.0022221	3.0411	0.013155	-10.378	k__Bacteria; p__Firmicutes; c__Clostridia; o__Clostridiales; f__Lachnospiraceae; g__Clostridium; s__fimetarium
ASV29	2755453e0c3a25c580e31561112642d8	0.00026132	0.00020809	2.9967	0.014165	-10.453	k__Bacteria; p__Firmicutes; c__Clostridia; o__Clostridiales; f__Lachnospiraceae
ASV30	a21cf619fd712668e2a6d0d2abd55eb2	0.00062282	0.00050467	2.9938	0.014233	-10.458	k__Bacteria; p__Firmicutes; c__Clostridia; o__Clostridiales; f__Lachnospiraceae; g__Ruminococcus; s__lactaris
ASV31	2f9c76d5bd533ca7e34396eaea143bda	0.00041422	0.00027118	2.9435	0.015478	-10.544	k__Bacteria; p__Firmicutes; c__Clostridia; o__Clostridiales; f__Lachnospiraceae
ASV32	5f2285b047cdac721f88d0eb7bc35bdd	0.00043922	0.00025763	2.924	0.01599	-10.577	k__Bacteria; p__Firmicutes; c__Clostridia; o__Clostridiales; f__Lachnospiraceae; g__Ruminococcus; s__lactaris
ASV33	ae742b0ac2f499d4bbb9640a22375178	0.0060946	0.0029715	2.9026	0.016574	-10.613	k__Bacteria; p__Bacteroidetes; c__Bacteroidia; o__Bacteroidales; f__Rikenellaceae; g__Alistipes; s__putredinis
ASV34	2691f58c9f733d0c22ef5453103fbd96	0.00042606	0.00033236	2.888	0.016985	-10.638	k__Bacteria; p__Firmicutes; c__Clostridia; o__Clostridiales; f__Ruminococcaceae; g__Butyricicoccus; s__pullicaecorum
ASV35	bb305da93a7475f1052cd4258ee49440	0.0010499	0.001248	2.8776	0.017281	-10.656	k__Bacteria; p__Firmicutes; c__Clostridia; o__Clostridiales; f__Lachnospiraceae; g__Ruminococcus; s__lactaris
ASV36	3a968470c8b0d0f383a4a5b3e95de6c9	0.00041393	0.00025652	2.8572	0.017881	-10.691	k__Bacteria; p__Bacteroidetes; c__Bacteroidia; o__Bacteroidales; f__[Odoribacteraceae]; g__Odoribacter; s__
ASV37	2eabb95be5de2a6afe61e1c439e8515b	-0.028598	0.013156	-2.8393	0.018426	-10.721	k__Bacteria; p__Proteobacteria; c__Gammaproteobacteria; o__Enterobacteriales; f__Enterobacteriaceae
ASV38	4f910ff123315048fb814fe51ef2a33f	0.0041601	0.0021563	2.8307	0.018692	-10.736	k__Bacteria; p__Bacteroidetes; c__Bacteroidia; o__Bacteroidales; f__Rikenellaceae; g__Alistipes; s__putredinis
ASV39	0b40133dc16b2ce91839fea4fbd4c256	-0.017561	0.0082472	-2.8025	0.019599	-10.784	k__Bacteria; p__Proteobacteria; c__Gammaproteobacteria; o__Enterobacteriales; f__Enterobacteriaceae
ASV40	9c46cefcc06f5a3be7bd8461a1517e6d	-0.010492	0.0050957	-2.7681	0.020762	-10.842	k__Bacteria; p__Proteobacteria; c__Gammaproteobacteria; o__Enterobacteriales; f__Enterobacteriaceae
ASV41	765f4d73f62ac8807abea87aa9ff2bff	-0.0065006	0.0031353	-2.7676	0.020778	-10.843	k__Bacteria; p__Proteobacteria; c__Gammaproteobacteria; o__Enterobacteriales; f__Enterobacteriaceae
ASV42	a52cd1683fcabdf9e556c7f7cd42c6ae	-0.024284	0.011315	-2.7493	0.021428	-10.874	k__Bacteria; p__Proteobacteria; c__Gammaproteobacteria; o__Enterobacteriales; f__Enterobacteriaceae
ASV43	1ce245f43adf624e847d87cb2f99b901	0.0014463	0.00088397	2.7333	0.022012	-10.901	k__Bacteria; p__Firmicutes; c__Clostridia; o__Clostridiales; f__Ruminococcaceae; g__Faecalibacterium; s__
ASV44	3e76281ae0f8bd8ef0f637e20e577411	0.01125	0.0085419	2.733	0.022022	-10.901	k__Bacteria; p__Firmicutes; c__Clostridia; o__Clostridiales; f__Lachnospiraceae; g__Roseburia; s__inulinivorans
ASV45	921bd4912f90337d094b04a800ba5639	0.0016012	0.00076823	2.7171	0.022619	-10.928	k__Bacteria; p__Firmicutes; c__Clostridia; o__Clostridiales; f__Ruminococcaceae
ASV46	2147d72eb4c97749e0ca9c1ec13ebdae	-0.005397	0.0026713	-2.7159	0.022663	-10.93	k__Bacteria; p__Proteobacteria; c__Gammaproteobacteria; o__Enterobacteriales; f__Enterobacteriaceae
ASV47	cefe394a8bded09b34e1d104c508aaac	0.00033113	0.00016896	2.7059	0.023047	-10.947	k__Bacteria; p__Proteobacteria; c__Gammaproteobacteria; o__Pasteurellales; f__Pasteurellaceae
ASV48	e52a47906baf6e9d2877f244272b9a81	-0.058863	0.036636	-2.6841	0.023905	-10.984	k__Bacteria; p__Firmicutes; c__Clostridia; o__Clostridiales; f__Veillonellaceae
ASV49	e4f09f309b037f03c29f7ceaf152c59a	0.00037958	0.00033585	2.6568	0.025026	-11.03	k__Bacteria; p__Firmicutes; c__Clostridia; o__Clostridiales; f__Lachnospiraceae; g__Coprococcus; s__catus
ASV50	fdfed097fa80c156d6095c3dfa7a055b	0.00043442	0.00024993	2.6479	0.025405	-11.045	k__Bacteria; p__Firmicutes; c__Clostridia; o__Clostridiales; f__Lachnospiraceae; g__Roseburia; s__inulinivorans
ASV51	efa89654b201931988aa60462c1d617b	0.00051009	0.00053927	2.6453	0.025513	-11.049	k__Bacteria; p__Firmicutes; c__Clostridia; o__Clostridiales; f__Lachnospiraceae
ASV52	5e9ca72ac6e19bc1eddf4299c692bd5e	0.00016211	9.3627e-05	2.6358	0.025926	-11.065	k__Bacteria; p__Firmicutes; c__Clostridia; o__Clostridiales; f__Ruminococcaceae; g__Gemmiger; s__formicilis
ASV53	65b0065f274b7ccee0a32b5e1015f077	0.00019572	0.00011894	2.6346	0.025978	-11.067	k__Bacteria; p__Firmicutes; c__Clostridia; o__Clostridiales; f__Ruminococcaceae; g__Faecalibacterium; s__
ASV54	854eaa86c04e7f1a849865a522b320a2	0.00049952	0.00027594	2.6314	0.026115	-11.073	k__Bacteria; p__Firmicutes; c__Clostridia; o__Clostridiales; f__Lachnospiraceae; g__Roseburia; s__inulinivorans
ASV55	4953e1839084dc3d3763ce1b767bff3a	0.00050016	0.0003111	2.6285	0.026244	-11.077	k__Bacteria; p__Firmicutes; c__Clostridia; o__Clostridiales; f__; g__; s__
ASV56	8c3702ac1c59fb71bd05ebcc623fc535	0.00087767	0.00049809	2.6206	0.026596	-11.091	k__Bacteria; p__Firmicutes; c__Clostridia; o__Clostridiales; f__Lachnospiraceae
ASV57	721131bd5f2b143e5c968616f0e8824d	-0.015523	0.0080473	-2.6195	0.026645	-11.093	k__Bacteria; p__Bacteroidetes; c__Bacteroidia; o__Bacteroidales; f__Bacteroidaceae; g__Bacteroides; s__
ASV58	b9ae894105ce46519bc4bb528fdfbe54	0.00024848	0.00019846	2.6086	0.027138	-11.111	k__Bacteria; p__Firmicutes; c__Clostridia; o__Clostridiales; f__Ruminococcaceae; g__Gemmiger; s__formicilis
ASV59	bdbc89b7ac4ecde99a699218208bac0d	-0.014417	0.0068179	-2.5997	0.027546	-11.126	k__Bacteria; p__Proteobacteria; c__Gammaproteobacteria; o__Enterobacteriales; f__Enterobacteriaceae
ASV60	634f6edcf3bf35a2969878debae8865a	0.0018742	0.0012674	2.5878	0.028102	-11.146	k__Bacteria; p__Firmicutes; c__Clostridia; o__Clostridiales; f__Lachnospiraceae
ASV61	e0a9deea8d7415484b0b820e685a800e	0.00057414	0.00032545	2.5861	0.028184	-11.149	k__Bacteria; p__Firmicutes; c__Clostridia; o__Clostridiales; f__Lachnospiraceae; g__Clostridium
ASV62	2acaa8467ddb71b4cc5111d204680a37	0.022063	0.012558	2.5841	0.028278	-11.152	k__Bacteria; p__Firmicutes; c__Clostridia; o__Clostridiales; f__Ruminococcaceae; g__Faecalibacterium; s__
ASV63	0fb178d388631a64465371e322a05f7b	-0.040317	0.027061	-2.584	0.028284	-11.152	k__Bacteria; p__Firmicutes; c__Clostridia; o__Clostridiales; f__Veillonellaceae
ASV64	5778adafad0d175a6b5348ce810d0629	0.001903	0.0010187	2.5567	0.029611	-11.198	k__Bacteria; p__Firmicutes; c__Clostridia; o__Clostridiales; f__Ruminococcaceae; g__Faecalibacterium; s__
ASV65	475d01a220e4e08e9c63742be4b9f9d9	0.0017036	0.00099085	2.5346	0.030727	-11.235	k__Bacteria; p__Firmicutes; c__Clostridia; o__Clostridiales; f__Lachnospiraceae; g__Clostridium; s__fimetarium
ASV66	b9783b7dd7a6d62adb1c19010c023711	0.00057774	0.00041249	2.5338	0.030768	-11.236	k__Bacteria; p__Firmicutes; c__Clostridia; o__Clostridiales; f__Ruminococcaceae
ASV67	c5126edd4fed6cfe7a01e3a5a8e777c4	0.0001845	0.00013017	2.5283	0.031053	-11.245	k__Bacteria; p__Firmicutes; c__Clostridia; o__Clostridiales; f__Ruminococcaceae; g__Faecalibacterium; s__
ASV68	d0c185eb74b2e6a2cc9f402cd049faff	0.00069698	0.0004089	2.5167	0.031668	-11.265	k__Bacteria; p__Firmicutes; c__Clostridia; o__Clostridiales; f__Ruminococcaceae
ASV69	d81c6006e25c1d5b53b9b30fc85d4fef	0.0003039	0.00025486	2.5146	0.031779	-11.268	k__Bacteria; p__Firmicutes; c__Clostridia; o__Clostridiales; f__; g__; s__
ASV70	f59b96939ade4337b9c08cd105a106b0	8.5001e-05	4.7182e-05	2.5118	0.031928	-11.273	k__Bacteria; p__Firmicutes; c__Clostridia; o__Clostridiales; f__Ruminococcaceae; g__Gemmiger; s__formicilis
ASV71	de0c8d704795590400b55c1daf9c2720	-0.02243	0.010255	-2.5068	0.032197	-11.281	k__Bacteria; p__Proteobacteria; c__Gammaproteobacteria; o__Enterobacteriales; f__Enterobacteriaceae
ASV72	3fde11e116f8a6d358eb37428482fd99	0.0026917	0.0014892	2.5026	0.032425	-11.288	k__Bacteria; p__Firmicutes; c__Clostridia; o__Clostridiales; f__Lachnospiraceae
ASV73	624fb7c7ef7292a01e86d36c8df8dee6	0.00045015	0.00027643	2.498	0.032677	-11.296	k__Bacteria; p__Firmicutes; c__Clostridia; o__Clostridiales; f__; g__; s__
ASV74	b055df4e3b096983dd31fe8af2346d3e	0.007236	0.0039178	2.4864	0.033321	-11.315	k__Bacteria; p__Firmicutes; c__Clostridia; o__Clostridiales; f__Lachnospiraceae; g__Roseburia; s__inulinivorans
ASV75	8e7fe3aebc98c4d5b2cb5705466d2f92	0.0018193	0.0013267	2.4737	0.034037	-11.337	k__Bacteria; p__Firmicutes; c__Clostridia; o__Clostridiales; f__Ruminococcaceae; g__; s__
ASV76	a2eb9cb4115138851f5dc76a8a103c34	0.0022939	0.0026371	2.4693	0.034289	-11.344	k__Bacteria; p__Firmicutes; c__Clostridia; o__Clostridiales; f__Lachnospiraceae; g__Ruminococcus; s__lactaris
ASV77	24ebe6b856d6bd2ebbabc0ccd6075939	0.0010213	0.0009333	2.4544	0.035155	-11.369	k__Bacteria; p__Firmicutes; c__Clostridia; o__Clostridiales; f__; g__; s__
ASV78	a6d86cde572715e7f55fdd542b83c6bd	-0.014409	0.0075407	-2.4492	0.035464	-11.377	k__Bacteria; p__Bacteroidetes; c__Bacteroidia; o__Bacteroidales; f__Bacteroidaceae; g__Bacteroides; s__
ASV79	84ac6ecd3bc869ff3e8e7d1add284ed8	-0.00016828	0.00020738	-2.4379	0.036146	-11.396	k__Bacteria; p__Firmicutes; c__Clostridia; o__Clostridiales; f__Ruminococcaceae; g__Ruminococcus; s__bromii
ASV80	df482fb98cdfd63ccfe69f0faad70850	0.01454	0.0089113	2.4335	0.036409	-11.403	k__Bacteria; p__Firmicutes; c__Clostridia; o__Clostridiales; f__Lachnospiraceae; g__Roseburia; s__inulinivorans
ASV81	d4b515deebd7c51a9114154899c7be06	-0.0043707	0.0024583	-2.4319	0.036506	-11.406	k__Bacteria; p__Firmicutes; c__Clostridia; o__Clostridiales; f__Lachnospiraceae; g__Lactonifactor; s__longoviformis
ASV82	97bce15e2fc413f9139032888eb85714	-0.0026064	0.001421	-2.425	0.036931	-11.417	k__Bacteria; p__Firmicutes; c__Clostridia; o__Clostridiales; f__Lachnospiraceae; g__Clostridium
ASV83	25468160b90ee9046efa8a9f3eed4073	0.0002347	0.00013892	2.4212	0.037167	-11.424	k__Bacteria; p__Firmicutes; c__Clostridia; o__Clostridiales; f__Ruminococcaceae; g__Faecalibacterium; s__
ASV84	62962382489a92fe16e5b756a33e5d1f	-0.00069306	0.00036558	-2.4128	0.037699	-11.438	k__Bacteria; p__Firmicutes; c__Clostridia; o__Clostridiales; f__Lachnospiraceae; g__Clostridium; s__bolteae
ASV85	8b0287e408787675dbc82ad799aef0ab	0.00040972	0.00088377	2.4075	0.038032	-11.446	k__Bacteria; p__Firmicutes; c__Bacilli; o__Lactobacillales; f__Streptococcaceae; g__Streptococcus
ASV86	6517e7b5c396ac8261268080b3e0c911	6.4985e-05	5.7208e-05	2.4041	0.038251	-11.452	k__Bacteria; p__Firmicutes
ASV87	bcae31fe1746ddcd378eea20fa54d763	7.513e-05	9.2387e-05	2.4004	0.038491	-11.458	k__Bacteria; p__Firmicutes; c__Clostridia; o__Clostridiales; f__Lachnospiraceae; g__Ruminococcus; s__lactaris
ASV88	4162505f5f1ad270dbf76fdcd5218ea6	4.2785e-05	4.2477e-05	2.3929	0.038975	-11.47	k__Bacteria; p__Firmicutes; c__Clostridia; o__Clostridiales; f__Ruminococcaceae; g__Faecalibacterium; s__
ASV89	833f2587b09c0d6d2fae4f3d8efad5a5	0.00041374	0.00036792	2.3749	0.040169	-11.5	k__Bacteria; p__Firmicutes; c__Clostridia; o__Clostridiales
ASV90	35d640689df521c5a988cab07c0522fb	0.00095501	0.00081869	2.3726	0.040321	-11.504	k__Bacteria; p__Firmicutes; c__Clostridia; o__Clostridiales; f__Lachnospiraceae
ASV91	a13aa51fa92980d3df423077dc45a7e2	0.00028374	0.00023504	2.36	0.041183	-11.525	k__Bacteria; p__Firmicutes; c__Clostridia; o__Clostridiales; f__Ruminococcaceae
ASV92	81880ac2850b0cadefb898b85ac71fef	0.00086537	0.00050247	2.3582	0.041309	-11.528	k__Bacteria; p__Bacteroidetes; c__Bacteroidia; o__Bacteroidales; f__[Odoribacteraceae]; g__Odoribacter; s__
ASV93	83df1b98f6ad04dbdbc3de8ea26bdae3	0.00022098	0.00012371	2.3522	0.041725	-11.538	k__Bacteria; p__Firmicutes; c__Clostridia; o__Clostridiales; f__Ruminococcaceae
ASV94	b2489c1ae32a10d59480b24cf333ae63	4.7622e-05	4.0824e-05	2.3465	0.042126	-11.547	k__Bacteria; p__Firmicutes; c__Clostridia; o__Clostridiales; f__Ruminococcaceae
ASV95	b19edce30e8d0880cabca771c7d89c3f	-0.00020194	0.00012425	-2.3457	0.042184	-11.548	k__Bacteria
ASV96	219d597f942651ac53736d447441b7ec	-8.6151e-05	5.4204e-05	-2.3285	0.043414	-11.576	k__Bacteria; p__Firmicutes; c__Clostridia; o__Clostridiales; f__Veillonellaceae; g__Succinispira; s__mobilis
ASV97	19671f9592a7cc331c5677eeca95b46e	0.0010927	0.00057646	2.327	0.043524	-11.579	k__Bacteria; p__Firmicutes; c__Clostridia; o__Clostridiales; f__Lachnospiraceae; g__Ruminococcus; s__lactaris
ASV98	58657189ee77d17f14051541dc770471	0.00019138	0.00015847	2.3259	0.043604	-11.581	k__Bacteria; p__Firmicutes; c__Clostridia; o__Clostridiales; f__Lachnospiraceae
ASV99	8869da54f38f0e3b7f9c29c7ac8bc459	-0.0031025	0.0042705	-2.325	0.043667	-11.582	k__Bacteria; p__Firmicutes; c__Clostridia; o__Clostridiales; f__Ruminococcaceae; g__Ruminococcus; s__bromii
ASV100	5fae3ef4ee8daba46a340d5da2430391	0.00076148	0.00051483	2.3226	0.043844	-11.586	k__Bacteria; p__Bacteroidetes; c__Bacteroidia; o__Bacteroidales; f__[Odoribacteraceae]; g__Odoribacter; s__
ASV101	3c2ff76f39ca0084b0f8f4399f710e41	0.0014345	0.0009584	2.3225	0.043853	-11.586	k__Bacteria; p__Firmicutes; c__Clostridia; o__Clostridiales; f__Ruminococcaceae; g__; s__
ASV102	33aedc86695ea081089fa80278a10b55	0.00059985	0.00052052	2.3115	0.044662	-11.604	k__Bacteria; p__Firmicutes; c__Clostridia; o__Clostridiales; f__Lachnospiraceae; g__Clostridium; s__fimetarium
ASV103	0acaa1cb6a171f90c0db646c18fef4d8	0.00020443	0.00012059	2.3108	0.044714	-11.605	k__Bacteria; p__Firmicutes; c__Clostridia; o__Clostridiales; f__Ruminococcaceae; g__Faecalibacterium; s__
ASV104	5cd314e02d6300c6f1ab1b1a9ed080e1	-0.00036991	0.00019028	-2.3056	0.045109	-11.614	k__Bacteria; p__Proteobacteria; c__Gammaproteobacteria; o__Enterobacteriales; f__Enterobacteriaceae
ASV105	ad0a41825cbf7b3dcf891fdd164d8429	0.0006633	0.00061236	2.3043	0.045204	-11.616	k__Bacteria; p__Firmicutes; c__Clostridia; o__Clostridiales; f__Ruminococcaceae
ASV106	461d0981938f666f2caa0cf94af082c8	0.00042901	0.00042326	2.2847	0.046709	-11.648	k__Bacteria; p__Firmicutes; c__Clostridia; o__Clostridiales; f__; g__; s__
ASV107	31d9d5a4fbec0b6e76d31f81bef46a1b	0.0011435	0.00086581	2.2829	0.04685	-11.651	k__Bacteria; p__Firmicutes; c__Clostridia; o__Clostridiales; f__Lachnospiraceae
ASV108	d1f5a4fc85c2e8b6084bc67c36b6068d	-0.0012133	0.0018347	-2.2771	0.047306	-11.66	k__Bacteria; p__Actinobacteria; c__Coriobacteriia; o__Coriobacteriales; f__Coriobacteriaceae; g__Collinsella; s__
ASV109	baee5ecab7cd14699420fea5751a52e9	0.00042823	0.00029438	2.2652	0.048254	-11.68	k__Bacteria; p__Firmicutes; c__Clostridia; o__Clostridiales; f__; g__; s__
ASV110	660170ad7223b828f27c42be400cada3	-6.0471e-05	6.1364e-05	-2.2591	0.048744	-11.69	k__Bacteria; p__Firmicutes; c__Clostridia; o__Clostridiales; f__Veillonellaceae; g__Succinispira; s__mobilis

## Sheet: Table S2
Table S2: Lipid profiles of MEVs as determined by nLC-ESI-MS/MS analysis in the positive mode. SPB; Sphingoid bases, CAR; Acyl Carnitines, LPE; Lyso-phosphatidylethanolamine and LPC; Lyso-phosphatidylcholine.
m/z		Name	D1F	D1S	D2F	D2S	D3F	D3S	D4F	D4S	D5F	D5S	D6F	D6S	D7F	D7S	D8F	D8S	D9F	D9S	D10F	D10S	D11F	D11S	D12F	D12S
246.244	[M+H]+	SPB 14:0	0	0	770242900	0	1023800300	0	3951841700	162962240	549905200	48436510000	0	40305090000	0	56245010000	243037430	29829530000	938135800	51248005700	8689078000	40762540000	37793034000	24505080000	19151168000	28118540000
260.259	[M+H]+	SPB 15:0	0	0	2437127000	68404620	4236595000	29693250	24580690000	334139800	1794695000	610151900	801344300	521866100	28037150	736268900	543010800	348396200	10853240000	797109600	37248755950	529453300	61569335100	317045500	35087769500	327453100
274.276	[M+H]+	SPB 16:0	34260910	0	1122524200	152295200	2796069300	188236700	12406663000	728256900	1454069000	193194500000	0	158731096060	0	212671955700	375084800	136887986000	182449573000	216164400000	57913491000	149593696500	147404556000	158963800000	96584553000	145588800000
272.26	[M+H]+	SPB 16:1	0	0		109194300	0	0	0	508031900	0	0	0	210152800	0	0	0	0	0	0	0	635594000	0	0	0	0
288.291	[M+H]+	SPB 17:0	15116180	0	11154570000	1381667500	37912550000	6290548000	96150652410	1658538300	0	383524700	0	522375500	0	2483786800	166759590	905183700	75893588100	0	126844410	0	88542090800	1399154000	59649840000	1001287000
286.276	[M+H]+	SPB 17:1	0	0		105656000	0	0	0	0	0	0	0	0	0	0	0	0	0	0	0	0	0	0	0	0
302.307	[M+H]+	SPB 18:0	586639000	0	2514190700	1064090000	11048540000	2568974400	2409213000	0	14601680	71523518230	0	30492620000	0	61819403900	0	39790470000	68930820000	48075480000	33094345100	23826832200	32005779000	38629027300	15437785000	47992620000
318.302	[M+H]+	SPB 18:0	0	0	1149159600	21550970	656577100	29514930	429211700	0	0	21943030000	0	16713192200	78344160	23752342000	48732340	14858983400	17082864900	24578293000	9189676800	17326387800	13152401500	12129093600	12029036700	13525497000
300.291	[M+H]+	SPB 18:1	0	0	1381697000	3718430900	3471981000	1564741000	779624800	2417661000	0	4017680800	0	791070100	0	1160925200	0	5238981600	3323546000	1167516000	7291916000	1303096000	0	664850100	3585729000	2310475800
316.287	[M+H]+	SPB 18:1	71310280	0	0	0	1140888800	34730040	196279620	0	58950430	22453071000	46591120	21906655100	41677800	14005948000	166086327	10963803170	20438620430	14148580680	10043148300	22842260300	39288393340	55015864780	18687521440	22097745520
400.345	[M+H]+	CAR 16:0	0	0	42528410	360009700	46405320	28192410	58210230	330032900	71929070	338307900	0	0	0	0	0	170717300	0	0	280884660	189774300	113676600	0	0	0
398.328	[M+H]+	CAR 16:1	0	0	0	93656940	0	0	0	0	0	0	0	62290830	0	125390260	0	156461280	28339960	136461840	0	111243490	0	0	0	0
414.359	[M+H]+	CAR 17:0	0	0	0	33722350	0	0	0	0	0	0	7883027	0	0	0	0	0	0	0	0	0	7344555	30893760	70451820	0
428.376	[M+H]+	CAR 18:0	0	0	91616550	186483800	297535800	71735020	322569580	40956290	51182480	0	183334000	0	0	0	0	0	0	0	0	0	175772900	0	0	0
426.358	[M+H]+	CAR 18:1	0	0	0	342912500	0	0	0	161542500	0	8962055	0	44278120	0	48657830	0	12944590	0	22509830	139415800	0	0	0	0	8069389
424.343	[M+H]+	CAR 18:2	0	0	0	58336430	0	0	0	0	0	157447600	50309180	0	0	0	0	0	15369020	0	0	0	0	0	0	0
456.408	[M+H]+	CAR 20:0	0	10609350	0	0	95746640	0	121509200	0	0	126344300	92177390	0	0	0	0	0	0	0	0	0	0	0	0	0
426.263	[M+H]+	LPE 14:0	0	170056600	74337550	0	127793720	0	81868250	0	0	0	85002930	0	41894630	0	15670090	174550500	141620500	43001850	272084800	425000500	281722200	83268810	333117900	117054700
440.279	[M+H]+	LPE 15:0	135835270	0	368485200	0	489070100	0	707340800	117074100	45810830	0	438303500	855771100	32084280	0	51027200	1137090200	694828970	86850140	1083828100	402874800	253600250	1721104700	0	752388600
454.296	[M+H]+	LPE 16:0	0	132200400	4385778560	204859100	3654063700	429825320	3457940500	811155700	96026980	0	160973600	815314000	48714360	179470700	110408010	1652434600	2852923200	284941300	1985014600	599937710	1498617000	900939800	982584700	1785108400
452.282	[M+H]+	LPE 16:1	0	25590280	0	0	356984400	0	492458160	172892000	34926290	0	73873220	0	0	0	0	0	214291600	0	368995240	58256100	49763070	64308300	685149600	76637420
468.311	[M+H]+	LPE 17:0	21910900	0	391714100	0	0	0	178778800	0	0	0	0	0	0	0	0	0	74441210	0	36404680	0	0	0	0	0
466.295	[M+H]+	LPE 17:1	0	0	29841140	0	181427900	11421630	255280600	0	0	0	0	0	0	0	0	0	601879200	0	772401300	0	301009300	0	88346170	0
482.327	[M+H]+	LPE 18:0	395222000	142618300	5603036090	279735300	2794128500	1793547400	1664623600	116010090	782966610	0	1082771680	0	61092110	0	113703300	0	262496560	0	69898080	0	240924110	37467210	1173334260	0
480.311	[M+H]+	LPE 18:1	95349870	0	1754028100	0	3006103000	206045190	3242031000	336837600	0	0	372364300	0	209305390	0	71171750	260714940	3673478700	0	4340553000	180184200	1991998900	145598800	715231700	181391200
478.295	[M+H]+	LPE 18:2	552968170	0	1364701600	39393580	4167030600	55367240	3584579400	0	190826400	0	303367200	0	85915690	0	64169450	0	1688418400	40199110	3976924600	130612500	1753681800	0	977227800	0
476.279	[M+H]+	LPE 18:3	0	0	215432462	0	637731480	0	292748909	0	0	0	3172872	0	2228031	0	0	0	0	0	252316700	24881750	40245240	0	122472980	0
510.358	[M+H]+	LPE 20:0	0	0	0	0	47204300	8989157	0	0	0	0	0	0	0	0	0	0	0	0	0	0	0	0	0	0
504.312	[M+H]+	LPE 20:3	0	0	0	0	37439620	0	47274230	0	0	0	0	0	0	0	0	0	294624600	0	48959450	0	0	0	0	0
538.39	[M+H]+	LPE 22:0	0	0	0	9092693	0	0	0	0	0	0	0	0	0	0	0	0	0	0	53323100	0	0	29053290	0	0
536.374	[M+H]+	LPE 22:1	0	0	43988210	0	43550660	23492310	0	0	0	0	0		0	0	0	0	0	0	0	0	0	0	0	0
530.327	[M+H]+	LPE 22:4	0	0	0	0	25327640	0	0	0	0	0	0	0	0	0	0	0	0	0	0	0	0	0	0	0
384.219	[M+H]+	LPC 8:0	0	37636370	0	0	16611030	0	0	0	0	0	45366890	0	21818600	0	0	0	23781290	0	0	0	0	0	0	0
468.309	[M+H]+	LPC 14:0	15826500	124898700	0	65799740	136152110	0	74548790	108507800	5538292	0	113457410	0	57932220	0	7843154	0	70460550	0	67272750	0	83034040	0	0	0
482.322	[M+H]+	LPC 15:0		16059810	0	0	0	0	230202400	0	0	0	0	0	0	0	0	0	77369800	128228580	191405800	0	0	72996530	0	0
496.343	[M+H]+	LPC 16:0	406496400	0	9592294720	4382900100	8874165000	1106247250	11323791600	3494465000	918195880	365188700	1638979000	859152300	428139080	358780200	686334780	961271300	7789587000	407523120	9778091190	295677200	3835112660	1739966000	3685217000	2482866800
494.328	[M+H]+	LPC 16:1	0	0	28981480	17975510	77165540	0	48582680	0	0	36683480	99074410	30189990	29384830	0	0	84953980	0	0	144681350	0	0	0	0	0
510.358	[M+H]+	LPC 17:0	80339910	132701800	323238400	77773490	182919600	68901580	315694600	64115010	56724700	0	20004440	0	22372880	0	0	0	0	0	107148900	0	43867310	0	0	0
508.344	[M+H]+	LPC 17:1	0	0	0	0	0	35937720	0	0	0	0	0	0	0	0	0	0	0	0	0	0	0	0	0	0
524.375	[M+H]+	LPC 18:0	1337111000	1931810220	8299505780	892265800	2441374670	2259424300	3091929000	604563990	960129900	206755200	436074900	111781840	376427700	0	424455430	71251280	819013100	50985680	487624260	36507500	368073700	0	0	157446100
522.359	[M+H]+	LPC 18:1	0	271131700	2243658500	274318010	3648092200	178675000	2929989500	214330600	328728500	0	764957800	0	160910100	231312000	309031600	497298790	2455304600	0	2991533900	0	1346951380	212791410	819250500	149085700
520.343	[M+H]+	LPC 18:2	846736300	0	1977341700	226399110	4751280700	138701420	2539831000	138840560	602794900	1218775000	1040191000	914283100	175719000	28197220	320693700	1307051240	1214708308	827058880	2112095730	767586330	1993750600	44931510	835796100	185969500
518.327	[M+H]+	LPC 18:3	0	0	0	0	39255980	0	10686670	0	0	0	11207920	0	0	0	0	0	0	0	0	0	0	0	0	0
550.385	[M+H]+	LPC 20:1	0	15728300	0	0	0	0	0	0	88509290	0	16336710	0	0	0	0	0	0	0	0	0	0	0	0	0

## Sheet: Table S3
Table S3: Lipid profiles of MEVs as determined by nLC-ESI-MS/MS analysis in the negative mode.
m/z		Name	D1F	D1S	D2F	D2S	D3F	D3S	D4F	D4S	D5F	D5S	D6F	D6S	D7F	D7S	D8F	D8S	D9F	D9S	D10F	D10S	D11F	D11S	D12F	D12S
328.249	[M-H]-	NAGly 16:0	165161800	33754260	662609800	0	438729700	0	69406780	0	0	0	120864300	0	23701860	0	0	0	0	0	0	0	1762993000	700006800	0	0
342.265	[M-H]-	NAGly 17:0	85631900	77128670	0	22422896	286838600	65752880	0	20902880	133854100	71902950	2068187	45243860	0	0	0	54513830	34399710	16037160	863027800	142093810	474508970	229485750	103417020	601667950
356.278	[M-H]-	NAGly 18:0	0	0	192826451	0	159242250	11730420	25307420	0	0	0	0	0	0	0	0	0	0	0	0	0	10156970	0	2439193	0
370.296	[M-H]-	NAGly 19:0	6288775	3470694	3060701	0	0	11178450	0	0	6909250	0	0	49154440	0	27890830	0	0	0	18981274	0	40263820	0	0	0	4573587
384.311	[M-H]-	NAGly 20:0	0	2207405	0	0	0	0	13991890	6123722	0	0	0	0	0	0	0	0	0	0	3003113	0	2494252	0	4710629	7720028
382.296	[M-H]-	NAGly 20:1	11642240	0	0	0	5156017	0	0	0	86100140	0	0	0	0	0	0	0	0	0	43790350	0	5433165	0	4336245	0
400.253	[M-H]-	NAGly 22:6	0	0	0	0	0	0	0	0	0	0	7557040	0	0	0	0	0	0	0	0	0	0	0	0	0
415.279	[M-H]-	NAGlySer 16:0	988248	0	11031802930	182502400	114754800	44898960	11886650	0	110162200	13327350	0	67412970	23701860	0	4276168	0	73165780	44751610	2610348800	12220730	161347300	596487100	512224600	289317950
443.311	[M-H]-	NAGlySer 18:0	0	0	80552040	0	0	0	0	0	30547870	19128950	11068900	0	0	0	0	7218440	0	0	19552950	0	0	3877860	3380245	0
424.245	[M-H]-	LPE 14:0	0	0	114085600	5760423	174015360	0	0	0	0	7789063	0	162978630	0	0	0	414666660	214775740	120960300	0	1895994700	219077800	241964685	184694544	283189810
452.276	[M-H]-	LPE 16:0	0	0	4744017200	340341000	4625767160	199931180	63147120	18262840	0	332609600	0	3116536770	0	299170500	0	4697170700	2466531900	597608280	3808184111	6817487900	726045060	532786850	1356231300	545059590
450.261	[M-H]-	LPE 16:1	0	0	82024780	0	0	0	0	0	0	0	0	27055500	0	0	0	41151000	350468780	0	0	287250570	459487300	614491200	441856300	448958320
480.308	[M-H]-	LPE 18:0	0	41648720	5445453690	245374210	4280432978	630288850	34872370	12803880	16681658	15318660	0	73195190	5735071	5571315	0	57773097	96373150	58397542	200250500	190383680	336999100	124936059	622106420	112293270
478.292	[M-H]-	LPE 18:1	0	0	1375170100	29496350	2519253900	132571160	88511800	0	0	96954700	0	226191140	0	35756190	0	330555500	2366411000	145256960	5859727000	1658955900	1078565800	641137270	1095031500	411965640
476.275	[M-H]-	LPE 18:2	0	0	1074245350	72381850	3532457100	129277970	0	0	0	0	0	34396400	0	0	0	94033200	1101329000	79647760	3866294250	481987790	1560981000	680360100	819380100	242402850
474.26	[M-H]-	LPE 18:3	0	0	12259440	0	25211600	0	0	0	0	0	0	0	0	0	0	0	0	0	118222400	59576049	0	0	0	0
508.337	[M-H]-	LPE 20:0	0	0	47392769	0	32536823	160896430	0	0	0	0	0	0	0	0	0	0	0	0	0	0	0	0	0	0
506.323	[M-H]-	LPE 20:1	0	0	72474649	8873569	9396011	0	0	0	0	0	0	0	0	0	0	5100130	0	0	0	17570405	0	0	0	0
504.308	[M-H]-	LPE 20:2	0	0	20316940	0	8363330	0	0	0	0	0	0	0	0	0	0	0	0	0	34058020	0	75922390	66496010	70038740	34453670
502.292	[M-H]-	LPE 20:3	0	0	13673250	0	38981920	0	0	0	0	0	0	0	0	0	0	0	16241950	0	89773920	16468428	71577070	60658120	66644180	31317990
500.275	[M-H]-	LPE 20:4	0	0	127875400	12624950	328566400	16023790	0	0	0	0	0	0	0	0	0	8976586	60184020	17328570	201188940	75000000	113030240	55982540	136682920	36163470
536.37	[M-H]-	LPE 22:0	0	0	0	41857166	6264557	26973485	1817170	0	0	0	0	28574490	12845580	0	0	0	0	0	87313360	0	253140100	29814520	86950830	36339174
534.353	[M-H]-	LPE 22:1	0	0	1340517	0	13325023	64735640	0	0	0	0	0	0	0	0	0	0	8370138	0	0	0	0	0	36721050	0
532.337	[M-H]-	LPE 22:2	0	0	3487906	0	0	0	0	0	0	0	0	0	0	0	0	0	0	0	0	0	0	0	0	0
528.306	[M-H]-	LPE 22:4	0	0	8910982	0	19549720	0	0	0	0	0	0	0	0	0	0	19114310	0	35321530	63632190	18717860	0	0	0	0
571.286	[M-H]-	LPI 16:0	0	0	0	8771321	173113110	0	0	0	0	0	0	0	0	0	0	0	167075890	0	0	0	0	0	0	0
599.328	[M-H]-	LPI 18:0	57926400	35001710	0	0	0	0	0	11005600	70872040	0	13116900	0	0	0	68927436	0	51911790	0	0	0	22871550	0	0	0
597.306	[M-H]-	LPI 18:1	0	0	0	0	0	0	0	0	0	89295640	0	13485180	0	101474620	66919530	81546248	0	185616550	0	130528750	38956390	0	0	31642940
595.288	[M-H]-	LPI 18:2	22666920	0	112430800	0	0	0	0	13068693	0	0	0	0	25006310	0	28585270	0	0	0	0	24191010	0	0	0	0
619.285	[M-H]-	LPI 20:4	0	0	14285902	0	0	0	0	0	0	0	0	0	5598257	0	0	64639620	0	487912800	0	3448316	0	0	0	0
455.242	[M-H]-	LPG 14:0	0	0	0	0	0	0	0	0	40460680	0	0	0	100356400	0	0	0	0	0	20636230	0	38925950	0	0	0
483.272	[M-H]-	LPG 16:0	0	5250888	0	0	17604783	0	0	168542587	67598390	0	494025600	0	116480000	0	196100200	0	0	0	1203777300	0	511464710	297137110	321026884	41656910
511.305	[M-H]-	LPG 18:0	0	0	0	0	0	0	0	0	12291070	0	17669130	0	5931503	0	23768170	0	0	0	0	0	0	0	0	0
509.289	[M-H]-	LPG 18:1	15761890	0	69432550	0	0	0	0	0	0	0	3773724	0	0	2527309	0	0	162889600	0	0	0	115708900	39688560	321026884	243859922
507.273	[M-H]-	LPG 18:2	0	7214100	0	0	0	0	0	15687430	0	0	0	0	0	0	15653160	0	19966590	0	115153740	0	0	0	0	0
505.257	[M-H]-	LPG 18:3	0	0	0	0	0	0	0	0	0	0	0	0	0	0	4448881	0	0	0	0	0	0	0	0	0
541.285	[M-H]-	LPG O-22:6	0	0	25174650	40776960	20040140	28738290	0	0	7079876	194384300	0	764576990	0	783416590	0	34262680	84690370	0	23541100	113681030	37197700	0	17701790	28680630
522.285	[M-H]-	LPS 18:1	0	0	31167440	0	0	0	0	0	0	0	0	0	0	0	308524270	0	581343490	0	0	73430180	0	29426730	0	95186900
520.269	[M-H]-	LPS 18:2	0	0	0	0	0	0	0	0	0	0	0	79007320	19687520	0	0	205668070	0	21081450	0	271461040	0	0	0	0
552.333	[M-H]-	LPS 20:0	0	0	0	0	0	0	0	0	0	0	2099489	0	0	0	0	0	0	0	0	0	0	0	0	0
620.472	[M-H]-	PE O-8:0_20:0	0	0	0	0	0	0	0	0	11526340	0	0	449355	0	0	0	0	0	0	0	0	0	0	0	0
526.276	[M-H]-	PE 10:0_8:0	0	0	72448790	0	67415160	0	0	0	0	21982033	0	0	0	0	0	0	24139840	19833380	132207690	0	55812730	0	10002910	5767077
730.498	[M-H]-	PE 16:0_18:2	0	0	0	202948700	28598640	177919430	4039889	0	0	0	0	0	0	0	0	0	0	0	12060172	0	0	21795020	57848180	69941261
728.476	[M-H]-	PE 16:0_18:3	0	0	0	84865660	37607334	4033759	0	0	0	0	0	0	2030932	0	0	0	0	0	0	0	0	0	0	35887980
758.529	[M-H]-	PE 18:0_18:2	0	0	15268982	14688530	8950615	177919430	0	0	0	0	0	0	0	0	0	0	78593760	9767924	5894126	9281479	0	0	23448690	55904984
573.232	[M-H]-	PI 8:0_6:0	0	0	55292520	0	32902190	39962260	0	0	0	0	0	0	0	0	0	0	0	23384140	0	0	0	0	0	0
897.521	[M-H]-	PI 16:0_22:6	0	1806428	0	0	0	0	0	0	0	0	0		0	0	0	0	0	0	0	0	0	0	0	0
925.554	[M-H]-	PI 18:0_22:6	0	0	0	0	0	0	2123951	0	0	0	0		0	0	0	0	0	0	0	0	0	0	0	0
591.41	[M-H]-	PA 20:0_8:0	5937751	5283296	0	0	0	0	1452294	21711890	0	0	24992270	0	0	0	2369458	0	0	0	0	0	0	0	0	0
619.442	[M-H]-	PA 22:0_8:0	0	0	0	0	0	0	1452294	2248686	0	0	4983746	0	0	0	0	0	0	0	0	0	0	0	0	0
603.336	[M-H]-	PG 6:0_18:3	7838132	5357689	0	4141196	0	0	0	15223303	0	0	0	46257606	0	95039870	0	0	2467429	0	0	0	2322783	0	0	0
765.461	[M-H]-	PG 14:0_18:2	0	0	0	0	0	0	6207475	0	19353247	0	0	0	0	0	0	0	0	0	0	0	0	0	0	0
841.55	[M-H]-	PG 18:0_18:0	0	0	0	0	0	0	0	0	3099041	0	0	0	0	0	0	0	0	0	0	0	0	0	0	0
619.33	[M-H]-	PG 18:3_6:0	5556733	0	0	0	0	0	0	2248686	0	6809724	0	25878336	0	51553540	0	1480689	0	0	0	0	0	0	0	0

## Sheet: Table S4
Table S4: Metabolic profiles of MEVs as determined by nLC-ESI-MS/MS analysis in the positive mode.
m/z		Name	D1F	D1S	D2F	D2S	D3F	D3S	D4F	D4S	D5F	D5S	D6F	D6S	D7F	D7S	D8F	D8S	D9F	D9S	D10F	D10S	D11F	D11S	D12F	D12S
148.061	[M+H]+	L-Glutamic acid	0	0	0	0	0	0	7241569900	0	0	0	0	114370300	0	0	0	1552611300	29166686900	0	13244825200	0	56315607000	37861487300	32178440100	46159162700
166.1	[M+H]+	Phenylalanin	369868100	0	0	0	0	0	15655049000	122698400	286326800	4405613100	456470000	4967618000	429891100	3028143500	239384600	1585254900	598173100	2653648900	354341100	1896417000	593911400	458166700	435318300	545125900
172.134	[M+H]+	Gabapentin	0	25886330	171879700	290700900	271567690	0	61610150	39031160	46291900	759078300	78653521	7066984650	102211145	10035380600	182617648	16241161400	5828820600	7203420500	5066184570	12732184900	17007078700	19360921570	8905904380	20385146800
182.082	[M+H]+	Tyrosine	0	0	0	0	0	0	1965254030	0	0	0	0	491059630	0	144486100	76880780	297528300	0	320817700	0	503685600	0	0	0	0
286.275	[M+H]+	Pentadecanoyl Ethanolamide	0	0	217654270	49811740	76096470	0	197196950	51724520	0	0	0	186212800	0	0	0	908944500	0	125099600	130607530	170848400	57599280	69642150	235458820	248663160
288.254	[M+H]+	Lauryl diethanolamide	15116180	97700100	68788660	153131320	0	44443780	0	1025610480	48517960	3707819800	0	3530586600	0	2483786800	18106800	2031726700	258319600	2992376900	126844410	3140168500	0	9387411700	1201734020	4603692780
314.306	[M+H]+	Heptadecanoyl Ethanolamide	325010501	39097180	2750782410	256708120	13858664230	2198178620	2450729877	136980870	175097870	0	0	0	35500460	0	0	0	2115419000	0	2451588200	0	24276196000	0	137792700	0
320.259	[M+H]+	Palmitoleoyl Ethanolamide	0	0	87760230	0	0	0	0	0	0	0	0	0	0	0	0	0	0	0	0	0	0	0	0	0
324.291	[M+H]+	Linoleoyl Ethanolamide	461722750	28110370	762800500	526132400	938993700	425705210	223882750	1422224040	0	213848850	186411630	320134020	363959550	177865460	111714640	181533620	0	56752400	1386897550	148770460	2669076780	1300039740	813402640	596730810
440.317	[M+H]+	Arachidonyl dopamine	0	0	165197770	0	103990500	0	0	21114340	0	0	0	0	0	0	0	0	0	0	14484720	0	0	0	0	0
522.342	[M+2H]2+	Glutamate conjugated chenodeoxycholic acid	61688520	0	132269850	0	0	0	0	0	0	95904050	0	0	0	0	0	0	0	0	0	0	0	0	0	170461280
102.128	[M+H]+	1-Hexylamine	1018362990	1381338940	0	0	0	195901800	951677100	851441370	2322313590	0	807730820	263688000	394829400	155787800	604315500	57031890	277301665000	0	298462980000	432566500	310140210000	370278027000	278271173000	246990810000
103.055	[M+H]+	Cycloserine	0	538124600	0	452074800	0	0	0	293523300	1979781800	0	0	0	0	0	0	0	1146566000	0	785485900	0	954270800	1122729000	1131601000	1285719000
104.108	[M]+	Choline	0	0	40725460	0	0	0	57357540	0	0	0	0	0	0	0	0	0	0	0	0	0	0	0	0	0
116.071	[M+H]+	Proline	0	0	0	0	0	0	2342593700	735053800	0	0	0	0	331684500	426521800	0	0	0	0	0	396892400	0	525959000	255883500	0
118.086	[M+H]+	Valine	0	0	0	0	0	0	10142375000	0	0	0	0	516972740	0	208473600	0	0	335887000	237657800	144100100	1135522800	0	0	0	0
120.081	[M+H]+	Indoline	19917543000	14714829000	5254080000	16057515000	9371786600	17993457000	51260232800	15641117000	28056597000	626104869000	1665686300	321377374000	13792517810	441604494000	14963575000	339989200300	19099625000	174609498000	8932726900	318351384000	16272630000	18870092500	17771250000	14487901000
132.103	[M+H]+	Isoleucine	0	182416000	204402700	333769700	0	211870800	0	286562000	287097200	800246700	0	577827000	0	769326300	0	0	0	397976500	70267640	578095200	0	0	140612100	95366530
139.074	[M+H]+	Tyrosol (hydroxyphenylethanol)	6684482000	3233929300	10481745000	10493631000	887179480	15494984300	24987573200	4596034600	1219549500	0	0	81354795000	2492348000	75774905000	6747312100	83184431900	65069368000	113761576600	61535266000	105133586600	57952421000	90652807000	89467788600	88688821700
142.094	[M+H]+	Histidinol	263146200	0	0	0	0	0	0	0	178102700	0	188030100	0	199765700	487902500	0	0	0	0	0	0	0	0	0	0
150.063	[M+H]+	Methionine	363411300	0	0	0	0	0	1356201500	0	75921180	3604279000	401532900	817966800	0	2660200500	144972300	3486034700	0	3386875780	74729630	1123014390	0	0	0	0
153.052	[M+H]+	Vanillin	0	0	0	1230578000	0	664140200	2072774000	0	211040100	4666427800	0	4720772000	2065315500	5469342400	0	37823683000	0	12369420000	0	6952510000	0	0	0	450777100
153.053	[M+H]+	Gaultherin	11536284600	5333866200	8419054000	3291455000	16963793400	7625094400	12084256300	4725989100	8971253000	0	32556224000	41626802000	10283277000	35445190000	19679842860	6587929000	2087036800	20066776000	3440719700	15064667000	3828040100	1481320800	1944437400	3554847800
158.153	[M+H]+	Hyocholic acid	340356300	494614300	0	0	902901600	0	0	1883698000	410758500	1320006000	346702400	1216466000	363522200	654775800	0	1714427000	1449755500	1499176000	1171571800	2856967000	621861600	830463200	422046100	614222200
162.113	[M+H]+	Carnitine	284409900	0	464545900	394156800	288551200	160369400	0	0	859459600	1844786100	356601300	1467003400	575588040	2194310800	639901400	0	1215124160	0	1138600400	417712300	788699800	697991750	546045100	665913500
168.092	[M+H]+	Xylose	7193132000	0	0	0	0	0	6032588000	0	3625334000	0	0	0	0	0	0	0	0	0	0	0	0	0	0	0
169.046	[M+H]+	Vanillic acid	3333575000	1215984500	0	659213300	0	1437543000	2452281100	0	1329441000	6364348000	1144615000	0	0	12640150000	0	0	0	17766460000	486524400	0	474079400	0	0	0
169.122	[M+H]+	Geranic acid	364528900	174698100	0	0	0	0	0	0	271282500	0	0	0	0	0	0	0	152392200	0	0	0	0	113927000	602212600	0
175.072	[M+H]+	N-Alpha-Acetyl-L-Asparagine	131258600	0	0	0	0	0	0	0	0	0	0	0	0	0	0	0	0	0	0	0	0	0	0	0
175.119	[M+H]+	Arginine	0	83759800	0	0	0	0	1107029900	45580750	0	0	0	44972730	27953250	69866020	65673940	66934120	96907690	84896190	0	0	193681650	195532840	81086760	206913290
176.103	[M+H]+	L-Citrulline	0	0	0	0	0	0	163712800	0	0	0	0	0	0	0	0	0	0	0	0	0	78496310	0	0	81450770
179.001	[M+H]+	Diallyl trisulfide	0	0	0	156678840	55913700	28739460	0	0	0	10269330	0	0	0	0	0	0	220678460	0	318048550	0	248736840	588336460	880494900	477191000
185.155	[M+H]+	Delta-undecalactone	2680933000	3095575500	4178188000	10843292700	10183594600	7789860000	12365582800	5695675000	120928200	16077731000	1426539700	19256368000	141971300	19720486000	3130756640	0	6811587200	23464045000	7026293100	20146240000	10820101490	11357902200	9229016560	13248654700
187.112	[M+H]+	Pyridoxine	0	12643840	0	0	0	0	29563220	12235010	63136910	0	0	19673750	7660608	110729100	13834080	0	1781580600	22895740	1796961730	0	511515590	513203390	0	720524480
197.119	[M+H]+	Loliolide	0	0	1171451000	2909435300	1442471100	2319397600	0	0	95581690	551738400	354257300	1177328000	0	1444116000	418519300	4833732000	398662900	3866845000	2284031100	4457349000	1465518200	362918800	0	943516900
197.155	[M+H]+	Nerylacetate	0	0	480147900	0	0	0	498861500	0	0	0	60381710	1478853000	0	1816735000	0	1389530000	1348775700	1522372000	1872253900	2208174000	2176562700	1955973400	1023859600	1154264300
199.17	[M+H]+	Delta-dodecalactone	0	66647080	2210112850	168112900	1762717370	175226090	0	149946600	632427690	0	67824840	604231600	232409540	0	361766100	0	627645100	0	693514720	0	491067390	620913240	501383200	408836700
206.14	[M+H]+	Panthenol	238185520	0	661222100	579979600	506702240	577499810	301158500	57924010	0	820502100	127614200	2471504000	78420550	1020052000	205389600	1544647400	307759200	1999850000	325794200	3258212000	1653190800	579299300	644662500	452150800
215.129	[M+H]+	(2s)-2-((1s)-1-Hydroxypentyl)-4-Methoxy-2,3-Dihydropyran-6-One	3936616300	3038484000	7733634200	7043074400	9143423800	8887905800	18498983800	4358984100	1552502300	47487899500	3053218400	45165601000	5382614100	47493398800	3542401500	44432432100	7015832500	51946601000	5819048250	58069633300	4530314100	16501744530	11702271900	10867213300
245.185	[M+H]+	Leucylleucine	0	0	0	0	0	0	73286890	74415800	0	0	0	0	0	0	0	0	0	0	136033240	0	0	224833960	490065380	0
245.186	[M+H]+	Isoleucylleucine	0	0	0	0	0	0	40890770	0	0	0	48276450	0	0	0	0	0	0	0	0	0	0	0	0	0
258.243	[M+H]+	Lauric isopropanolamide	0	0	2006253040	0	11614824390	0	3157999060	0	0	255500200	0	252748300	69340100	193200860	0	216135300	1686753050	252359900	2250690500	202121430	12169290480	283076560	3208018800	299148500
260.165	[M+H]+	Propranolol	0	0	0	0	0	0	19447390	0	0	0	0	0	0	0	0	0	66363200	0	0	0	0	0	0	0
261.145	[M+H]+	Gamma-glutamylleucine	0	0	0	0	0	0	476956880	0	0	0	0	0	0	0	0	0	0	0	0	0	0	0	0	0
268.103	[M+H]+	Adenosine	0	17442590	0	0	0	0	168093960	0	0	0	72151430	0	0	0	45565720	0	38670340	148251950	35701680	0	36646390	44048550	40894630	42260580
273.221	[M+H]+	Dihydrotestosterone	0	0	0	0	0	0		299012500	0	0	0	0	0	0	0	0	0	0	0	0	0	0	0	0
273.221	[M+H]+	Androsterone	0	0	0	0	0	0	34566580	0	0	0	0	0	0	0	0	0	0	0	0	0	0	0	0	0
275.135	[M+H]+	Indole-3-acetyl-L-valine	0	0	0	0	0	0	52043280	0	0	0	0	0	0	0	0	0	0	0	0	0	47900040	0	0	0
279.232	[M+H]+	Linolenic acid	80878560	53717530	31202290	0	822490600	52683680	1266966910	61546520	224080220	0	517111600	0	278349500	0	108575700	0	1508497000	0	5050335000	0	0	166299200	0	0
283.175	[M+H]+	Hexaethylene glycol	0	0	221676900	212895100	135574300	208528900	139909800	0	0	0	0	2184621000	0	2379304000	147104600	2007439000	532031600	2256449000	0	2592421000	612035700	592091800	498446400	689030500
289.215	[M+H]+	Testosterone	90923860	0	0	0	0	0	0	162711000	0	0	0	0	0	0	0	0	0	0	0	0	0	0	0	0
291.122	[M+H]+	Dehydrocurvularin	235515600	142151400	0	0	0	0	372824400	0	145083600	0	164084800	0	129348200	0	141448900	0	0	0	0	0	0	0	0	0
291.232	[M+H]+	Androsterone	0	56511780	0	0	0	0	731981000	14506820	0	0	0	0	0	0	0	0	0	0	0	0	0	0	0	0
293.135	[M+H]+	Curvularin	0	0	367746200	202643910	830302740	812741700	165421330	171647200	0	1393769400	0	978571100	0	962608100	0	1615399900	0	1720849860	0	1853473100	0	0	0	144915300
300.289	[M+H]+	Sphingosine	0	0	4681046960	3942162760	41115775900	4823935190	15268038700	258873196	22507900	4210396200	0	4108080300	0	0	560832800	2184701000	20385013420	0	18053355700	0	18695809800	6697587710	9082544000	3775989800
301.178	[M+H]+	Adrenosterone	0	0	0	35033060	0	0	731981000	0	0	0	0	0	0	0	0	0	0	0	0	0	0	0	0	0
302.304	[M+H]+	Dihydrosphingosine	586639000	0	2566995210	1109147630	11126612780	2636800270	2409213000	228696400	0	71523518230	0	30492620000	0	61819403900	0	39790470000	68930820000	48075480000	33094345100	23826832200	32005779000	38629027300	15437785000	47992620000
303.251	[M+H]+	2-Myristoylglycerol	29161690	10120300	176409260	48747710	0	22140730	174445940	29264630	0	5397235500	10405160	3200480400	0	4221712800	25278308	3951914700	5281096000	5665542700	2157963000	5645362400	4911564700	4302821000	2078210000	5523000000
311.201	[M+H]+	Gestoden	0	0	23795050	0	0	0	16076680	0	0	0	0	0	0	0	0	0	0	0	0	0	0	0	0	0
313.214	[M+H]+	Norgestrel	0	0	0	0	0	0	31797070	0	0	0	0	0	0	0	0	0	0	0	0	0	0	0	0	0
315.237	[M+H]+	Progesterone	0	0	12768830	0	0	0	0	0	0	0	0	0	0	0	0	0	0	0	0	0	0	0	0	0
317.068	[M+H]+	Isorhamnetin	0	0	61902160	0	0	0	0	0	0	0	0	0	0	0	0	0	0	0	0	0	0	0	302790700	0
331.285	[M+H]+	2-Palmitoylglycerol	0	71768030	953130640	575745390	478184240	235318750	468794600	541083330	509001140	11711982100	0	10411012700	243748880	6788739300	187126040	5701538020	2708902600	7780267600	13325727300	8104830400	14586948300	10699308620	34416769300	17675210900
339.063	[M+H]+	Griseofulvic acid	0	0	0	0	0	0	42277960	250762100	0	0	241232330	0	0	0	0	0	0	0	0	0	0	0	0	0
350.117	[M+H]+	Ampicillin	0	0	0	0	0	0	80462300	0	0	0	0	0	0	0	0	0	146924800	0	71212220	0	0	0	0	0
353.231	[M+H]+	Eicosanoids_15kpgf2	0	0	22135080	0	0	174699580	0	0	0	0	0	0	0	0	0	0	0	0	0	0	0	0	0	0
353.078	[M+H]+	Griseofulvin	116740800	0	0	0	0	0	125707000	250762100	0	0	0	0	0	0	0	0	0	0	0	0	0	0	0	0
355.283	[M+H]+	Monolinolein	76101890	0	104844590	800224100	842936820	75630050	242002200	45885000	10792990	797174200	173295400	384093000	214716600	465400900	70603910	842721160	1471212570	611700400	395850410	579972100	990687470	875428550	268653600	1144335680
357.299	[M+H]+	Monoolein	134530810	5134894	171495200	575090600	593271400	132962180	249094200	88047430	155880100	281655360	34792760	0	70504700	0	0	391082150	711392770	0	345567300	0	818646160	730373670	1325390200	1548341170
359.314	[M+H]+	1-Monostearin	47938350	0	846386300	464094700	1538156990	326545300	66135904	27218130	80467600	0	33490900	120611295400	45459590	32283400000	8229675	3913712920	7689039600	14663099700	5609324600	15528860000	8280940590	4864919890	4169542750	4362566140
363.249	[M+H]+	Hydrocortisone	44077600	0	0	0	0	0	0	21697950	0	0	0	0	0	0	0	0	0	0	0	0	23050110	0	0	0
373.244	[M+H]+	11a-Acetoxyprogesterone	21001690	0	0	0	0	0	45184480	54763340	0	0	0	0	0	0	0	0	0	0	0	0	0	0	0	0
377.144	[M+H]+	(-)-Riboflavin	19750140	0	28102170	0	43975390	0	0	4247483500	0	0	74741540	130584800	0	0	157350560	0	0	0	120268700	184287700	16205930	92791790	48121270	0
383.277	[M+H]+	Cholest-4,6-Dien-3-One	0	57751900	0	53982020	86717690	0		846869510	14821420	0	70745949	0	224830160	0	80336340	0	14798030	0	0	0	0	24171700	147261110	0
385.345	[M+H]+	4-Cholesten-3-One	9349524	0	37695200	0	50177910	0	28987750	83376380	19393480	0	37775966	0	0	0	15734190	0	240426600	0	11551930	0	312263920	0	28675583	0
387.359	[M+H]+	Cholestan-3-One	0	0	0	6166732	0	0	28987750	132356700	0	0	0	0	0	0	0	0	0	0	34410560	0	11176830	44092860	15441350	0
394.196	[M+H]+	Glu-Val-Phe	0	0	0	0	0	0	10691780	0	0	0	0	0	0	0	0	0	0	0	0	0	0	0	6923956	0
400.342	[M+H]+	Palmitoylcarnitine	0	0	42528410	360009700	126552170	28192410	58210230	330032900	155885590	338307900	0	178108600	0	329012000	0	0	10491070	0	280884660	1948584300	122764106	14455630	0	0
401.341	[M+H]+	7-Oxocholesterol	0	0	0	0	0		34055952	266809250	0	0	191868480	0	4460466	0	171852940	0	0	0	25196840	0	15241050	0	96066860	0
411.335	[M+H]+	Cholestane	0	0	0	42779120	0	0	0	0	0	0	0	0	0	0	0	0	0	0	0	0	0	0	0	0
413.376	[M+H]+	(3beta,22e)-Stigmasta-5,22-Dien-3-Ol	0	0	0	24851580	0	0	0	0	0	0	0	0	0	0	0	0	0	0	0	0	0	0	0	0
431.313	[M+H]+	Hecogenin	0	10931470	16672269100	142354400	159916150	319794600	0	0	924462200	0	72476730	0	320156500	0	22302230	0	0	0	537297400	0	0	0	43476720	0
431.324	[M+H]+	Laxogenin	0	0	3228940000	0	0	0	0	0	0	0	0	0	0	0	0	0	0	0	0	0	0	0	0	0
437.375	[M+H]+	Gamma-sitosterol	0	0	65601490	97523100	39062950	89454460	107104180	20271226	125731050	101758200	107213390	58275800	22811920	66678380	101022690	82446660	99102860	78472500	40430680	57918880	56501550	149365400	44069720	154403200
507.226	[M+H]+	Asperphenamate	0	58434440	0	0	0	0		276531800	112677060	0	56766090	0	0	0	52659540	158292600	0	0	0	181286700	0	0	0	0
646.264	[M+H]+	Acarbose	41762520	66442010	0	0	0	0	0	0	42277200	0	19812710	0	0	0	0	0	0	0	0	0	0	0	0	0
652.401	[M+H]+	Val-Leu-Pro-Val-Pro	0	35849000	5958929	0	4384594	5890711	282896617	5564424	36662460	59536810	0	53028260	15884180	48959230	13560814	52743120	0	175324900	0	46832380	65657130	0	175186480	0

## Sheet: Table S5
Table S5: Metabolic profiles of MEVs as determined by nLC-ESI-MS/MS analysis in the negative mode.
m/z		Name	D1F	D1S	D2F	D2S	D3F	D3S	D4F	D4S	D5F	D5S	D6F	D6S	D7F	D7S	D8F	D8S	D9F	D9S	D10F	D10S	D11F	D11S	D12F	D12S
115.075	[M-H]-	tert-Butyric Acid	0	0	0	0	0	0	15066450	0	20953140	0	0	0	0	0	0	0	0	0	0	0	0	0	0	0
117.055	[M-H]-	beta-Hydroxyisovaleric Acid	4847448	0	0	0	0	0	0	8421515	0	0	0	0	6478253	0	0	0	0	0	0	0	0	0	0	0
118.049	[M-H]-	Threonine	0	0	0	0	0	44736760	0	0	0	0	0	0	0	0	0	0	0	0	0	0	0	0	0	0
129.018	[M-H]-	Mesaconic acid	6037281	0	1264774000	675551700	4843190000	401009700	211152200	0	0	0	0	0	115657500	0	0	0	0	0	0	0	0	0	63657100	0
130.087	[M-H]-	L-Leucine	0	0	0	0	0	0	3364912	0	0	20734280	0	14391080	0	0	0	0	0	24779940	0	0	0	0	0	0
131.033	[M-H]-	Glutaric acid	0	0	0	0	316913300	0	0	0	0	638350240	0	736125420	0	455647350	0	306006020	142616000	930840250	260065640	308699240	0	0	0	0
131.07	[M-H]-	2-Hydroxy-4-methylpentanoate	0	0	0	17290120	0	59793840	0	0	0	0	0	0	0	0	0	0	0	0	0	0	0	0	0	0
132.029	[M-H]-	Aspartate	0	0	0	0	0	560552030	0	0	0	0	0	21378390	0	0	0	0	0	0	0	0	0	3535008	0	0
133.013	[M-H]-	Malic acid	0	2536925	106939600	23632800	0	345839860	0	0	0	63490420	0	60664020	0	24778270	0	181681960	80409610	71863040	18287420	86419060	28994030	1615458	0	21679390
135.044	[M-H]-	Phenylacetic acid	1361491	0	0	0	0	0	0	1083909	0	15400890	0	4423162370	0	24778270	0	517023110	158035040	523562670	146961540	185628060	1708792590	1.89709e+06	157774300	0
144.073	[M-H]-	4-Guanidinobutyric acid	0	0	0	105852400	67976150	0	0	0	0	0	0	0	0	0	0	0	0	0	0	0	0	0	0	0
145.013	[M-H]-	2-Oxoglutaric acid	0	0	0	0	0	0	21043710	0	0	0	0	0	0	0	0	0	0	0	0	0	0	0	0	0
145.049	[M-H]-	2-Methylglutaric acid	4945441	10448568	4736318800	5725823400	13122532420	4934735400	2020520	5769479	11346285	5514744510	3396951	2908716940	12950894	2357079690	34949040	2182042670	1009787550	1649457740	1442793190	1264230480	1066981910	320509720	475115320	302832450
146.044	[M-H]-	Dl-Threo-beta-methylaspartic acid	0	0	0	0	0	45647600	0	0	0	0	0	0	0	0	0	0	0	0	0	0	0	0	0	0
146.061	[M-H]-	L-Glutamic acid	0	0	0	0	0	0	6601152	0	0	0	0	0	0	0	0	0	3342473300	0	2489160500	0	4438994820	107531700	75829340	453644000
147.029	[M-H]-	Citramalate	0	13226847	81476880	41977820	180221620	45647600	63303410	0	0	0	0	32315380	0	0	0	133118440	0	37873490	180163410	59089690	109469090	80646440	145017320	151297930
148.047	[M-H]-	Methionine	0	0	477366580	147369170	114672190	322243800	0	0	0	325005430	0	461494820	0	589452700	0	794434670	312153340	1117990710	456411100	1131290100	0	0	0	0
151.038	[M-H]-	Vanillin	1251466	0	87835060	0	0	0	0	0	20444816	384797800	0	373045200	5006479	382359800	0	143160000	87659420	159614700	79409740	326226700	105707200	0	6449088	5051167
154.061	[M-H]-	L-Histidine	0	0	16999890	0	27752370	22779330	0	0	0	35810200	0	65458100	0	85610400	0	46968250	34381860	46350750	0	59964430	35260120	2.6038e+07	0	0
155	[M-H]-	Orotic acid	0	0	0	66541200	0	0	0	0	0	0	0	64469170	0	0	0	0	0	0	0	0	0	0	0	0
161.045	[M-H]-	Hydroxymethylglutaric acid	3785870	7488463	0	332951300	0	39644140	0	0	1659659	0	0	0	0	0	0	0	0	0	87339060	25410600	0	0	32392070	19969600
171.026	[M-H]-	3-Dehydroshikimic acid	0	0	330242300	0	377650300	0	0	0	0	0	0	0	0	0	0	0	0	14408760	0	0	0	0	0	0
173.044	[M-H]-	Shikimic acid	12512142	12795309	3301726600	5294831660	9071900570	6862612820	58750006	15601038	31663234	166010480	16247033	716983140	13541683	464743320	7578209	440760080	212424370	573854080	650737768	50329760	659451670	457287630	518911400	585644120
180.082	[M-H]-	Tyrosine	0	0	65788970	83572900	24835040	276330160	0	0	0	65138100	0	29387380	0	24931110	0	15931660	0	13369100	0	0	8257957	734785	0	0
181.069	[M-H]-	L-Iditol	0	0	0	0	0	605020500	0	0	0	0	0	0	0	165803100	0	0	0	0	120321200	0	0	0	0	0
181.068	[M-H]-	Mannitol	0	0	266865500	0	0	0	0	0	0	314253800	0	0	0	0	0	350758700	381663400	461154800	170060400	0	0	0	0	0
183.025	[M-H]-	3,4-Dihydroxymandelic acid	0	0	288157480	61346830	157370250	0	0	0	0	0	0	0	0	0	0	0	0	0	12629830	0	0	0	0	0
191.018	[M-H]-	Citric acid	0	0	43237880	0	0	0	0	0	0	96106270	0	133300480	0	121015900	0	257344800	0	127054270	0	80643310	29888640	0	0	0
197.042	[M-H]-	3-Methoxy-4-hydroxymandelate	0	0	2861329090	834878900	2016508480	3369604390	0	0	0	0	0	0	0	0	0	0	178392790	0	24124780	0	316433470	57898427	174503190	166497198
201.076	[M-H]-	Diethyloxalpropionate	5586177	1636777	370479900	1049868100	1675383450	221692300	2485674	4344287	1491746	481976310	0	133300480	1049603	121015900	1624245	362964300	719027850	555532610	693279250	524088500	2133509890	116383634	430489820	172167200
201.112	[M-H]-	Sebacic acid	0	0	33494220	0	221121300	606225000	0	0	0	0	0	0	0	0	0	34703940	0	0	0	193529159	0	0	0	0
213.022	[M-H]-	2-Deoxyribose 5-phosphate	5488922	0	0	0	0	0	0	1130072	0	6187297000	0	4919244203	0	10307100000	0	0	0	0	178991900	0	176953730	0	0	0
215.031	[M-H]-	5-Methoxypsoralen	0	0	45096470	0	0	42239040	0	0	0	0	0	0	0	0	0	0	0	0	0	0	0	0	0	0
217.107	[M-H]-	Hydroxysebacic acid	0	2052531	0	0	0	0	0	0	0	259724420	0	148428500	0	123834200	0	390082220	140521800	311442620	547981600	265373540	289688080	45488700	51616740	0
236.095	[M-H]-	N-Acetyl-O-methyltyrosine	0	12711190	0	0	0	23383810	0	0	0	68812590	0	34331500	0	37308910	0	0	40268250	0	27727110	63802528	49379410	3969293	0	0
238.09	[M-H]-	7,8-Dihydrobiopterin	0	0	0	17539100	0	10091760	0	0	0	14954430	0	38052280	0	26252140	0	36113440	26889970	73988940	41976380	71055190	29068980	0	0	0
243.086	[M-H]-	Biotin	0	0	0	0	382589500	0	0	0	0	0	0	0	0	0	0	0	0	0	0	0	0	0	0	0
243.195	[M-H]-	Beta-Hydroxymyristic acid	0	0	0.804607	0	110185500	0	75808640	0	0	0	8954656	35505110	0	35957030	21254400	0	91505080	34329560	364256700	55313860	229564500	217392900	182387000	23140850
245.094	[M-H]-	Indole-3-acetyl-L-alanine	0	0	0	0	87361170	0	0	0	0	0	0	0	0	0	0	0	0	0	0	0	0	0	0	0
263.128	[M-H]-	Abscisic acid	0	0	3178229	0	0	0	0	0	0	67000070	0	62619190	0	58693100	0	30650310	32078128	224913070	32610640	247457640	119702860	9278908	49863490	0
297.152	[M-H]-	Aurapten	2567338100	5413900	1592073190	5725823400	0	2660216700	0	0	1.94256e+08	142154400	2.35908e+09	0	1249991000	0	0	0	1877803100	213239190	183756480	0	33158470	251736870	0	972410796
303.232	[M-H]-	Arachidonic acid	9632740	80656510	9917967	0	0	569331800	359142900	88330140	69967850	18438960	41610230	19021990	336559000	3231748	124738240	0	44672800	0	215867600	5735808	39825660	73273890	75815273	3997432
323.169	[M-H]-	Quinine	114887380	0	0	0	0	0	29551750	0	74757340	0	60620680	0	0	0	0	0	0	0	0	0	0	0	0	0
325.184	[M-H]-	Hydroquinidine	1301571000	654142	0	0	0	0	0	449854	0	207677980	0	5494893	0	21232940	68378118	540627140	0	636096600	50527550	20602280	44374696	139845615	83636364	100912417
331.265	[M-H]-	Docosatetraenoic acid	99862090	9748669	4914250	0	29872500	0	73853570	12779560	21904960	0	0	0	0	0	0	0	6991277	0	28510310	0	6448705	15889180	16687900	0
361.199	[M-H]-	Cortisol	0	0	0	0	9585824	0	0	0	0	0	0	0	0	0	0	0	0	0	0	0	0	0	0	0
407.279	[M-H]-	Cholic acid	0	0	164197000	45468790	95577340	53016930	76534460	0	0	20334350	0	24608080	0	29396850	0	98408450	261282570	30637610	205711926	823725500	1669098300	107314360	89176600	0
438.296	[M-H]-	Arachidonyl dopamine	0	0	212414000	5212603	176646600	0	0	0	0	0	0	29308460	0	0	0	30194090	72634660	0	0	124706200	0	0	18425410	0
445.197	[M-H]-	Olmesartan	0	0	10172920	118339000	101386100	99839640	0	0	0	0	0	0	0	0	0	0	0	0	0	0	0	0	0	0
464.3	[M-H]-	Glycocholic acid	0	0	0	40835760	10425040	0	0	0	0	0	0	28976590	0	90376140	0	18480970	0	106727760	0	270248820	0	0	0	0

## Sheet: Table S6
Table S6: Fuctional annotations of different protein groups identified by iMetalaband their intensities.
Group_ID	Name	Peptide count	Unique peptide count	E value	MS2 count D8F	MS2 count D8S	MS2 count D9S	MS2 count D10S	MS2 count D1F	MS2 count D1S	MS2 count D2F	MS2 count D2S	MS2 count D3F	MS2 count D3S	MS2 count D4F	MS2 count D4S	MS2 count D5F	MS2 count D5S	MS2 count D6F	MS2 count D6S	MS2 count D7F	MS2 count D7S	MS2 count D11S	MS2 count D9F	MS2 count D10F	MS2 count D11F	MS2 count D12F	MS2 count D12S	Intensity D8F	Intensity D8S	Intensity D9S	Intensity D10S	Intensity D1F	Intensity D1S	Intensity D2F	Intensity D2S	Intensity D3F	Intensity D3S	Intensity D4F	Intensity D4S	Intensity D5F	Intensity D5S	Intensity D6F	Intensity D6S	Intensity D7F	Intensity D7S	Intensity D11S	Intensity D9F	Intensity D10F
1	MH0277_GL0047440	2	1	0	0	0	0	0	0	0	0	0	0	0	0	0	0	0	0	0	0	0	0	0	0	0	1	0	0	0	0	0	0	0	0	0	0	0	0	0	0	0	0	0	0	0	0	0	0
2	MH0333_GL0002713	1	1	0.0042918	0	0	0	0	1	0	0	0	0	0	0	0	0	0	0	0	0	0	0	0	0	0	0	0	0	0	0	0	24888000	0	0	0	0	0	0	0	0	0	0	0	0	0	0	0	0
3	MH0179_GL0000905	1	1	0.00077549	0	0	0	0	0	0	0	0	0	0	0	0	0	0	0	0	0	0	0	0	0	3	0	0	0	0	0	0	0	0	0	0	0	0	0	0	0	0	0	0	0	0	0	0	0
4	DOM012_GL0067885	1	1	0.0063801	0	0	0	0	0	0	1	0	0	0	0	0	0	0	0	0	0	0	0	0	0	0	0	0	0	0	0	0	0	0	17039000	0	0	0	0	0	0	0	0	0	0	0	0	0	0
5	1006551.KOX_05625	14	1	0	0	0	0	0	1	0	2	0	0	0	0	0	0	0	0	0	0	0	0	0	0	1	1	0	0	0	0	0	6422200	0	2840700	0	0	0	0	0	0	0	0	0	0	0	0	0	0
6	O2.UC7-1_GL0193777	1	1	0	0	0	0	0	0	0	0	0	0	0	0	0	0	0	0	0	0	0	0	0	0	2	2	0	0	0	0	0	0	0	0	0	0	0	0	0	0	0	0	0	0	0	0	9770800	0
7	MH0277_GL0015062	1	1	0.00052994	0	0	0	0	0	0	0	0	1	0	0	0	0	0	0	0	0	0	0	0	0	0	0	0	0	0	0	0	0	0	0	0	11680000	0	0	0	0	0	0	0	0	0	0	0	0
8	NLM027_GL0013490	5	2	0	0	0	0	0	0	0	0	0	0	0	0	0	0	0	0	0	0	0	0	0	0	2	1	0	0	0	0	0	0	0	0	0	0	0	0	0	29140000	0	0	0	0	0	0	0	0
9	1006551.KOX_09730	18	18	0	0	0	0	0	0	0	0	0	0	0	0	0	0	0	0	0	0	0	0	0	2	18	13	0	0	0	0	0	0	0	0	0	0	10348000	0	0	11831000	0	0	0	0	0	0	14440000	27380000
10	MH0247_GL0034565	4	4	0	0	0	0	0	0	0	0	0	0	0	2	0	0	0	0	0	0	0	0	0	0	4	2	0	0	0	0	0	0	0	0	0	0	0	25190000	0	0	0	0	0	0	0	0	0	14854000
11	MH0277_GL0037387	1	1	0	0	0	0	0	1	0	1	0	0	0	1	0	0	0	0	0	0	0	0	0	0	0	0	0	0	0	0	0	2793200000	0	23101000	0	0	0	2177300000	0	0	0	0	0	0	0	0	0	0
12	1006551.KOX_11050	13	2	0	0	0	0	0	0	0	0	0	0	0	0	0	0	0	1	0	0	0	0	1	2	1	1	0	14684000	0	0	0	0	0	0	0	0	0	0	0	0	0	0	0	0	0	0	28412000	67788000
13	MH0277_GL0046861	2	2	0	0	0	0	0	0	0	0	0	0	0	0	0	0	0	0	0	0	0	0	0	1	2	1	0	0	0	0	0	0	0	0	0	0	0	0	0	0	0	0	0	0	0	0	0	0
14	T2D-77A_GL0028731	3	1	0	0	0	0	0	1	0	2	0	1	0	0	0	0	0	0	0	0	0	0	2	1	0	0	0	0	0	0	0	56127000	0	0	0	20612000	0	0	0	0	0	0	0	0	0	0	0	0
15	MH0247_GL0125664	1	1	0.0031149	0	0	0	0	0	0	0	0	0	0	0	0	0	0	0	0	0	0	0	0	0	2	1	0	0	0	0	0	0	0	0	0	0	0	0	0	0	0	0	0	0	0	0	0	0
16	1006551.KOX_16960	4	2	0	0	0	0	0	0	0	0	0	0	0	0	0	0	0	0	0	0	0	0	0	3	5	2	0	0	0	0	0	0	0	0	0	0	0	0	0	0	0	0	0	0	0	0	26093000	37787000
17	MH0247_GL0034597	6	3	0	0	0	0	0	2	0	3	0	2	0	2	0	1	0	0	0	1	0	0	3	9	7	5	0	0	0	0	0	451900000	0	806970000	0	817340000	0	294750000	0	726730000	0	0	0	523270000	0	0	178160000	1087200000
18	MH0277_GL0039281	3	1	0	0	0	0	0	0	0	0	0	0	0	0	0	0	0	0	0	0	0	0	0	0	1	0	0	0	0	0	0	0	0	0	0	0	0	0	0	0	0	0	0	0	0	0	0	0
19	1006551.KOX_19845	1	1	0.0063758	0	0	0	0	0	0	0	0	0	0	0	0	0	0	0	0	0	0	0	0	0	1	0	0	0	0	0	0	0	0	0	0	0	0	0	0	0	0	0	0	0	0	0	0	0
20	1006551.KOX_20030	6	2	0	0	0	0	0	0	0	0	0	2	0	0	0	0	0	0	0	0	0	0	1	0	0	0	0	0	0	0	0	0	0	0	0	13081000	0	0	0	0	0	0	0	0	0	0	0	0
21	MH0277_GL0030000	3	1	0	0	0	0	0	0	0	0	0	0	0	0	0	0	0	0	0	0	0	0	1	1	0	0	0	0	0	0	0	0	0	0	0	0	0	0	0	0	0	0	0	0	0	0	2216300	5906900
22	MH0260_GL0109467	41	4	0	0	0	0	0	0	0	0	0	0	0	0	0	4	0	3	0	2	0	0	11	8	4	7	0	0	0	0	0	0	0	0	0	0	0	0	0	369820000	0	393060000	0	38017000	0	0	1734200000	631030000
23	1006551.KOX_23080	16	1	0	0	0	0	0	0	0	0	0	0	0	0	0	0	0	0	0	0	0	0	0	0	3	0	0	0	0	0	0	0	0	0	0	0	0	0	0	0	0	0	0	0	0	0	0	0
24	O2.UC38-0_GL0001709	1	1	0.00065712	0	0	0	0	0	0	0	0	0	0	0	0	0	0	0	0	0	0	0	0	0	1	0	0	0	0	0	0	0	0	0	0	0	0	0	0	0	0	0	0	0	0	0	0	0
25	1006551.KOX_26440	5	1	0	0	0	0	0	0	0	0	0	0	0	0	0	0	0	0	0	0	0	0	1	3	2	0	0	0	0	0	0	0	0	0	0	0	0	0	0	0	0	0	0	0	0	0	3286700	7476200
26	MH0260_GL0115931	5	1	0	0	0	0	0	0	0	0	0	0	0	0	0	1	0	0	0	0	0	0	0	1	4	1	0	0	0	0	0	0	0	0	0	0	0	0	0	0	0	0	0	0	0	0	0	0
27	T2D-108A_GL0045660	2	2	0	0	0	0	0	0	0	0	0	1	0	0	0	0	0	0	0	0	0	0	0	0	0	1	0	0	0	0	0	0	0	0	0	0	0	0	0	0	0	24490000	0	0	0	0	0	0
28	MH0425_GL0133329	1	1	0	0	0	0	0	1	0	1	0	1	0	0	0	0	0	0	0	0	0	0	1	1	1	1	0	0	0	0	0	15820000	0	5048400	0	46255000	0	0	0	0	0	0	0	0	0	0	24002000	28900000
29	MH0179_GL0058200	1	1	0	0	0	0	0	1	0	0	0	1	0	0	0	0	0	0	0	0	0	0	0	0	0	0	0	0	0	0	0	0	0	0	0	20479000	0	0	0	0	0	0	0	0	0	0	0	0
30	MH0247_GL0005009	1	1	0	0	0	0	0	0	0	0	0	0	0	0	0	0	0	0	0	0	0	0	0	0	2	0	0	0	0	0	0	0	0	0	0	0	0	0	0	0	0	0	0	0	0	0	0	0
31	DOM005_GL0002759	1	1	0	0	0	0	0	0	0	0	0	1	0	0	0	0	0	0	0	0	0	0	0	0	0	0	0	0	0	0	0	0	0	0	0	90542000	0	0	0	0	0	0	0	0	0	0	0	0
32	667127.HMPREF0484_0342	2	2	0	0	0	0	0	0	0	0	0	1	0	0	0	0	0	0	0	0	0	0	0	1	0	1	0	0	0	0	0	0	0	0	0	19488000	0	0	0	0	0	0	0	0	0	0	17927000	21429000
33	ED19A_GL0021908	1	1	0.0094658	0	0	0	0	1	0	0	0	0	0	0	0	0	0	0	0	0	0	0	0	0	0	0	0	0	0	0	0	19051000	0	0	0	0	0	0	0	0	0	0	0	0	0	0	0	0
34	1033813.ECNA114_3664	10	10	0	0	0	0	0	0	0	0	0	0	0	0	0	11	0	14	0	5	0	0	7	1	0	0	0	0	0	0	0	0	0	0	0	0	0	0	0	962990000	0	998360000	0	382460000	0	0	320800000	9363600
35	1035817.BLNIAS_01383	2	2	0.00027412	1	0	0	0	1	0	0	0	1	0	0	0	0	0	0	0	0	0	0	0	0	0	0	0	53395000	0	0	0	0	0	0	0	0	0	0	0	0	0	0	0	0	0	0	15521000	0
36	1042403.BALAC2494_00515	4	1	0.0015115	0	0	0	0	0	0	0	0	0	0	0	0	1	0	0	0	0	0	0	0	0	0	0	0	0	0	0	0	0	0	0	0	0	0	0	0	0	0	0	0	0	0	0	0	0
37	V1.UC21-4_GL0082547	1	1	0	2	0	0	0	0	0	0	0	2	0	0	0	0	0	0	0	0	0	0	0	0	1	1	0	44058000	0	0	0	0	0	0	0	24233000	0	0	0	0	0	0	0	0	0	0	0	0
38	T2D-132A_GL0085734	3	2	0	0	0	0	0	0	0	1	0	5	0	0	0	0	0	0	0	0	0	0	0	0	0	0	0	0	0	0	0	0	0	16925000	0	112640000	0	0	0	0	0	0	0	0	0	0	0	0
39	1045856.EcWSU1_00211	16	0	0	0	0	0	0	1	0	1	0	12	0	1	0	2	0	3	0	0	0	0	0	0	3	0	0	0	0	0	0	0	0	16318000	0	220830000	0	0	0	30792000	0	69830000	0	0	0	0	0	0
40	T2D-132A_GL0077330	6	0	0	0	0	0	0	1	0	0	0	3	0	1	0	0	0	0	0	0	0	0	0	0	1	3	0	0	0	0	0	0	32340000	0	0	47865000	0	45556000	0	0	0	0	0	0	0	0	8781200	0
41	SZEY-10A_GL0028839	1	1	0	0	0	0	0	0	0	0	0	0	0	0	0	0	0	0	0	0	0	0	0	0	1	0	0	0	0	0	0	0	0	0	0	0	0	0	0	0	0	0	0	0	0	0	0	0
42	T2D-108A_GL0012595	2	2	0	0	0	0	0	0	0	2	0	1	0	0	0	0	0	0	0	0	0	0	0	0	0	0	0	0	0	0	0	0	0	11458000	0	0	0	0	0	0	0	0	0	0	0	0	0	0
43	V1.UC21-4_GL0098106	2	2	0.0036578	0	0	0	0	0	0	0	0	2	0	0	0	0	0	0	0	0	0	0	0	0	0	0	0	0	0	0	0	0	0	0	0	68114000	0	0	0	0	0	0	0	0	0	0	0	0
44	1045856.EcWSU1_00340	12	0	0	0	0	0	0	0	0	0	0	4	0	10	0	4	0	3	0	1	0	0	4	4	5	1	0	0	0	0	0	0	0	0	0	96575000	0	456920000	0	81975000	0	114440000	0	233920000	0	0	145800000	66838000
45	1045856.EcWSU1_00345	26	0	0	0	0	0	0	1	0	1	0	7	0	3	0	1	0	1	0	0	0	0	0	0	1	0	0	0	0	0	0	21099000	0	18828000	0	111170000	0	162110000	0	0	0	0	0	0	0	0	0	0
46	1045856.EcWSU1_00375	6	0	0.0030034	0	0	0	0	0	0	0	0	0	0	0	0	0	0	0	0	0	0	0	0	0	2	0	0	0	0	0	0	0	0	0	0	0	0	0	0	0	0	0	0	0	0	0	0	0
47	1045856.EcWSU1_00472	1	1	0	0	0	0	0	0	0	0	0	0	0	0	0	0	0	0	0	0	0	0	0	0	1	2	0	5495200	0	0	0	0	0	0	0	0	0	0	0	0	0	0	0	0	0	0	0	0
48	932676.SGB_03634	1	1	0	0	0	0	0	2	0	0	0	1	0	0	0	0	0	0	0	0	0	0	0	0	0	0	0	0	0	0	0	2385900	0	0	0	925470	0	0	0	0	0	0	0	0	0	0	0	0
49	V1.CD3-0-PT_GL0090135	1	1	0	0	0	0	0	0	0	0	0	1	0	0	0	0	0	0	0	0	0	0	0	0	0	0	0	70212000	0	0	0	0	0	0	0	12128000	0	0	0	0	0	0	0	0	0	0	0	0
50	V1.UC21-4_GL0072362	3	3	0	0	0	0	0	0	0	2	0	1	0	0	0	0	0	0	0	0	0	0	0	0	0	0	0	0	0	0	0	0	0	20733000	0	0	0	0	0	0	0	0	0	0	0	0	0	0
51	1045856.EcWSU1_00669	9	3	0	0	0	0	0	0	0	0	0	10	0	0	0	0	0	0	0	0	0	0	0	0	1	0	0	0	0	0	0	0	0	0	0	196030000	0	0	0	0	0	0	0	0	0	0	0	0
52	1045856.EcWSU1_00731	14	1	0	0	0	0	0	4	0	2	0	17	0	2	0	5	0	6	0	0	0	0	0	7	3	5	0	37868000	0	0	0	132250000	0	82780000	0	1881000000	0	45278000	0	149820000	0	418720000	0	0	0	0	16334000	451980000
53	SZEY-68A_GL0018183	3	1	0	0	0	0	0	0	0	0	0	2	0	0	0	0	0	0	0	0	0	0	0	0	0	0	0	0	0	0	0	0	0	0	0	10991000	0	0	0	0	0	0	0	0	0	0	0	0
54	T2D-132A_GL0066753	1	1	0.00066216	0	0	0	0	0	0	0	0	0	0	0	0	0	0	0	0	0	0	0	0	0	1	0	0	0	0	0	0	0	0	0	0	0	0	0	0	0	0	0	0	0	0	0	0	0
55	DLM016_GL0081599	1	1	0.00027352	0	0	0	0	0	0	0	0	0	0	0	0	0	0	0	0	0	0	0	0	0	0	1	0	0	0	0	0	0	0	0	0	0	0	0	0	0	0	0	0	0	0	0	0	0
56	T2D-192A_GL0072992	1	1	0	0	0	0	0	0	0	0	0	2	0	0	0	0	0	0	0	0	0	0	0	0	0	0	0	0	0	0	0	0	0	0	0	6526300	0	0	0	0	0	0	0	0	0	0	0	0
57	T2D-132A_GL0045884	1	1	0.0010258	0	0	0	0	0	0	0	0	1	0	0	0	0	0	0	0	0	0	0	0	0	0	0	0	0	0	0	0	0	0	0	0	8760600	0	0	0	0	0	0	0	0	0	0	0	0
58	SZEY-40A_GL0022486	1	1	0	0	0	0	0	0	0	0	0	2	0	0	0	0	0	0	0	0	0	0	0	0	0	0	0	0	0	0	0	0	0	0	0	13526000	0	0	0	0	0	0	0	0	0	0	0	0
59	V1.UC21-4_GL0151787	2	2	0	0	0	0	0	1	0	0	0	2	0	0	0	0	0	0	0	0	0	0	0	0	0	0	0	0	0	0	0	20167000	0	0	0	0	0	0	0	0	0	0	0	0	0	0	0	0
60	1045856.EcWSU1_00929	14	2	0	0	0	0	0	2	0	0	0	17	0	0	0	0	0	0	0	0	0	0	0	0	0	0	0	0	0	0	0	9036800	0	0	0	1744300000	0	0	0	0	0	0	0	0	0	0	0	0
61	SZEY-40A_GL0063710	2	1	0	0	0	0	0	0	0	0	0	2	0	0	0	0	0	0	0	0	0	0	0	0	0	0	0	0	0	0	0	0	0	0	0	170490000	0	0	0	0	0	0	0	0	0	0	0	0
62	MH0277_GL0032756	2	2	0	0	0	0	0	0	0	0	0	3	0	0	0	0	0	0	0	0	0	0	0	0	0	0	0	0	0	0	0	0	0	0	0	5641200	0	0	0	0	0	0	0	0	0	0	0	0
63	1045856.EcWSU1_00965	11	0	0	0	0	0	0	0	0	0	0	1	0	0	0	0	0	0	0	0	0	0	0	0	0	0	0	0	0	0	0	0	0	0	0	12289000	0	0	0	0	0	0	0	0	0	0	0	0
64	T2D-132A_GL0034062	1	1	0.00053634	0	0	0	0	0	0	0	0	1	0	0	0	0	0	0	0	0	0	0	0	0	0	0	0	0	0	0	0	0	0	0	0	0	0	0	0	0	0	0	0	0	0	0	0	0
65	1045856.EcWSU1_01045	3	3	0	0	0	0	0	1	0	3	0	1	0	0	0	0	0	0	0	0	0	0	0	0	0	0	0	0	0	0	0	29954000	0	33495000	0	39585000	0	0	0	0	0	0	0	0	0	0	0	0
66	1045856.EcWSU1_01243	2	2	0	0	0	0	0	0	0	0	0	2	0	0	0	0	0	0	0	0	0	0	0	0	0	0	0	0	0	0	0	0	0	0	0	65233000	0	0	0	0	0	0	0	0	0	0	0	0
67	T2D-132A_GL0000283	1	1	0	0	0	0	0	0	0	0	0	1	0	0	0	0	0	0	0	0	0	0	0	0	0	0	0	0	0	0	0	0	0	0	0	7252300	0	0	0	0	0	0	0	0	0	0	0	0
68	1045856.EcWSU1_01291	7	7	0	0	0	0	0	3	0	4	0	8	0	1	0	4	0	1	0	1	0	0	0	3	3	1	0	0	0	0	0	176510000	0	112920000	0	620100000	0	120450000	0	567310000	0	62974000	0	18773000	0	0	104090000	36718000
69	T2D-132A_GL0027245	2	1	0	0	0	0	0	0	0	2	0	1	0	0	0	0	0	0	0	0	0	0	0	0	0	0	0	0	0	0	0	0	0	17043000	0	16261000	0	0	0	0	0	0	0	0	0	0	0	0
70	1045856.EcWSU1_01362	6	1	0	0	0	0	0	0	0	0	0	0	0	0	0	0	0	0	0	0	0	0	3	0	1	0	0	0	0	0	0	0	0	0	0	0	0	0	0	0	0	0	0	0	0	0	17576000	0
71	T2D-108A_GL0114956	4	4	0	0	0	0	0	1	0	1	0	4	0	0	0	0	0	0	0	0	0	0	0	0	0	0	0	0	0	0	0	43286000	0	26268000	0	103950000	0	0	0	0	0	0	0	0	0	0	0	0
72	1045856.EcWSU1_01481	18	0	1	0	0	0	0	0	0	0	0	1	0	0	0	0	0	0	0	0	0	0	0	0	0	0	0	0	0	0	0	0	0	0	0	78081000	0	0	0	0	0	0	0	0	0	0	0	0
73	T2D-108A_GL0194606	1	1	0	0	0	0	0	1	0	0	0	1	0	0	0	0	0	0	0	0	0	0	0	0	0	0	0	0	0	0	0	0	0	0	0	17529000	0	0	0	0	0	0	0	0	0	0	0	0
74	SZEY-40A_GL0071551	1	1	0	1	0	0	0	0	0	1	0	0	0	0	0	0	0	0	0	2	0	0	0	0	0	0	0	18615000	0	0	0	0	0	6475500	0	0	0	0	0	0	0	0	0	13175000	0	0	0	0
75	V1.UC21-4_GL0051000	3	1	0.0037603	0	0	0	0	0	0	0	0	0	0	0	0	0	0	0	0	0	0	0	0	0	1	0	0	0	0	0	0	0	0	0	0	0	0	0	0	0	0	0	0	0	0	0	0	0
76	1045856.EcWSU1_01757	10	4	0	0	0	0	0	0	0	3	0	3	0	0	0	0	0	0	0	3	0	0	0	0	5	4	0	77321000	0	0	0	0	0	34916000	0	42747000	0	0	0	0	0	0	0	50091000	0	0	0	0
77	888063.HMPREF9086_0597	4	2	0	0	0	0	0	0	0	0	0	0	0	0	0	0	0	0	0	0	0	0	0	0	3	3	0	0	0	0	0	0	0	0	0	0	0	0	0	0	0	0	0	0	0	0	0	0
78	T2D-108A_GL0189758	4	2	0	0	0	0	0	0	0	0	0	1	0	0	0	0	0	0	0	0	0	0	0	0	1	1	0	0	0	0	0	0	0	0	0	17695000	0	0	0	0	0	0	0	0	0	0	0	0
79	1045856.EcWSU1_01937	5	1	0.0018491	0	0	0	0	0	0	0	0	0	0	0	0	0	0	0	0	0	0	0	0	0	1	0	0	0	0	0	0	0	0	0	0	0	0	0	0	0	0	0	0	0	0	0	0	0
80	1045856.EcWSU1_01951	9	0	0	0	0	0	0	0	0	0	0	2	0	0	0	0	0	0	0	0	0	0	0	0	0	0	0	0	0	0	0	0	0	0	0	37569000	0	0	0	0	0	0	0	0	0	0	0	0
81	1045856.EcWSU1_01952	4	4	0	0	0	0	0	0	0	0	0	8	0	0	0	0	0	0	0	0	0	0	0	0	0	0	0	0	0	0	0	0	0	0	0	114590000	0	0	0	0	0	0	0	0	0	0	0	0
82	T2D-108A_GL0048411	2	2	0	0	0	0	0	1	0	1	0	1	0	0	0	0	0	0	0	0	0	0	0	0	0	0	0	0	0	0	0	7794300	0	6018100	0	0	0	0	0	0	0	0	0	0	0	0	0	0
83	V1.UC21-4_GL0180854	3	2	0.0031141	0	0	0	0	0	0	0	0	2	0	0	0	0	0	0	0	0	0	0	0	0	0	0	0	0	0	0	0	0	0	0	0	120990000	0	0	0	0	0	0	0	0	0	0	0	0
84	T2D-132A_GL0024126	3	3	0	0	0	0	0	0	0	0	0	3	0	0	0	0	0	0	0	0	0	0	0	0	0	0	0	0	0	0	0	0	0	0	0	54225000	0	0	0	0	0	0	0	0	0	0	0	0
85	T2D-132A_GL0034469	1	1	0.0054225	0	0	0	0	0	0	0	0	0	0	0	0	0	0	0	0	0	0	0	0	0	0	0	0	0	0	0	0	0	0	0	0	17503000	0	0	0	0	0	0	0	0	0	0	0	0
86	585054.EFER_1671	1	1	0	0	0	0	0	0	0	0	0	0	0	0	0	0	0	0	0	0	0	0	0	1	2	0	0	0	0	0	0	0	0	0	0	0	0	0	0	0	0	0	0	0	0	0	0	25620000
87	941429.SDB_00831	2	2	0	0	0	0	0	0	0	0	0	2	0	0	0	0	0	0	0	0	0	0	0	0	0	0	0	0	0	0	0	0	0	0	0	12624000	0	0	0	0	0	0	0	0	0	0	0	0
88	1045856.EcWSU1_02611	18	0	0.001623	0	0	0	0	0	0	0	0	0	0	0	0	0	0	0	0	0	0	0	1	0	0	0	0	0	0	0	0	0	0	0	0	0	0	0	0	0	0	0	0	0	0	0	4770000	0
89	1045856.EcWSU1_02614	2	2	0	0	0	0	0	0	0	0	0	2	0	0	0	0	0	0	0	0	0	0	0	0	0	0	0	0	0	0	0	0	0	0	0	22393000	0	0	0	0	0	0	0	0	0	0	0	0
90	T2D-108A_GL0173470	4	3	0	0	0	0	0	1	0	2	0	4	0	0	0	0	0	0	0	0	0	0	0	0	0	1	0	0	0	0	0	51823000	0	64534000	0	262140000	0	0	0	0	0	0	0	0	0	0	0	0
91	1045856.EcWSU1_02642	14	0	0	0	0	0	0	0	0	0	0	0	0	0	0	2	0	1	0	0	0	0	0	0	0	0	0	0	0	0	0	0	0	0	0	0	0	0	0	101810000	0	120270000	0	0	0	0	0	0
92	T2D-132A_GL0088600	2	2	0	0	0	0	0	1	0	0	0	3	0	0	0	0	0	0	0	0	0	0	0	0	0	0	0	0	0	0	0	6920400	0	0	0	30647000	0	0	0	0	0	0	0	0	0	0	0	0
93	1045856.EcWSU1_02689	8	8	0	2	0	0	0	1	0	4	0	6	0	4	0	0	0	0	0	1	0	0	0	0	11	6	0	30069000	0	0	0	24285000	0	193020000	0	333290000	0	611370000	0	0	0	0	0	18719000	0	0	0	7090800
94	1045856.EcWSU1_02741	2	2	0	0	0	0	0	0	0	0	0	0	0	0	0	0	0	0	0	0	0	0	1	0	1	2	0	0	0	0	0	0	0	0	0	0	0	0	0	0	0	0	0	0	0	0	0	0
95	1045856.EcWSU1_02870	11	6	0	0	0	0	0	0	0	0	0	0	0	0	0	0	0	0	0	0	0	0	1	4	27	11	0	0	0	0	0	0	0	0	0	0	0	0	0	0	0	0	0	0	0	0	9690300	24193000
96	T2D-132A_GL0005460	4	4	0	0	0	0	0	0	0	0	0	4	0	0	0	0	0	0	0	0	0	0	0	0	0	0	0	0	0	0	0	0	0	0	0	281490000	0	0	0	0	0	0	0	0	0	0	0	0
97	T2D-108A_GL0006676	5	1	0	0	0	0	0	0	0	1	0	3	0	2	0	0	0	0	0	0	0	0	0	0	6	5	0	23694000	0	0	0	0	0	5944500	0	21736000	0	54059000	0	0	0	0	0	0	0	0	0	9597600
98	1045856.EcWSU1_03115	3	3	0	0	0	0	0	1	0	0	0	4	0	0	0	0	0	0	0	0	0	0	0	0	0	0	0	0	0	0	0	16723000	0	0	0	130030000	0	0	0	0	0	0	0	0	0	0	0	0
99	T2D-132A_GL0019008	1	1	0	0	0	0	0	0	0	0	0	2	0	0	0	0	0	0	0	0	0	0	0	0	0	0	0	0	0	0	0	0	0	0	0	1260900	0	0	0	0	0	0	0	0	0	0	0	0
100	T2D-132A_GL0067899	3	3	0	0	0	0	0	0	0	2	0	2	0	0	0	0	0	0	0	0	0	0	0	0	0	0	0	0	0	0	0	0	0	32400000	0	21831000	0	0	0	0	0	0	0	0	0	0	0	0
101	290338.CKO_00512	4	4	0	0	0	0	0	0	0	0	0	3	0	0	0	0	0	0	0	0	0	0	1	0	3	0	0	0	0	0	0	0	0	0	0	102590000	0	0	0	0	0	0	0	0	0	0	36421000	0
102	V1.UC21-4_GL0171545	3	2	0	0	0	0	0	0	0	0	0	3	0	0	0	0	0	0	0	0	0	0	0	0	1	0	0	0	0	0	0	0	0	0	0	105310000	0	0	0	0	0	0	0	0	0	0	0	0
103	1045856.EcWSU1_03161	2	2	0	0	0	0	0	0	0	0	0	3	0	0	0	0	0	0	0	0	0	0	0	0	0	0	0	0	0	0	0	0	0	0	0	196070000	0	0	0	0	0	0	0	0	0	0	0	0
104	T2D-108A_GL0110519	5	4	0	0	0	0	0	3	0	1	0	7	0	0	0	0	0	0	0	0	0	0	0	0	0	0	0	0	0	0	0	69184000	0	30713000	0	376340000	0	0	0	0	0	0	0	0	0	0	0	0
105	1045856.EcWSU1_03628	3	3	0	0	0	0	0	0	0	0	0	3	0	0	0	0	0	0	0	0	0	0	0	0	0	0	0	0	0	0	0	0	0	0	0	60861000	0	0	0	0	0	0	0	0	0	0	0	0
106	T2D-108A_GL0130887	1	1	0.0044007	0	0	0	0	0	0	0	0	1	0	0	0	0	0	0	0	0	0	0	0	0	0	0	0	0	0	0	0	0	0	0	0	32419000	0	0	0	0	0	0	0	0	0	0	0	0
107	V1.CD3-0-PT_GL0009967	2	2	0	0	0	0	0	0	0	0	0	1	0	1	0	0	0	0	0	0	0	0	0	0	3	0	0	0	0	0	0	0	0	0	0	20146000	0	0	0	0	0	0	0	0	0	0	0	0
108	1045856.EcWSU1_03717	12	1	0.003314	0	0	0	0	0	0	0	0	0	0	0	0	0	0	0	0	0	0	0	0	0	1	1	0	0	0	0	0	0	0	0	0	0	0	0	0	0	0	0	0	0	0	0	2691000	0
109	V1.UC21-4_GL0161612	3	3	0	0	0	0	0	0	0	3	0	2	0	0	0	0	0	0	0	2	0	0	0	0	1	0	0	185540000	0	0	0	0	0	149330000	0	221040000	0	0	0	0	0	0	0	363610000	0	0	0	0
110	V1.UC21-4_GL0161613	1	1	0	0	0	0	0	0	0	0	0	1	0	0	0	0	0	0	0	0	0	0	0	0	1	0	0	0	0	0	0	0	0	0	0	12404000	0	0	0	0	0	0	0	0	0	0	0	0
111	1045856.EcWSU1_03949	11	0	0	0	0	0	0	7	0	7	0	8	0	1	0	0	0	1	0	0	0	0	0	0	0	0	0	248390000	0	0	0	143360000	0	84105000	0	170690000	0	24832000	0	0	0	62524000	0	0	0	0	0	0
112	T2D-132A_GL0061526	6	5	0	0	0	0	0	3	0	6	0	3	0	3	0	0	0	0	0	0	0	0	0	0	0	0	0	0	0	0	0	213950000	0	145130000	0	219350000	0	189830000	0	0	0	0	0	0	0	0	0	0
113	1045856.EcWSU1_03967	1	1	0.0049059	0	0	0	0	0	0	0	0	2	0	0	0	0	0	0	0	0	0	0	0	0	0	0	0	0	0	0	0	0	0	0	0	3657100	0	0	0	0	0	0	0	0	0	0	0	0
114	V1.UC21-4_GL0029516	3	1	0	0	0	0	0	0	0	1	0	3	0	0	1	0	0	1	0	0	0	0	0	0	0	0	0	0	0	0	0	0	0	2295300	0	25273000	0	0	4930600	0	0	4362100	0	0	0	0	0	0
115	290338.CKO_04576	1	1	0	0	0	0	0	0	0	1	0	1	0	0	0	0	0	0	0	0	0	0	0	0	1	0	0	0	0	0	0	0	0	0	0	474630000	0	0	0	0	0	0	0	0	0	0	0	0
116	MH0415_GL0147186	1	1	0	0	0	0	0	0	0	0	0	1	0	0	0	0	0	0	0	0	0	0	0	0	0	0	0	0	0	0	0	0	0	0	0	5438700	0	0	0	0	0	0	0	0	0	0	0	0
117	V1.UC21-4_GL0048423	2	2	0	0	0	0	0	0	0	0	0	4	0	0	0	0	0	0	0	0	0	0	0	0	0	0	0	0	0	0	0	0	0	0	0	55361000	0	0	0	0	0	0	0	0	0	0	0	0
118	T2D-108A_GL0172006	2	2	0.003106	0	0	0	0	0	0	0	0	2	0	0	0	0	0	0	0	0	0	0	0	0	0	0	0	0	0	0	0	0	0	0	0	25036000	0	0	0	0	0	0	0	0	0	0	0	0
119	1045856.EcWSU1_04204	9	1	0	0	0	0	0	8	0	8	0	7	0	2	0	1	0	0	0	0	0	0	0	0	2	0	0	4842100	0	0	0	226610000	0	105000000	0	126590000	0	6488700	0	39191000	0	0	0	0	0	0	0	0
120	T2D-108A_GL0064908	5	5	0	0	0	0	0	0	0	0	0	0	0	0	0	0	0	1	0	0	0	0	1	0	1	4	0	0	0	0	0	0	0	0	0	0	0	0	0	0	0	0	0	0	0	0	25403000	0
121	V1.UC21-4_GL0109444	2	2	0	0	0	0	0	0	0	0	0	5	0	0	0	2	0	0	0	0	0	0	1	0	1	0	0	0	0	0	0	0	0	0	0	8334700	0	0	0	2854500	0	0	0	0	0	0	3757900	0
122	NLM027_GL0010330	2	2	0	0	0	0	0	0	0	0	0	1	0	0	0	0	0	0	0	0	0	0	0	0	2	1	0	0	0	0	0	0	0	0	0	19471000	0	0	0	0	0	20183000	0	0	0	0	0	0
123	1048689.ECO55CA74_00965	2	1	0.0064754	0	0	0	0	0	0	0	0	0	0	0	0	2	0	0	0	0	0	0	0	1	0	0	0	0	0	0	0	0	0	0	0	0	0	0	0	19530000	0	0	0	0	0	0	0	4679600
124	1048689.ECO55CA74_10905	4	4	0	0	0	0	0	2	0	0	0	3	0	1	0	1	0	1	0	0	0	0	2	0	1	0	0	0	0	0	0	76250000	0	0	0	317690000	0	55225000	0	0	0	50478000	0	0	0	0	108430000	0
125	1049565.KPN2242_23745	23	0	0.00065428	0	0	0	0	0	0	1	0	0	0	0	0	0	0	0	0	0	0	0	0	0	1	0	0	0	0	0	0	0	0	12407000	0	0	0	0	0	0	0	0	0	0	0	0	0	0
126	V1.CD44-4_GL0060781	1	1	0	0	0	0	0	1	0	0	0	0	0	0	0	0	0	0	0	0	0	0	0	0	0	0	0	0	0	0	0	14883000	0	0	0	0	0	0	0	0	0	0	0	0	0	0	0	0
127	T2D-97A_GL0069863	3	3	0	0	0	0	0	5	0	0	0	0	0	0	0	0	0	0	0	0	0	0	0	0	0	0	0	13206000	0	0	0	1222800000	0	0	0	0	0	0	0	0	0	0	0	0	0	0	0	0
128	155864.Z4979	3	2	0	0	0	0	0	0	0	0	0	0	0	0	0	2	0	1	0	0	0	0	0	0	0	0	0	0	0	0	0	0	0	0	0	0	0	0	0	25076000	0	51793000	0	0	0	0	0	0
129	MH0448_GL0075809	1	1	0.00013906	0	0	0	0	0	0	0	0	0	0	0	0	1	0	1	0	0	0	0	0	0	0	0	0	9842200	0	0	0	0	0	0	0	0	0	0	0	28414000	0	36323000	0	0	0	0	0	0
130	158256496-stool1_revised_C879635_1_gene87355	2	1	0	0	0	0	0	0	0	0	0	0	0	0	0	0	0	0	0	0	0	0	3	0	0	0	0	0	0	0	0	0	0	0	0	0	0	0	0	0	0	0	0	0	0	0	76768000	0
131	HT14A_GL0045641	1	1	0.0022013	0	0	0	0	0	0	0	0	0	0	0	0	0	0	0	0	0	0	0	0	1	0	0	0	8542000	0	0	0	0	0	0	0	0	0	0	0	0	0	0	0	0	0	0	0	68476000
132	158256496-stool1_revised_C940333_1_gene168129	3	3	0	0	0	0	0	0	0	0	0	3	0	0	0	0	0	0	0	0	0	0	0	0	0	0	0	0	0	0	0	0	0	0	0	55772000	0	0	0	0	0	0	0	0	0	0	0	0
133	158256496-stool1_revised_C987893_1_gene145773	12	11	0	0	0	0	0	0	0	0	0	0	0	8	0	0	0	0	0	0	0	0	2	0	0	0	9	0	0	20133000	0	0	0	0	0	0	0	401980000	0	0	0	0	0	0	0	9935200	0	0
134	158256496-stool1_revised_scaffold10079_1_gene152864	1	1	0.0038583	0	0	0	0	0	0	0	0	0	0	0	0	0	0	0	0	0	0	0	0	1	0	0	0	0	0	0	0	0	0	0	0	0	0	0	0	0	0	0	0	0	0	0	0	34912000
135	158256496-stool1_revised_scaffold157_1_gene175064	17	7	0	0	0	0	0	2	3	16	0	16	0	1	0	0	0	0	0	0	0	0	1	1	0	0	0	0	0	0	0	65021000	94434000	835390000	0	1135800000	0	176640000	0	0	0	0	0	0	0	0	37325000	91331000
136	158256496-stool1_revised_scaffold15836_1_gene100983	44	33	0	16	0	0	0	11	0	2	0	2	0	12	0	0	0	0	0	0	0	0	47	18	0	23	0	2638100000	0	0	0	817740000	0	27374000	0	5156700	0	907030000	0	9822300	24448000	0	0	11211000	0	0	2955200000	1792700000
137	MH0121_GL0072566	1	1	0.0053173	0	0	0	0	0	0	0	0	0	0	0	0	0	0	0	0	0	0	0	0	1	0	0	0	0	0	0	0	0	0	0	0	0	0	0	0	0	0	0	0	0	0	0	0	23049000
138	MH0415_GL0087907	2	2	0	0	0	0	0	0	0	0	0	0	0	0	0	1	0	0	0	0	0	0	1	1	0	0	0	0	0	0	0	0	0	0	0	0	0	0	0	0	0	0	0	0	0	0	0	32800000
139	V1.FI26_GL0170763	2	2	0	0	0	0	0	0	0	0	0	0	0	0	0	0	0	0	0	0	0	0	3	2	0	0	0	0	0	0	0	0	0	0	0	0	0	0	0	0	0	0	0	0	0	0	28083000	9698100
140	O2.UC48-2_GL0067596	1	1	0.0031194	0	0	0	0	0	0	2	0	0	0	0	0	0	0	0	0	0	0	0	0	0	0	0	0	0	0	0	0	0	0	12383000	0	0	0	0	0	0	0	0	0	0	0	0	0	0
141	158256496-stool1_revised_scaffold2389_2_gene37574	5	3	0	0	0	0	0	0	1	4	0	2	0	0	0	2	0	0	0	0	0	0	0	0	0	0	0	0	0	0	0	0	149830000	24851000	0	41745000	0	0	0	64177000	0	0	0	0	0	0	0	0
142	O2.UC16-1_GL0023755	2	2	0	0	0	0	0	0	0	0	0	0	0	0	0	0	0	1	0	0	0	0	0	1	0	0	0	11331000	0	0	0	0	0	0	0	0	0	0	0	0	0	0	0	0	0	0	0	8159500
143	158337416-stool1_revised_C1154146_1_gene168579	1	1	0.003207	1	0	0	0	0	0	0	0	0	0	0	0	0	0	0	0	0	0	0	0	0	0	0	0	31234000	0	0	0	0	0	0	0	0	0	0	0	0	0	0	0	0	0	0	0	2975000
144	158337416-stool1_revised_C1160150_1_gene208175	1	1	0	0	0	0	0	0	0	0	0	0	0	0	0	0	0	0	0	0	0	0	1	1	0	0	0	0	0	0	0	0	0	0	0	0	0	0	0	0	0	0	0	0	0	0	310720000	37824000
145	V1.CD52-0_GL0048868	1	1	0	0	0	0	0	0	0	0	0	0	0	0	0	0	0	0	0	0	0	0	2	0	0	0	0	0	0	0	0	0	0	0	0	0	0	0	0	0	0	0	0	0	0	0	21855000	0
146	158337416-stool1_revised_C1261028_1_gene185699	4	2	0	0	0	0	0	0	0	4	0	0	0	0	0	0	0	0	0	0	0	0	0	1	0	0	0	0	0	0	0	0	0	205850000	0	0	0	0	0	0	0	0	0	0	0	0	0	55561000
147	MH0277_GL0026551	1	1	0	0	0	0	0	0	0	0	0	0	0	0	0	1	0	0	0	0	0	0	0	0	0	0	0	0	0	0	0	0	0	0	0	0	0	0	0	2006400	0	0	0	0	0	0	0	0
148	553973.CLOHYLEM_03985	1	1	0.0031168	1	0	0	0	0	0	0	0	0	0	0	0	0	0	0	0	0	0	0	0	0	0	0	0	46740000	0	0	0	0	0	0	0	0	0	0	0	0	0	0	0	0	0	0	0	0
149	158337416-stool1_revised_C1289678_1_gene226290	1	1	0	0	0	0	0	0	0	0	0	0	0	0	0	0	0	0	0	0	0	1	0	0	0	0	0	0	0	0	0	0	0	0	0	0	0	0	0	0	0	0	0	0	0	186230000	0	0
150	158337416-stool1_revised_C1289890_1_gene83513	2	2	0	3	0	0	0	0	0	0	0	0	0	0	0	0	0	0	0	0	0	0	0	0	0	0	0	68952000	0	0	0	0	0	6676700	0	7830400	0	0	0	0	0	0	0	0	0	0	0	0
153	V1.UC36-0_GL0110283	1	1	0.0092653	0	0	0	0	0	0	0	0	0	0	0	0	0	0	1	0	0	0	0	0	0	0	0	0	0	0	0	0	0	0	0	0	0	0	0	0	0	0	24829000	0	0	0	0	0	0
154	158337416-stool1_revised_scaffold24982_1_gene217175	5	0	0	0	0	0	0	0	0	0	0	0	0	0	0	0	0	0	0	0	0	0	3	0	0	0	0	0	0	0	0	0	0	0	0	0	0	0	0	0	0	0	0	0	0	0	88287000	0
155	158337416-stool1_revised_scaffold29727_2_gene144119	2	2	0.0047018	0	0	0	0	0	0	0	0	2	0	0	0	0	0	0	0	0	0	0	0	0	0	0	0	0	0	0	0	0	0	0	0	32520000	0	0	0	0	0	0	0	0	0	0	0	0
156	158337416-stool1_revised_scaffold30005_1_gene111400	2	2	0	0	0	0	0	0	0	0	0	0	0	0	0	0	0	0	0	0	0	0	0	1	3	2	0	0	0	0	0	0	0	0	0	0	0	0	0	0	0	0	0	0	0	0	4196400	20716000
157	158337416-stool2_revised_C1045768_1_gene102471	8	8	0	0	0	0	0	0	0	4	0	0	0	0	0	0	0	0	0	0	0	0	6	1	0	0	0	0	0	0	0	0	0	22676000	0	0	0	0	0	0	0	0	0	0	0	0	204420000	9589600
158	158337416-stool2_revised_C920501_1_gene93329	5	1	0	2	0	0	0	0	0	0	0	0	0	0	0	0	0	0	0	0	0	0	0	2	0	0	0	835740000	0	0	0	0	0	0	0	0	0	0	0	0	0	0	0	0	0	24483000	0	19846000
159	MH0414_GL0002761	2	2	0.00066199	0	0	0	0	0	0	0	0	0	0	0	0	0	0	0	0	0	0	0	0	2	0	0	0	0	0	0	0	0	0	0	0	0	0	0	0	0	0	0	0	0	0	0	0	6378000
160	V1.FI26_GL0087020	1	1	0	0	0	0	0	0	0	0	0	0	0	0	0	0	0	0	0	0	0	0	0	1	0	0	0	0	0	0	0	0	0	0	0	0	0	0	0	0	0	0	0	0	0	0	0	7782100
161	158337416-stool2_revised_scaffold16676_1_gene161551	55	3	0	4	0	0	0	7	0	33	0	0	0	6	0	0	0	0	0	0	0	0	81	16	1	5	0	110420000	0	0	0	376770000	0	2002400000	0	0	0	490820000	0	0	0	0	0	0	0	0	13632000000	662730000
162	O2.UC28-0_GL0154272	3	1	0	0	0	0	0	0	0	0	0	0	0	2	0	0	0	0	0	0	0	0	2	1	0	0	0	0	0	0	0	0	0	0	0	0	0	0	0	0	0	0	0	0	0	0	35052000	20191000
163	158458797-stool1_revised_C1244260_1_gene121190	1	1	0.00013931	0	0	0	0	0	0	0	0	0	0	0	0	0	0	2	0	0	0	0	0	0	0	0	0	0	0	0	0	0	0	0	0	0	0	0	0	0	0	2581800	0	0	0	0	0	0
164	158458797-stool1_revised_C1342360_1_gene114736	2	1	0.0031093	0	0	0	0	0	0	0	0	0	0	0	0	0	0	0	0	0	0	1	0	0	0	0	0	0	0	0	0	0	0	0	0	0	0	0	0	0	0	0	0	0	0	236310000	0	0
165	158458797-stool1_revised_C1347528_1_gene82135	9	1	0	0	0	0	0	0	0	0	0	0	0	0	0	0	0	0	0	0	1	0	0	0	0	0	0	0	0	0	0	0	0	0	0	0	0	0	0	0	0	0	0	0	243930000	0	0	0
166	158458797-stool1_revised_scaffold13241_1_gene78467	2	0	0.0001393	1	0	0	0	0	0	0	0	0	0	0	0	0	0	0	0	0	0	0	0	0	0	0	0	52132000	0	0	0	0	0	0	0	0	0	0	0	0	0	0	0	0	0	0	0	0
167	160400887-stool1_revised_C1513769_1_gene1846	1	1	0.00013761	0	0	0	0	0	0	1	0	1	0	0	0	0	0	0	0	0	0	0	0	0	0	0	0	0	0	0	0	0	0	170470000	0	54292000	0	0	0	0	0	0	0	0	0	0	0	0
168	158479027-stool1_revised_C678798_1_gene55891	4	2	0	1	0	0	0	1	0	0	0	1	0	0	0	0	0	0	0	0	0	0	0	0	0	0	0	0	0	0	0	34665000	0	0	0	46409000	0	0	0	0	0	0	0	0	0	0	0	0
169	NOM004_GL0007588	2	2	0	0	0	0	0	0	0	0	0	0	0	0	0	0	0	0	0	0	0	0	0	3	0	0	0	0	0	0	0	0	0	0	0	0	0	0	0	0	0	0	0	0	0	0	0	80756000
170	MH0087_GL0021207	3	3	0	0	0	0	0	0	0	0	0	0	0	0	0	0	0	0	0	0	0	0	0	4	0	0	0	0	0	0	0	0	0	0	0	0	0	0	0	0	0	0	0	0	0	0	0	88137000
171	158479027-stool1_revised_C736153_1_gene43327	1	1	0	0	0	0	0	0	0	0	0	0	0	0	0	0	0	0	0	0	0	0	1	0	0	0	0	0	0	0	0	0	0	0	0	0	0	0	0	0	0	0	0	0	0	0	19794000	0
172	158479027-stool1_revised_C752565_1_gene54597	3	3	0	0	0	0	0	0	0	3	0	0	0	0	0	0	0	0	0	0	0	0	0	0	0	0	0	0	0	0	0	0	0	95689000	0	0	0	0	0	0	0	0	0	0	0	0	0	0
173	158479027-stool1_revised_C759731_1_gene68957	9	0	0	0	0	0	0	0	0	2	0	0	0	0	0	0	0	2	0	0	0	0	0	1	2	1	0	0	0	0	0	0	0	11844000	0	0	0	0	0	0	0	12402000	0	0	0	0	0	34047000
174	T2D-22A_GL0129547	1	1	0.0037572	0	0	0	0	0	0	0	0	0	0	0	0	1	0	0	0	0	0	0	0	0	0	0	0	0	0	0	0	0	0	0	0	0	0	0	0	9724600	0	0	0	0	0	0	0	0
175	158479027-stool1_revised_C768791_1_gene3365	4	1	0.0013905	0	0	0	0	0	0	1	0	0	0	0	0	0	0	0	0	0	0	0	0	0	0	0	0	0	0	0	0	0	0	12542000	0	0	0	0	0	0	0	0	0	0	0	0	0	0
176	T2D-51A_GL0004327	1	1	0.0046099	0	0	0	0	0	0	0	0	0	0	0	0	0	0	0	0	0	0	0	0	1	0	0	0	0	0	0	0	0	0	0	0	0	0	0	0	0	0	0	0	0	0	0	0	9386700
177	158479027-stool1_revised_scaffold12988_1_gene4867	1	1	0.00065028	0	0	0	0	0	0	0	0	0	0	0	0	1	0	0	0	0	0	0	0	0	0	0	0	0	0	0	0	0	0	0	0	0	0	0	0	6067300	0	0	0	0	0	0	0	0
178	SZEY-07A_GL0037088	2	1	0.005219	0	0	0	0	0	0	0	0	0	0	0	0	1	0	1	0	0	0	0	0	0	0	0	0	0	0	0	0	0	0	0	0	0	0	0	0	78104000	0	259920000	0	0	0	0	0	0
179	MH0012_GL0240365	4	2	0	0	0	0	0	3	0	0	0	0	0	0	0	0	0	0	0	0	0	0	0	0	0	0	0	0	0	0	0	139440000	0	0	0	0	0	0	0	0	0	0	0	0	0	0	0	0
180	158479027-stool1_revised_scaffold21726_1_gene110618	18	14	0	0	0	0	0	0	0	0	0	0	0	0	0	0	0	0	0	2	0	0	19	5	0	0	0	10041000	0	0	0	0	0	0	0	0	0	0	0	0	0	0	0	0	0	0	926710000	29544000
181	158479027-stool1_revised_scaffold29486_1_gene68112	7	7	0	0	0	0	0	1	0	6	0	6	0	0	0	0	0	0	0	0	0	0	1	0	0	0	0	0	0	0	0	27048000	0	122010000	0	77993000	0	0	0	0	0	0	0	0	0	0	0	0
182	158479027-stool1_revised_scaffold29708_2_gene58480	2	1	0.000408	0	0	0	0	0	0	0	0	0	0	0	0	0	0	0	0	0	0	0	0	0	0	1	0	0	0	0	0	0	0	0	0	0	0	0	0	0	0	0	0	0	0	0	0	9521600
183	158479027-stool1_revised_scaffold5070_1_gene128669	5	1	0	0	0	0	0	0	0	1	0	0	0	0	0	0	0	0	0	0	0	0	0	0	0	0	0	0	0	0	0	0	0	106240000	0	0	0	0	0	0	0	0	0	0	0	0	0	0
184	158479027-stool1_revised_scaffold6858_1_gene87852	21	17	0	0	0	0	0	9	2	17	0	22	0	1	0	0	0	0	0	0	0	1	0	0	0	0	0	56742000	0	0	0	906150000	21776000	3682200000	0	2471600000	0	39969000	0	0	0	0	0	0	0	0	0	0
185	158499257-stool1_revised_C1331047_1_gene18730	2	2	0.0029021	0	0	0	0	0	0	0	0	0	0	0	0	0	0	0	0	0	0	0	2	0	0	0	0	0	0	0	0	0	0	0	0	0	0	0	0	0	0	0	0	0	0	0	45838000	0
187	159571453-stool2_revised_scaffold27260_1_gene141629	2	2	0	0	0	0	0	1	0	1	0	2	0	0	0	1	0	1	0	0	0	0	0	0	1	0	0	0	0	0	0	16654000	0	45186000	0	253850000	0	0	0	59738000	0	42439000	0	0	0	0	0	0
188	158499257-stool1_revised_C1452272_1_gene17646	1	1	0.00040634	0	0	0	0	0	0	0	0	0	0	0	0	0	0	0	0	0	0	0	2	2	0	0	0	0	0	0	0	0	0	0	0	0	0	0	0	0	0	0	0	0	0	0	60516000	30440000
189	158499257-stool1_revised_scaffold11828_1_gene128950	2	1	1	0	0	0	0	0	0	0	0	0	0	0	0	0	0	0	0	0	0	0	1	0	0	0	0	0	0	0	0	0	0	0	0	0	0	0	0	0	0	0	0	0	0	0	121270000	0
190	158499257-stool1_revised_scaffold13831_1_gene113233	8	2	0	9	0	0	0	0	0	0	0	0	0	1	0	3	0	1	0	1	0	2	0	0	0	0	0	171980000	0	0	0	0	0	0	0	0	0	0	0	18018000	0	0	0	7924200	0	55129000	0	0
191	158499257-stool1_revised_scaffold23406_1_gene204016	3	2	0	0	0	0	0	0	0	1	0	1	0	0	0	0	0	0	0	0	0	0	0	0	0	0	1	0	0	0	0	0	0	0	0	13483000	0	0	0	0	0	0	0	0	0	0	0	0
192	158499257-stool1_revised_scaffold23478_1_gene170854	4	1	0.0017314	1	0	0	0	0	0	0	0	0	0	0	0	0	0	0	0	0	0	0	0	0	0	0	0	38388000	0	0	0	0	0	0	0	0	0	0	0	0	0	0	0	0	0	0	0	0
193	MH0198_GL0051005	1	1	0.0063723	0	0	0	0	0	0	0	0	0	0	0	0	0	0	1	0	1	0	0	0	0	0	0	0	0	0	0	0	0	0	0	0	0	0	0	0	0	0	35323000	0	23962000	0	0	0	0
194	158499257-stool2_revised_C1266168_1_gene196240	10	10	0	0	0	0	0	1	0	0	0	0	0	2	0	0	0	0	0	0	0	0	1	0	4	11	0	0	0	0	0	12442000	0	0	0	0	0	19600000	0	0	0	0	0	0	0	0	22056000	7065400
195	MH0253_GL0053526	1	1	0	0	0	0	0	0	0	1	0	0	0	0	0	0	0	0	0	0	0	0	0	0	0	0	0	0	0	0	0	0	0	10485000	0	0	0	0	0	0	0	0	0	0	0	0	0	0
196	158499257-stool2_revised_C1325001_1_gene115353	12	9	0	0	0	0	0	7	0	0	0	1	0	4	0	0	0	0	0	0	0	0	5	2	2	11	0	5835300	0	0	0	407400000	0	0	0	15608000	0	173020000	0	0	0	0	9385000	0	0	0	145740000	50818000
197	158499257-stool2_revised_scaffold13588_2_gene135086	4	1	0.0031994	0	0	0	0	0	0	0	0	0	0	0	0	0	0	0	0	0	0	0	0	1	0	0	0	0	0	0	0	0	0	0	0	0	0	0	0	0	0	0	0	0	0	0	0	12532000
198	158499257-stool2_revised_scaffold13970_2_gene122679	1	1	0.0071009	0	0	0	0	0	0	0	0	0	0	0	0	0	0	0	0	0	0	0	0	0	0	0	1	0	0	0	0	0	0	0	0	0	0	0	0	0	0	0	0	0	0	0	0	0
199	MH0186_GL0006967	1	1	0.0080441	0	0	0	0	0	0	1	0	0	0	1	0	0	0	0	0	0	0	0	0	0	0	0	0	0	0	0	0	0	0	35449000	0	0	0	0	0	0	0	0	0	0	0	0	0	0
200	158499257-stool2_revised_scaffold18699_1_gene95173	5	1	0.0015047	0	0	0	0	0	0	0	0	0	0	1	0	0	0	0	0	0	0	0	1	2	0	0	0	0	0	0	0	0	0	0	0	0	0	18170000	0	0	0	0	0	0	0	0	17310000	21162000
201	158499257-stool2_revised_scaffold34805_1_gene31999	9	8	0	0	0	0	0	2	0	16	0	13	0	4	0	0	0	0	0	0	0	0	16	0	1	1	0	0	0	0	0	139630000	0	1744200000	0	930780000	0	280560000	0	0	0	0	0	0	0	0	1357600000	0
202	158499257-stool2_revised_scaffold37782_1_gene171722	9	0	0.0072046	1	0	0	0	0	0	0	0	0	0	0	0	3	0	0	0	0	0	0	0	0	0	0	0	0	0	0	0	0	0	0	0	0	0	0	0	27640000	0	0	0	0	0	0	0	0
203	158499257-stool2_revised_scaffold43051_1_gene61057	1	1	0.0019646	0	0	0	0	0	0	0	0	0	0	0	0	0	0	0	0	0	0	1	0	0	0	0	0	0	0	0	0	0	0	0	0	0	0	0	0	0	0	0	0	0	0	0	0	0
204	158499257-stool2_revised_scaffold45183_1_gene95889	2	0	0.00013774	0	0	0	0	0	0	0	0	0	0	0	0	0	0	0	0	0	0	0	0	1	0	2	0	0	0	0	0	0	0	0	0	0	0	0	0	0	0	0	0	0	0	0	7648000	21489000
205	158499257-stool2_revised_scaffold50574_1_gene187162	13	6	0	0	0	0	0	2	0	0	0	0	0	7	0	0	0	0	0	0	0	0	6	6	0	8	0	24552000	0	0	0	49835000	0	0	0	0	0	146240000	0	0	0	0	0	0	0	0	139690000	76100000
206	158499257-stool2_revised_scaffold56273_2_gene25330	3	0	0	0	0	0	0	0	0	0	0	0	0	0	0	0	2	0	0	0	0	0	0	0	0	0	0	0	0	0	0	0	0	0	0	0	0	0	0	0	1173100000	0	0	0	0	0	0	0
207	158499257-stool2_revised_scaffold67679_1_gene167855	24	22	0	0	0	0	0	1	0	43	0	0	1	0	0	10	0	18	0	0	0	0	0	0	0	0	0	47844000	0	0	0	0	0	9979300000	0	0	5922100	0	0	225250000	0	931760000	0	0	0	0	0	0
209	MH0166_GL0043392	4	1	0	0	0	0	0	0	0	3	0	0	0	0	0	1	0	1	0	0	0	0	0	0	0	0	0	0	0	0	0	0	0	88624000	0	0	0	0	0	43782000	0	0	0	0	0	0	0	0
210	158499257-stool2_revised_scaffold71213_1_gene41595	8	0	0	0	0	0	0	0	0	0	0	0	0	0	0	1	0	0	0	0	0	0	0	0	1	0	0	0	0	0	0	0	0	0	0	0	0	0	0	50630000	0	0	0	0	0	0	0	0
211	158499257-stool2_revised_scaffold71671_1_gene25669	1	1	0.0017318	0	0	0	0	0	0	0	0	2	0	0	0	0	0	0	0	0	0	0	0	0	0	0	0	0	0	0	0	0	0	0	0	8649100	0	0	0	0	0	0	0	0	0	0	0	0
212	158499257-stool2_revised_scaffold72472_1_gene148447	2	1	1	5	0	0	0	0	0	1	0	0	0	0	0	0	0	0	0	0	0	0	0	0	0	0	0	0	0	0	0	0	0	0	0	0	0	0	0	0	0	0	0	981970	0	0	0	0
213	158499257-stool2_revised_scaffold73015_1_gene103053	3	1	0.0047978	0	0	0	0	0	0	0	0	0	0	0	0	0	0	0	0	0	0	0	0	0	0	0	1	0	0	0	0	0	0	0	0	0	0	0	0	0	0	0	0	0	0	0	0	0
214	158742018-stool1_revised_C770219_1_gene42889	7	4	0	0	0	0	0	0	0	0	0	0	0	0	0	0	0	0	0	0	0	0	7	0	0	2	0	0	0	0	0	0	0	0	0	0	0	0	0	0	0	0	0	0	0	0	316930000	0
215	MH0267_GL0128637	7	0	0	0	0	0	0	0	0	0	0	0	0	1	0	0	0	0	0	0	0	0	9	5	1	2	0	14284000	0	0	0	0	0	0	0	0	0	35816000	0	0	0	0	0	0	0	0	307460000	213990000
216	158742018-stool1_revised_C784315_1_gene123516	2	2	0	0	0	0	0	0	0	0	0	0	0	2	0	0	0	0	0	0	0	0	0	0	0	0	0	0	0	0	0	0	0	0	0	0	0	37811000	0	0	0	0	0	0	0	0	0	0
217	MH0188_GL0036719	1	1	0.00794	0	0	0	0	0	0	0	0	0	0	0	0	0	0	0	0	0	0	0	0	1	0	0	0	0	0	0	0	0	0	0	0	0	0	0	0	0	0	0	0	0	0	0	0	8056400
218	DOM012_GL0034014	11	11	0	0	0	0	0	0	0	3	0	0	0	0	0	0	0	0	0	0	0	0	0	0	3	12	0	0	0	0	0	0	0	79020000	0	0	0	0	0	0	0	0	0	0	0	158700000	0	0
219	158742018-stool1_revised_scaffold23459_1_gene121780	2	1	0.00053397	0	0	0	0	0	0	0	0	0	0	0	0	0	0	0	0	0	0	0	0	0	0	1	0	0	0	0	0	0	0	0	0	0	0	0	0	0	0	0	0	0	0	0	0	0
220	158802708-stool1_revised_C1002809_1_gene29267	2	2	0	3	0	0	0	0	0	0	0	1	0	0	0	0	0	0	0	0	0	0	7	0	0	0	0	32192000	0	0	0	0	0	0	0	0	0	0	0	0	0	0	0	0	0	0	239440000	7064100
222	MH0127_GL0000788	1	1	0.0021973	0	0	0	0	0	0	2	0	0	0	0	0	0	0	0	0	0	0	0	0	0	0	0	0	0	0	0	0	0	0	108570000	0	0	0	0	0	0	0	0	0	0	0	0	0	0
223	MH0447_GL0302439	1	1	0.0051154	0	0	0	0	0	0	2	0	0	0	0	0	0	0	0	0	0	0	0	0	0	0	0	0	0	0	0	0	0	0	7002400	0	0	0	0	0	0	0	0	0	0	0	0	0	0
224	158802708-stool1_revised_scaffold26085_1_gene78713	4	1	0	0	0	0	0	0	0	0	0	0	0	0	0	0	0	0	0	0	0	3	0	0	0	0	0	0	0	0	0	0	0	0	0	0	0	0	0	0	0	0	0	0	0	188420000	0	0
225	MH0413_GL0170972	8	0	0	1	0	0	0	4	0	0	0	0	0	0	0	0	0	0	0	0	0	0	5	7	0	9	0	121430000	0	0	0	555250000	0	0	0	0	0	0	0	0	0	0	0	0	0	0	460590000	494550000
226	MH0267_GL0110984	2	1	0	0	0	0	0	0	0	0	0	0	0	0	0	0	0	0	0	0	0	0	2	1	0	0	0	0	0	0	0	0	0	0	0	0	0	0	0	0	0	0	0	0	0	0	42616000	0
227	158802708-stool1_revised_scaffold31430_1_gene100342	5	3	0	0	0	0	0	0	0	0	0	0	0	0	0	0	3	0	0	0	0	0	0	0	0	0	0	0	0	0	0	0	0	0	0	0	0	0	0	0	835620000	0	0	0	0	0	0	0
228	MH0012_GL0048208	1	1	0.0027902	0	0	0	0	0	0	1	0	2	0	0	0	1	0	1	0	0	0	0	0	0	2	0	0	0	0	0	0	0	0	26076000	0	40987000	0	0	0	73298000	0	33210000	0	0	0	0	0	0
229	158802708-stool1_revised_scaffold38209_1_gene75149	6	2	0	0	0	0	0	0	0	5	0	0	0	0	0	0	0	0	0	0	0	0	0	0	0	0	0	0	0	0	0	0	0	87418000	0	0	0	0	0	0	0	0	0	0	0	0	0	0
230	158802708-stool1_revised_scaffold4613_9_gene170297	3	3	0	0	0	0	0	0	0	0	0	0	0	0	0	1	0	0	0	0	0	2	0	0	0	0	0	18314000	0	0	0	0	0	0	0	0	0	0	0	0	0	0	0	0	0	49333000	0	0
231	158802708-stool2_revised_C1049637_1_gene64690	13	2	0	0	0	0	0	0	0	1	0	0	0	3	0	0	0	0	0	0	0	0	15	2	0	0	0	0	0	0	0	0	0	151660000	0	0	0	130450000	0	0	0	0	0	0	0	0	974180000	63869000
232	158802708-stool2_revised_C1062129_1_gene4202	1	1	0.0045055	0	0	0	0	0	0	0	0	0	0	0	0	0	0	0	0	0	0	0	0	1	0	0	0	0	0	0	0	0	0	0	0	0	0	0	0	0	0	0	0	0	0	0	0	142690000
233	158802708-stool2_revised_C1082747_1_gene45694	1	1	0.00065911	0	0	0	0	0	0	0	0	1	0	1	0	0	0	0	0	0	0	0	0	0	1	1	0	0	0	0	0	0	0	0	0	48944000	0	71150000	0	0	0	15829000	0	0	0	0	0	0
234	158802708-stool2_revised_scaffold15780_1_gene50887	24	5	0	2	0	0	0	0	4	13	0	0	0	0	0	1	0	0	0	1	0	18	0	0	0	2	0	355850000	0	0	0	0	1431400000	671400000	0	0	0	0	0	451590000	0	0	0	289050000	0	2398800000	0	0
235	158802708-stool2_revised_scaffold22821_1_gene170905	16	8	0	2	0	0	0	3	0	1	0	2	0	1	0	1	0	1	0	0	0	0	24	7	0	6	0	144630000	0	0	0	182560000	0	63027000	0	77970000	0	145670000	0	22321000	0	40303000	0	0	0	0	3942200000	878720000
236	158883629-stool1_revised_scaffold1125_1_gene28708	2	2	0.00066146	0	0	0	0	0	0	0	0	0	0	0	0	0	0	0	0	0	0	0	2	0	0	0	0	0	0	0	0	0	0	0	0	0	0	0	0	0	0	0	0	0	0	0	39614000	0
237	158883629-stool1_revised_scaffold322_2_gene11837	13	12	0	0	0	0	0	2	0	15	0	3	0	0	0	0	0	0	0	0	0	0	0	0	0	1	7	0	0	0	0	89416000	0	629720000	306300000	44699000	0	0	0	0	0	0	0	0	0	0	0	0
238	V1.CD3-3-PN_GL0020903	2	0	0.0036453	0	0	0	0	0	0	0	0	0	0	0	0	0	0	0	0	0	0	0	0	1	0	0	0	0	0	0	0	0	0	0	0	0	0	0	0	0	0	0	0	0	0	0	0	55993000
239	158924089-stool1_revised_C374620_1_gene3171	4	0	0.0032059	0	0	0	0	0	0	0	0	0	0	0	0	0	0	0	0	0	0	0	0	1	0	0	0	0	0	0	0	0	0	0	0	0	0	0	0	0	0	0	0	0	0	0	0	11365000
240	158924089-stool1_revised_scaffold10680_1_gene63160	6	1	0.0016211	0	0	0	0	0	0	0	0	0	0	0	0	0	0	0	0	0	0	0	0	0	0	1	0	0	0	0	0	0	0	0	0	0	0	0	0	0	0	0	0	0	0	0	0	0
241	MH0152_GL0059813	1	1	0	0	0	0	0	0	0	0	0	0	0	0	0	0	0	0	0	0	0	0	1	0	0	0	0	0	0	0	0	0	0	0	0	0	0	0	0	0	0	0	0	0	0	0	4700700	0
242	158924089-stool1_revised_scaffold14803_1_gene13726	3	2	0	0	0	0	0	0	0	0	0	0	0	0	0	0	0	0	0	0	0	0	0	1	0	4	0	0	0	0	0	0	0	0	0	0	0	0	0	0	0	0	0	0	0	0	0	45287000
243	158924089-stool1_revised_scaffold18_1_gene32839	12	2	0	0	0	0	0	0	0	4	0	0	0	0	0	0	0	0	0	0	0	0	0	0	0	0	0	0	0	0	0	0	0	47326000	0	0	0	0	0	0	0	0	0	0	0	0	0	0
244	158924089-stool1_revised_scaffold2039_2_gene18536	4	4	0	0	0	0	0	0	0	0	0	0	0	3	0	0	0	0	0	0	0	0	3	3	0	0	0	0	0	0	0	0	0	0	0	0	0	0	0	0	0	0	0	0	0	0	20148000	34387000
245	MH0026_GL0013474	11	1	0	0	0	0	0	0	0	1	0	0	0	1	0	0	0	0	0	0	0	0	3	2	0	0	0	0	0	0	0	0	0	99584000	0	0	0	0	0	0	0	0	0	0	0	0	319340000	181430000
246	158944319-stool1_revised_C1042941_1_gene97569	2	2	0	0	0	0	0	0	0	2	0	0	0	0	0	0	0	0	0	0	0	0	0	0	0	0	0	0	0	0	0	0	0	37063000	0	0	0	0	0	0	0	0	0	0	0	0	0	0
247	158944319-stool1_revised_scaffold29172_1_gene137457	6	5	0	0	0	0	0	0	0	5	0	7	0	0	0	3	0	1	0	0	0	0	0	0	0	1	0	0	0	0	0	0	0	173030000	0	392560000	0	0	0	51631000	0	0	0	0	0	0	0	0
249	MH0343_GL0184991	2	1	0	0	0	0	0	0	0	1	0	0	0	0	0	1	0	1	0	0	0	0	2	1	1	0	0	0	0	0	0	0	0	218490000	0	0	0	0	0	141710000	0	326090000	0	0	0	0	357040000	138340000
250	158944319-stool2_revised_C1468911_1_gene73724	5	3	0	0	0	0	0	0	0	0	0	0	0	1	0	0	0	0	0	0	0	0	2	0	0	0	0	0	0	0	0	0	0	0	0	0	0	0	0	0	0	0	0	0	0	0	26094000	0
251	158944319-stool2_revised_scaffold14311_3_gene91726	1	1	0	0	0	0	0	0	0	0	0	0	0	1	0	0	0	0	0	0	0	0	0	0	0	0	0	0	0	0	0	0	0	0	0	0	0	7506700	0	0	0	0	0	0	0	0	0	0
252	158944319-stool2_revised_scaffold22585_1_gene70128	3	2	0	0	0	0	0	0	0	0	0	0	0	0	0	0	0	0	0	0	0	0	0	0	0	4	0	0	0	0	0	0	0	0	0	0	0	0	0	0	0	0	0	0	0	0	0	0
253	DOM005_GL0008834	1	1	0.007007	0	0	0	0	0	0	0	0	0	0	0	0	0	0	0	0	0	0	0	0	2	0	0	0	0	0	0	0	0	0	0	0	0	0	0	0	0	0	0	0	0	0	0	0	10184000
254	MH0212_GL0160852	2	2	0	0	0	0	0	0	0	0	0	0	0	0	0	0	0	0	0	0	0	0	2	1	0	0	0	0	0	0	0	0	0	0	0	0	0	0	0	0	0	0	0	0	0	0	10017000	0
255	V1.UC57-0_GL0070797	1	1	0	0	0	0	0	0	0	0	0	0	0	0	0	0	0	0	0	0	0	0	0	1	0	0	0	0	0	0	0	0	0	0	0	0	0	0	0	0	0	0	0	0	0	0	0	14994000
256	159005010-stool1_revised_scaffold10935_1_gene38158	5	0	0.00013778	0	0	0	0	0	0	2	0	1	0	0	0	1	0	1	0	1	0	0	1	0	0	1	0	0	0	0	0	0	0	18034000	0	51404000	0	0	0	24182000	0	31247000	0	110460000	0	0	87452000	0
257	159005010-stool1_revised_scaffold12517_1_gene88879	26	8	0	0	0	0	0	0	0	5	0	19	4	0	5	0	0	1	0	0	0	0	0	0	3	12	0	0	0	0	0	0	0	48306000	0	473930000	164450000	0	245580000	0	0	18713000	0	0	0	0	0	0
259	159005010-stool1_revised_scaffold7341_1_gene57075	2	1	0.0020856	0	0	0	0	0	0	0	0	0	0	0	0	0	0	0	0	0	0	1	0	0	0	0	0	0	0	0	0	0	0	0	0	0	0	0	0	0	0	0	0	0	0	18451000	0	0
260	159146620-stool1_revised_C321103_1_gene11577	10	1	0	0	0	0	0	0	0	0	0	0	0	0	0	0	0	0	0	0	0	0	0	0	1	2	0	0	0	0	0	0	0	0	0	0	0	0	0	0	0	0	0	0	0	0	0	0
261	159146620-stool1_revised_C322155_1_gene10192	14	0	0	2	0	0	0	1	0	1	0	0	0	1	0	0	0	0	0	2	0	0	0	6	0	3	0	107330000	0	0	0	54036000	0	0	0	0	0	140770000	0	0	0	0	0	22561000	0	72393000	54466000	198770000
262	T2D-105A_GL0071863	2	1	0	0	0	0	0	0	0	0	0	0	0	0	0	0	0	0	0	0	0	0	1	2	0	0	0	0	0	0	0	0	0	0	0	0	0	0	0	0	0	0	0	0	0	0	54784000	78494000
263	159146620-stool1_revised_scaffold3200_1_gene5968	3	1	0	0	0	0	0	0	0	0	0	0	0	0	0	0	0	0	0	0	0	0	0	0	0	2	0	0	0	0	0	0	0	0	0	0	0	0	0	0	0	0	0	0	0	0	0	0
264	159166850-stool1_revised_C1016581_1_gene91622	2	2	0	0	0	0	0	0	0	2	0	0	0	0	0	0	0	0	0	0	0	0	0	0	0	0	0	0	0	0	0	0	0	32207000	0	0	0	0	0	0	0	0	0	0	0	0	0	0
265	159166850-stool1_revised_C1053609_1_gene48185	3	3	0	0	0	0	0	0	0	3	0	0	0	0	0	0	0	0	0	0	0	0	0	0	0	0	0	0	0	0	0	0	0	265870000	0	0	0	0	0	0	0	0	0	0	0	0	0	0
266	159166850-stool1_revised_scaffold12514_1_gene34046	2	2	0	0	0	0	0	0	0	0	0	3	0	0	0	0	0	0	0	0	0	0	0	0	0	0	0	0	0	0	0	0	0	0	0	113220000	0	0	0	0	0	0	0	0	0	0	0	0
267	MH0107_GL0056254	2	1	0	0	0	0	0	1	0	0	0	0	0	2	0	0	0	0	0	0	0	0	0	1	1	1	0	0	0	0	0	50073000	0	0	0	0	0	57023000	0	0	0	0	0	0	0	0	30316000	49390000
268	159166850-stool1_revised_scaffold13048_1_gene64053	18	18	0	0	0	0	0	0	0	0	0	0	0	3	0	0	0	0	0	0	0	0	9	4	0	22	0	42805000	0	0	0	0	0	6814900	0	0	0	29298000	0	0	0	32725000	0	0	0	0	108670000	53816000
269	404239096-stool1_revised_scaffold9246_2_gene4074	2	1	1	0	0	0	0	0	0	0	0	0	0	0	0	0	0	0	0	0	0	0	0	1	0	0	0	0	0	0	0	0	0	0	0	0	0	0	0	0	0	0	0	0	0	0	0	42502000
270	159166850-stool1_revised_scaffold18769_1_gene132498	18	13	0	16	0	0	0	0	0	0	0	0	0	0	0	27	2	18	0	2	0	0	0	0	0	0	0	1190100000	0	0	0	0	0	0	0	0	0	0	0	3351900000	90592000	1186800000	0	22441000	0	0	0	0
271	159166850-stool1_revised_scaffold21123_4_gene136747	4	1	0	3	0	0	0	0	0	0	0	0	0	0	0	4	0	2	0	1	0	0	0	0	0	0	0	179380000	0	0	0	0	0	0	0	0	0	0	0	50371000	0	18434000	0	10069000	0	0	0	0
272	159166850-stool1_revised_scaffold22019_1_gene80342	6	6	0	0	0	0	0	0	0	0	0	0	0	0	0	0	0	0	0	0	0	0	0	4	6	0	0	0	0	0	0	0	0	0	0	0	0	0	0	0	0	0	0	0	0	0	0	151900000
273	N104A_GL0075850	1	1	0.00065266	0	0	0	0	0	0	0	0	0	0	2	0	0	0	0	0	0	0	0	0	0	0	0	0	0	0	0	0	0	0	0	0	0	0	4866100	0	0	0	0	0	0	0	0	0	0
274	159166850-stool1_revised_scaffold23977_3_gene10339	26	0	0	0	0	0	0	0	0	0	0	0	0	0	0	0	0	0	0	0	0	2	0	0	0	0	0	0	0	0	0	0	0	0	0	0	0	0	0	0	0	0	0	0	0	206500000	0	0
275	MH0003_GL0090481	2	2	0	0	0	0	0	2	0	0	0	0	0	0	0	0	0	0	0	0	0	0	7	1	0	0	0	0	0	0	0	4239100	0	0	0	0	0	0	0	0	0	0	0	0	0	0	7371400	4904600
276	159166850-stool1_revised_scaffold28117_1_gene109511	5	1	0	2	0	0	0	0	0	0	0	0	0	0	0	0	0	1	0	0	0	0	0	0	0	0	0	25786000	0	0	0	0	0	0	0	0	0	0	0	0	0	0	0	0	0	0	0	0
277	159166850-stool1_revised_scaffold5263_4_gene75309	1	1	0.0022018	2	0	0	0	0	0	0	0	0	0	0	0	0	0	0	0	0	0	0	0	0	0	0	0	39403000	0	0	0	0	0	0	0	0	0	0	0	0	0	0	0	0	0	0	0	0
278	MH0415_GL0023320	3	3	0	0	0	0	0	0	0	0	0	0	0	0	0	0	0	2	0	0	0	0	0	1	0	0	0	0	0	0	0	0	0	0	0	0	0	0	0	0	0	30668000	0	0	0	0	0	0
279	159207311-stool1_revised_C1043202_1_gene28897	2	1	0	0	0	0	0	0	0	0	0	0	0	0	0	1	0	0	0	0	0	0	0	0	0	0	0	0	0	0	0	0	0	0	0	0	0	0	0	44681000	0	0	0	0	0	0	0	0
280	159207311-stool1_revised_C1102330_1_gene170063	1	1	0.00013895	0	0	0	0	0	0	0	0	0	0	1	0	2	0	0	0	0	0	0	0	0	0	0	0	0	0	0	0	0	0	0	0	0	0	12425000	0	60550000	0	0	0	0	0	0	0	0
281	159207311-stool1_revised_C1139048_1_gene21395	1	1	0.0017316	0	0	0	0	0	0	0	0	0	0	0	0	0	0	0	0	0	0	0	0	1	0	0	0	0	0	0	0	0	0	0	0	0	0	0	0	0	0	0	0	0	0	0	0	17942000
282	O2.UC59-0_GL0143820	1	1	0	0	0	0	0	0	0	0	0	0	0	0	0	0	0	0	0	0	0	0	0	1	0	0	0	13180000	0	0	0	0	0	0	0	0	0	0	0	0	0	0	0	0	0	0	0	20989000
283	159207311-stool2_revised_C1442004_1_gene148055	3	3	0	3	0	0	0	0	0	0	0	0	0	0	0	0	0	0	0	0	0	0	0	0	0	0	0	38460000	0	0	0	0	0	0	217640000	0	0	0	0	0	0	87693000	113940000	0	0	0	0	0
284	159207311-stool2_revised_scaffold15632_1_gene104165	3	1	0	0	0	0	0	0	0	3	0	0	0	0	0	0	0	0	0	0	0	0	0	0	0	0	0	0	0	0	0	0	0	367220000	0	0	0	0	0	0	0	0	0	0	0	0	0	0
285	MH0357_GL0176835	3	1	0	0	0	0	0	0	0	0	0	0	0	0	0	0	1	0	0	0	0	0	0	0	0	0	0	0	0	0	0	0	0	0	0	0	0	0	0	0	163540000	0	0	0	0	0	0	0
286	159207311-stool2_revised_scaffold24687_1_gene147745	2	2	0.0031171	0	0	0	0	0	0	1	0	0	0	0	0	0	0	1	0	0	0	0	0	0	0	0	0	0	0	0	0	0	0	40198000	0	0	0	0	0	0	0	0	0	0	0	0	0	0
287	159207311-stool2_revised_scaffold36528_1_gene205040	4	4	0	0	0	0	0	0	0	0	0	0	0	0	0	0	0	0	0	0	0	0	0	0	0	0	4	0	0	0	0	0	0	0	0	0	0	0	0	79589000	0	0	0	0	0	0	0	0
288	MH0020_GL0028995	3	1	0.003212	0	0	0	0	0	0	0	0	0	0	1	0	0	0	0	0	0	0	0	0	0	0	0	0	0	0	0	0	0	0	0	0	0	0	18974000	0	0	0	0	0	0	0	0	0	0
289	764892411-stool1_revised_scaffold22232_1_gene84428	1	1	0.0015062	0	0	0	0	0	0	0	0	0	0	0	0	1	0	0	0	0	0	0	0	0	0	0	0	0	0	0	0	0	0	0	0	0	0	0	0	10610000	0	0	0	0	0	0	0	0
290	159207311-stool2_revised_scaffold9981_1_gene70133	5	0	0	1	0	0	0	0	0	0	0	0	0	0	0	0	0	0	0	6	0	0	0	0	0	0	0	21922000	0	0	0	0	0	0	0	0	0	0	0	14597000	0	0	0	273120000	0	0	0	0
291	MH0404_GL0157201	1	1	0	0	0	0	0	0	0	0	0	0	0	0	0	0	0	0	0	0	0	0	0	0	0	0	1	0	0	0	0	0	0	0	0	0	0	0	0	0	0	0	0	0	0	0	0	0
292	DLM010_GL0069432	1	1	0.0007769	0	0	0	0	0	0	0	0	0	0	0	0	0	0	0	0	0	0	0	0	0	0	0	0	0	0	0	0	0	0	0	0	0	0	0	0	0	0	0	0	0	0	0	775320	0
293	159227541-stool1_revised_scaffold12585_1_gene80914	1	1	0	0	0	0	0	0	0	0	0	0	0	0	0	1	0	1	0	0	0	0	0	0	0	0	0	0	0	0	0	0	0	0	0	0	0	0	0	67874000	0	53980000	0	0	0	0	0	0
294	159227541-stool1_revised_scaffold5595_4_gene80613	2	1	0	0	0	0	0	0	0	0	0	0	0	0	0	0	0	0	0	0	0	4	0	0	0	0	0	0	0	0	0	0	0	0	0	0	0	0	0	0	0	0	0	0	0	166530000	0	0
295	159227541-stool1_revised_scaffold5836_2_gene23845	9	0	0	4	0	0	0	0	0	0	0	0	0	0	0	8	0	2	0	4	0	0	0	0	0	0	0	150060000	0	0	0	0	0	0	0	0	0	0	0	264580000	0	84002000	0	0	0	0	0	0
296	159227541-stool2_revised_scaffold25012_1_gene129421	1	1	0	0	0	0	0	0	0	0	0	0	0	0	0	0	1	0	0	0	0	0	0	0	0	0	0	0	0	0	0	0	0	0	0	0	0	0	0	0	60516000	0	0	0	0	0	0	0
297	159227541-stool2_revised_scaffold26509_1_gene79822	7	4	0	0	0	0	0	0	0	0	0	1	0	0	0	1	0	4	0	0	0	0	0	0	0	0	0	0	0	0	0	0	0	0	0	0	0	0	0	0	0	56965000	0	0	0	0	0	0
298	159227541-stool3_revised_C729980_1_gene6261	4	4	0	0	0	0	0	0	0	0	0	0	0	0	0	0	0	0	0	0	0	0	0	0	0	4	0	0	0	0	0	0	0	0	0	0	0	0	0	0	0	0	0	0	0	0	0	0
299	159227541-stool3_revised_C738988_1_gene24400	6	2	0	3	0	0	0	1	0	0	0	0	0	0	0	0	0	0	0	0	0	0	4	1	0	0	0	40369000	0	0	0	35867000	0	0	0	0	0	0	0	0	0	0	0	0	0	0	37454000	35868000
300	159227541-stool3_revised_C742094_1_gene129750	6	4	0	0	0	0	0	0	0	0	0	0	0	0	0	0	0	0	0	0	0	0	0	0	0	0	6	6033200	0	10234000	0	0	0	0	0	0	0	0	0	0	0	0	0	0	0	0	0	4504900
301	159227541-stool3_revised_scaffold4954_1_gene36679	5	0	0	4	0	0	0	0	0	0	0	0	0	0	0	3	0	1	0	0	0	0	0	0	0	0	0	104710000	0	0	0	0	0	0	982670000	0	0	0	0	113130000	0	0	0	0	0	0	0	0
302	159247771-stool2_revised_C475191_1_gene70744	1	1	0.00013708	0	0	0	0	0	0	0	0	0	0	0	0	0	0	0	0	0	0	0	0	0	0	2	0	0	0	0	0	0	0	0	0	0	0	0	0	0	100870000	0	0	0	0	0	0	0
303	159247771-stool2_revised_scaffold3893_1_gene3529	2	2	0	0	0	0	0	0	0	0	0	0	0	0	0	0	0	0	0	0	0	0	1	0	0	2	0	0	0	0	0	0	0	0	0	65770000	0	0	0	0	0	0	0	0	0	0	19977000	0
304	T2D-134A_GL0086227	1	1	0.00065789	0	0	0	0	0	0	0	0	0	0	0	0	0	0	0	0	0	0	0	0	0	1	0	0	0	0	0	0	0	0	0	0	0	0	0	0	0	0	0	0	0	0	0	0	0
305	O2.UC30-1_GL0108318	4	1	0	3	0	0	0	0	0	0	0	0	0	0	0	3	0	1	0	0	0	0	0	1	1	2	0	241040000	0	0	0	0	0	0	0	0	0	0	0	200180000	0	0	0	15020000	0	0	32091000	57762000
306	159268001-stool1_revised_C1025101_1_gene35952	1	1	0	0	0	0	0	0	0	0	0	0	0	0	0	0	0	0	0	0	0	0	0	0	0	0	1	0	0	0	0	0	0	0	0	0	0	0	0	0	0	0	0	0	0	0	0	0
307	159268001-stool1_revised_C1045493_1_gene43745	1	1	0	2	0	0	0	0	0	0	0	0	0	0	0	2	0	1	0	0	0	0	0	1	0	0	0	50013000	0	0	0	0	0	0	0	0	0	0	0	41102000	0	12442000	0	0	0	0	0	6683400
308	159268001-stool1_revised_C1061235_1_gene86153	2	1	0.0062738	0	0	0	0	0	0	0	0	0	0	0	0	0	0	0	0	0	0	0	0	0	0	0	1	0	0	129870000	0	0	0	0	0	0	0	0	0	0	0	0	0	0	0	0	0	0
309	159268001-stool1_revised_C1085651_1_gene96863	9	1	0.001274	0	0	0	0	0	0	0	0	1	0	0	0	0	0	0	0	0	0	0	0	0	0	0	0	0	0	0	0	0	0	0	0	16732000	0	0	0	0	0	0	0	0	0	0	0	0
310	159268001-stool1_revised_C1106135_1_gene4442	23	20	0	0	0	0	0	2	0	1	0	1	1	0	1	0	0	0	0	0	0	1	22	0	0	0	7	17046000	20429000	0	0	130820000	0	26452000	0	0	290000000	0	177080000	0	0	0	0	0	0	28031000	1836700000	0
311	159268001-stool1_revised_C1110215_1_gene66250	24	16	0	0	0	0	0	5	0	22	0	0	2	0	0	1	0	0	0	10	0	2	2	10	5	32	0	31642000	0	0	0	131930000	0	2248500000	0	0	12166000	0	0	15584000	0	12479000	0	459070000	0	26001000	20951000	212910000
312	159268001-stool1_revised_scaffold10849_1_gene133833	9	0	0	0	0	0	0	0	0	2	0	1	0	0	0	0	0	0	0	0	0	0	0	0	0	0	0	0	0	0	0	0	0	26054000	0	29722000	0	0	0	0	0	0	0	0	0	0	0	0
313	159268001-stool1_revised_scaffold35774_1_gene70045	49	6	0	0	0	0	0	0	0	1	0	0	0	0	0	0	0	0	0	0	0	0	5	6	1	2	0	0	0	0	0	0	0	0	0	0	0	0	18619000	0	0	0	0	0	0	0	71742000	162510000
314	159268001-stool1_revised_scaffold38313_1_gene135961	2	2	0	0	0	0	0	0	0	0	0	0	0	0	0	0	0	0	0	0	0	0	0	4	0	0	0	0	0	0	0	0	0	0	0	0	0	0	0	0	0	0	0	0	0	0	0	208190000
315	MH0314_GL0124905	1	1	0	0	0	0	0	0	0	0	0	0	0	0	0	0	0	0	0	0	0	0	0	0	0	2	0	0	0	0	0	0	0	0	0	0	0	0	0	0	0	0	0	0	0	0	0	0
316	MH0437_GL0057215	2	1	0.0070039	0	0	0	0	0	0	1	0	0	0	0	0	0	0	1	0	0	0	0	0	0	0	0	0	0	0	0	0	0	0	34299000	0	0	0	0	0	0	0	37860000	0	0	0	0	0	0
317	MH0001_GL0007983	2	2	0	0	0	0	0	0	0	2	0	0	0	0	0	0	0	0	0	0	0	0	0	0	0	0	0	0	0	0	0	0	0	33911000	0	0	0	0	0	0	0	0	0	0	0	0	0	0
318	MH0131_GL0062586	1	1	0.0013892	0	0	0	0	0	0	0	0	0	0	0	0	0	0	0	0	0	0	0	1	0	0	0	0	0	0	0	0	0	0	0	0	0	0	0	0	0	0	0	0	0	0	0	25894000	0
319	159268001-stool2_revised_C750687_1_gene48174	1	1	0	0	0	0	0	1	0	0	0	0	0	1	0	0	0	0	0	0	0	0	0	0	0	0	0	0	0	0	0	168530000	0	0	0	0	0	36548000	0	0	0	0	0	0	0	0	0	0
320	159268001-stool2_revised_C780167_1_gene73783	3	2	0	0	0	0	0	0	0	0	0	0	0	0	0	0	0	0	0	0	0	0	0	0	2	0	0	0	0	0	0	0	0	0	0	0	0	0	0	0	0	0	0	0	0	0	0	0
321	159268001-stool2_revised_C803071_1_gene128414	9	9	0	0	0	0	0	0	0	0	0	0	0	0	0	0	0	0	0	0	0	0	2	0	0	9	0	11225000	0	0	0	0	0	0	0	0	0	0	60251000	0	0	0	0	0	0	0	27930000	0
322	159268001-stool2_revised_scaffold16596_1_gene15032	5	2	0	0	0	0	0	0	0	0	0	1	0	0	0	0	0	0	0	0	0	2	0	0	0	0	0	0	0	0	0	0	0	0	0	0	0	0	0	0	0	0	0	0	0	64456000	0	0
323	159268001-stool2_revised_scaffold18520_1_gene17996	8	4	0	0	0	0	0	0	0	11	0	0	0	2	0	0	0	0	0	0	0	0	3	0	2	0	0	0	0	0	0	0	0	723080000	0	0	0	61632000	0	0	0	0	0	0	0	0	41181000	0
324	159268001-stool2_revised_scaffold23254_2_gene7401	1	1	0	0	0	0	0	0	0	0	0	0	0	0	0	0	0	0	0	0	0	0	0	1	0	0	0	0	0	0	0	0	0	0	0	0	0	0	0	0	0	0	0	0	0	0	0	7137000
325	763860675-stool1_revised_C1188190_1_gene187041	1	1	0.0062837	0	0	0	0	0	0	0	0	0	0	0	0	0	0	0	0	0	0	0	1	0	1	0	0	0	0	0	0	0	0	0	0	0	0	0	0	0	0	0	0	0	0	0	0	0
326	V1.UC14-0_GL0068175	1	1	0.00077479	1	0	0	0	0	0	0	0	0	0	0	0	1	0	0	0	0	0	0	0	0	0	0	0	12698000	0	0	0	0	0	0	0	0	0	0	0	19499000	0	0	0	0	0	0	0	8913600
327	O2.UC37-0_GL0005843	8	2	0.00013767	0	0	0	0	0	0	0	0	0	0	0	0	1	0	1	0	0	0	0	0	0	0	0	0	0	0	0	0	0	0	0	0	0	0	0	0	0	0	38664000	0	0	0	0	0	0
328	MH0373_GL0046224	1	1	0.0017357	0	0	0	0	0	0	0	0	1	0	0	0	1	0	0	0	0	0	0	1	0	1	0	0	0	0	0	0	0	0	0	0	44700000	0	0	0	71793000	0	0	0	0	0	0	47200000	0
329	159369152-stool1_revised_C233733_1_gene25239	8	8	0	0	0	0	0	0	0	0	0	0	0	0	0	0	0	0	0	0	0	0	8	4	0	0	0	0	0	0	0	0	0	0	0	0	0	0	0	0	0	0	0	0	0	0	268500000	118980000
330	159369152-stool1_revised_scaffold12541_1_gene27406	8	0	0	0	0	0	0	0	0	0	0	0	0	1	0	0	0	0	0	0	0	0	0	0	0	1	0	0	0	0	0	0	0	0	0	0	0	12626000	0	0	0	0	0	0	0	0	0	0
331	159369152-stool1_revised_scaffold12892_1_gene45558	5	1	0	0	0	0	0	0	0	1	0	0	0	0	0	0	0	0	0	0	0	0	1	2	0	0	0	0	0	0	0	0	0	0	0	0	0	0	0	0	0	0	0	0	0	0	9661400	8586200
332	MH0458_GL0182591	1	1	0	0	0	0	0	0	0	0	0	0	0	0	0	0	0	0	0	0	0	0	1	0	0	0	0	0	0	0	0	0	0	0	0	0	0	0	0	0	0	0	0	0	0	0	7187400	0
333	159369152-stool2_revised_scaffold10192_1_gene1461	11	5	0	0	0	0	0	0	0	3	0	0	0	0	0	0	0	0	0	3	0	0	2	0	0	0	0	44959000	0	0	0	0	0	63251000	0	0	0	0	0	0	0	0	0	151520000	0	0	0	0
334	159369152-stool2_revised_scaffold11275_1_gene20059	20	13	0	0	0	0	0	0	0	0	0	2	0	0	0	0	0	0	0	0	0	0	0	10	17	0	0	12881000	0	0	0	0	0	0	0	5237900	0	0	0	0	0	0	0	0	0	0	0	402300000
335	MH0337_GL0034028	1	1	0	0	0	0	0	0	0	0	0	0	0	0	0	0	0	0	0	0	0	0	1	0	0	0	0	0	0	0	0	0	0	0	0	0	0	0	0	0	0	0	0	0	0	0	10686000	0
336	MH0328_GL0124992	1	1	0.00040761	0	0	0	0	0	0	0	0	0	0	1	0	0	0	0	0	0	0	0	0	1	0	0	0	0	0	0	0	0	0	0	0	0	0	29367000	0	0	0	0	0	0	0	0	0	23962000
337	V1.CD38-0_GL0095541	4	2	0	0	0	0	0	0	0	1	0	0	0	0	0	0	0	0	0	0	0	0	2	0	0	0	0	0	0	0	0	0	0	0	0	0	0	0	0	0	0	0	0	0	0	0	0	0
338	159490532-stool1_revised_scaffold11036_2_gene44099	5	1	0	0	0	0	0	0	0	0	0	0	0	0	0	0	0	0	0	0	0	0	0	0	0	1	0	0	0	0	0	0	0	0	0	0	0	0	0	0	0	0	0	0	0	0	0	0
339	MH0433_GL0073485	2	2	0	0	0	0	0	0	0	0	0	0	0	0	0	0	0	0	0	0	0	0	0	2	0	0	0	0	0	0	0	0	0	0	0	0	0	0	0	0	0	0	0	0	0	0	0	34621000
341	159490532-stool1_revised_scaffold1769_8_gene48453	4	4	0	0	0	0	0	0	0	2	0	3	0	0	0	0	0	0	0	0	0	0	0	0	0	0	0	0	0	0	0	0	0	41964000	0	64950000	0	0	0	0	0	0	0	0	0	0	0	0
342	159490532-stool1_revised_scaffold8888_2_gene50955	9	7	0	0	0	0	0	1	0	3	0	2	0	0	0	0	0	0	0	0	0	0	0	0	0	0	4	0	0	0	0	0	0	0	111650000	0	0	0	0	0	104280000	0	0	0	0	0	0	0
343	159490532-stool2_revised_scaffold10694_1_gene37918	6	2	0	0	0	0	0	0	0	0	0	0	0	0	0	0	0	0	0	0	0	0	0	0	0	3	0	0	0	0	0	0	0	0	0	0	0	535340000	0	0	0	0	0	0	0	0	0	0
344	159490532-stool2_revised_scaffold12898_1_gene106541	1	1	0.003965	0	0	0	0	0	0	0	0	0	0	0	0	0	0	0	0	0	0	0	0	1	0	0	0	0	0	0	0	0	0	0	0	0	0	0	0	0	0	0	0	0	0	0	0	12681000
345	159490532-stool2_revised_scaffold1844_1_gene33590	6	2	0	0	0	0	0	0	0	0	0	0	0	1	0	0	0	0	0	0	0	0	4	1	1	2	0	0	0	0	0	0	0	0	0	0	0	9955300	0	0	0	0	0	0	0	0	45669000	9548600
346	MH0074_GL0042170	2	1	0	0	0	0	0	1	0	0	0	0	0	1	0	0	0	0	0	0	0	0	2	0	0	1	0	0	0	0	0	4843300	0	0	0	0	0	7279900	0	0	0	0	0	0	0	0	2813800	0
348	MH0058_GL0006655	2	2	0	0	0	0	0	0	0	0	0	0	0	2	0	0	0	0	0	0	0	0	0	0	0	0	0	0	0	0	0	0	0	0	0	0	0	186010000	0	0	0	0	0	0	0	0	0	0
349	159510762-stool2_revised_scaffold316_3_gene7454	1	1	1	0	0	0	0	0	0	0	0	0	0	0	0	0	0	0	0	0	0	0	0	0	0	0	0	0	0	0	0	0	0	0	0	0	0	0	0	0	0	0	0	0	0	2041300	0	0
350	159551223-stool1_revised_C1025051_1_gene50822	2	2	0	0	0	0	0	0	0	0	0	0	0	1	0	0	0	0	0	0	0	0	0	2	0	0	0	0	0	0	0	0	0	0	0	0	0	18028000	0	0	0	0	0	0	0	0	0	52139000
351	159551223-stool1_revised_C1047127_1_gene124467	2	2	0	0	0	0	0	0	0	0	0	0	0	0	0	0	0	0	0	0	0	0	0	2	0	0	0	0	0	0	0	0	0	0	0	0	0	0	0	0	0	0	0	0	0	0	0	20433000
352	159551223-stool1_revised_C998263_1_gene78860	4	3	0	0	0	0	0	0	0	0	0	0	0	0	0	0	0	5	0	0	0	0	0	0	0	0	0	0	0	0	0	0	0	0	0	0	0	0	0	0	0	16611000	0	0	0	0	0	0
353	159551223-stool1_revised_scaffold17853_1_gene29169	4	2	0	0	0	0	0	0	0	1	0	0	0	0	0	0	0	0	0	0	0	0	1	0	0	3	0	0	0	0	0	0	0	0	0	0	0	0	0	0	0	0	0	0	0	0	0	0
354	159551223-stool1_revised_scaffold28704_1_gene83272	7	1	0	0	0	0	0	0	0	1	0	0	0	0	0	0	0	0	0	0	0	0	0	0	0	0	0	0	0	0	0	0	0	8561900	0	0	0	0	0	0	0	0	0	0	0	0	0	0
355	159551223-stool1_revised_scaffold42752_1_gene73097	5	5	0	1	0	0	0	0	0	6	0	0	0	0	0	0	0	0	0	0	0	0	0	0	0	0	0	13674000	0	0	0	0	0	239950000	0	0	0	0	0	0	0	0	0	0	0	0	0	0
356	159551223-stool1_revised_scaffold51076_1_gene38512	2	2	0.0010268	0	0	0	0	0	0	1	0	1	0	0	0	0	0	0	0	0	0	0	0	0	0	0	0	0	0	0	0	0	0	0	0	18525000	0	0	0	0	0	0	0	0	0	0	0	0
357	159551223-stool1_revised_scaffold868_1_gene132718	7	0	0	0	0	0	0	0	0	1	0	0	0	0	0	0	0	0	0	0	0	0	2	0	0	0	0	0	0	0	0	0	0	19919000	0	0	0	0	0	0	0	0	0	0	0	0	79946000	0
358	159551223-stool1_revised_scaffold8884_1_gene43085	9	4	0	0	0	0	0	0	0	0	0	0	0	0	0	0	0	0	0	0	0	0	0	0	0	0	6	0	0	0	0	0	0	0	0	0	0	0	0	0	0	0	0	0	0	0	0	0
359	NLF002_GL0030945	1	1	0	0	0	0	0	0	0	0	0	0	0	0	0	0	0	2	0	0	0	0	0	0	0	0	0	0	0	0	0	0	0	0	0	0	0	0	0	0	0	37421000	0	0	0	0	0	0
360	763982056-stool2_revised_scaffold20076_2_gene2362	1	1	0.0020861	0	0	0	0	0	0	2	0	0	0	0	0	0	0	0	0	0	0	0	0	0	0	0	0	0	0	0	0	0	0	12027000	0	0	0	0	0	0	0	0	0	0	0	0	0	0
361	159551223-stool2_revised_C976705_1_gene76756	6	1	0	0	0	0	0	0	0	0	0	0	0	0	0	0	0	0	0	0	0	3	0	0	0	0	0	0	0	0	0	0	0	0	0	0	0	0	0	0	0	0	0	0	0	1277900000	0	0
362	159551223-stool2_revised_scaffold40934_1_gene10315	4	2	0	0	0	0	0	0	0	0	0	0	0	0	0	0	0	0	0	0	0	2	0	0	0	0	0	103690000	0	0	0	0	0	0	0	0	0	0	0	0	0	0	0	0	0	125770000	0	0
363	159551223-stool2_revised_scaffold6581_1_gene32319	2	2	0	0	0	0	0	0	0	0	0	0	2	0	0	0	0	0	0	0	0	0	0	0	0	0	0	0	0	0	0	0	0	0	0	0	391490000	0	0	0	0	0	0	0	0	0	0	0
364	159551223-stool2_revised_scaffold9406_1_gene155778	24	19	0	0	0	0	0	0	0	0	0	0	0	0	0	0	0	0	0	0	0	0	21	20	0	1	0	50564000	0	0	0	0	0	0	0	0	0	0	0	0	0	0	0	0	0	0	800970000	690310000
365	159571453-stool1_revised_C665080_1_gene16298	1	1	0	0	0	0	0	0	0	0	0	0	0	0	0	0	0	0	0	0	0	0	0	0	0	2	0	0	0	0	0	0	0	0	0	0	0	0	0	0	0	0	0	0	0	0	0	0
366	DOF007_GL0009789	1	1	0	0	0	0	0	0	0	0	0	0	0	0	0	0	0	0	0	0	0	0	2	1	0	1	0	0	0	0	0	0	0	0	0	0	0	0	0	0	0	0	0	0	0	0	67042000	28621000
367	159571453-stool1_revised_C702636_1_gene25919	2	1	0.00065206	1	0	0	0	0	0	0	0	0	0	1	0	0	0	0	0	0	0	0	1	1	0	0	0	44946000	0	0	0	0	0	0	0	0	0	94397000	0	0	0	0	76562000	0	0	0	59270000	0
368	MH0113_GL0082259	2	1	0.0012767	0	0	0	0	0	0	1	0	1	0	0	0	0	0	0	0	0	0	0	0	0	0	0	0	0	0	0	0	0	0	18374000	0	11334000	0	0	0	0	0	0	0	0	0	0	0	0
369	159571453-stool1_revised_scaffold11484_5_gene99231	8	1	0.0098806	0	0	0	0	0	0	0	0	0	0	0	0	0	0	0	0	0	0	0	1	0	0	0	0	0	0	0	0	0	0	0	0	0	0	0	0	0	0	0	0	0	0	0	9580100	0
370	159571453-stool1_revised_scaffold13793_2_gene88724	5	2	0	0	0	0	0	1	0	0	0	0	0	0	0	0	0	0	0	0	0	0	0	2	0	2	0	0	0	0	0	20313000	0	0	0	0	0	0	0	0	0	0	0	0	0	0	13305000	43094000
371	159571453-stool1_revised_scaffold14202_3_gene127466	2	1	1	0	0	0	0	0	0	0	0	0	0	0	0	0	0	0	0	0	0	0	0	0	1	0	0	0	0	0	0	0	0	0	0	0	0	0	0	0	0	0	0	0	0	0	0	0
372	159571453-stool1_revised_scaffold15358_1_gene62457	11	0	0.008562	0	0	0	0	0	0	0	0	0	0	1	0	0	0	0	0	0	0	0	1	0	0	0	0	0	0	0	0	0	0	0	0	0	0	31685000	0	0	0	0	0	0	0	0	23483000	0
373	V1.CD27-0_GL0108652	1	1	0.00040683	0	0	0	0	0	0	1	0	0	0	0	0	0	0	0	0	0	0	0	0	0	0	0	0	0	0	0	0	0	0	3903600	0	0	0	0	0	0	0	0	0	0	0	0	0	0
374	MH0272_GL0221460	3	3	0	0	0	0	0	3	0	0	0	0	0	4	0	0	0	0	0	0	0	0	1	0	0	0	0	0	0	0	0	55812000	0	0	0	0	0	42723000	0	0	0	0	0	0	0	0	52841000	0
375	159571453-stool1_revised_scaffold20312_1_gene86499	1	1	0	0	0	0	0	0	0	0	0	0	0	0	0	0	0	0	0	0	0	0	1	1	0	0	0	0	0	0	0	0	0	0	0	0	0	0	0	0	0	0	0	0	0	0	16323000	38236000
376	MH0016_GL0034528	1	1	0.00040486	0	0	0	0	0	0	0	0	0	0	0	0	0	0	0	0	0	0	0	1	0	0	0	0	0	0	0	0	0	0	0	0	0	0	0	0	0	0	0	0	0	0	0	17562000	0
378	159571453-stool1_revised_scaffold521_1_gene67835	2	2	0	0	0	0	0	0	0	0	0	0	0	0	0	0	0	0	0	0	0	0	0	0	3	0	0	0	0	0	0	0	0	0	0	0	0	0	0	0	0	0	0	0	0	0	0	0
379	DOM005_GL0020576	5	1	0	0	0	0	0	0	0	0	0	0	0	1	0	0	0	0	0	0	0	0	0	1	0	0	0	0	0	0	0	0	0	0	0	0	0	85108000	0	0	0	0	0	0	0	0	0	0
380	MH0224_GL0028391	5	1	0	0	0	0	0	0	0	0	0	1	0	0	0	0	0	0	0	0	0	0	1	0	0	1	0	0	0	0	0	0	0	0	0	8415000	0	0	0	0	0	11457000	0	0	0	0	118750000	0
381	159571453-stool1_revised_scaffold941_1_gene103271	17	1	0	0	0	0	0	0	0	0	0	0	0	0	0	0	0	0	0	0	0	0	1	1	0	2	0	0	0	0	0	0	0	0	0	0	0	0	0	0	0	0	0	0	0	0	64694000	18783000
383	159571453-stool2_revised_scaffold6330_1_gene56321	4	1	0.0044002	0	0	0	0	0	0	0	0	0	0	0	0	0	0	0	0	0	0	0	0	0	0	1	0	0	0	0	0	0	0	0	0	0	0	0	0	0	0	0	0	0	0	48210000	0	0
384	159591683-stool1_revised_C154872_1_gene24475	5	3	0	0	0	0	0	4	0	0	0	0	0	3	0	0	0	0	0	0	0	0	0	0	0	0	0	0	0	0	0	128250000	0	0	0	0	0	0	0	0	0	0	0	0	0	0	0	0
385	159591683-stool1_revised_scaffold2259_1_gene30574	7	7	0	0	0	0	0	0	0	0	0	0	0	0	0	0	0	0	0	0	0	0	0	0	0	8	0	0	0	0	0	0	0	0	0	0	0	0	0	0	0	0	0	0	26438000	0	0	7717100
386	159591683-stool1_revised_scaffold2953_1_gene7474	6	4	0	9	0	0	0	7	0	5	0	3	0	6	0	0	0	0	0	0	0	0	11	10	2	7	0	1479600000	0	0	0	1497400000	0	59500000	0	48355000	0	2310500000	0	0	0	14685000	0	0	0	0	2488100000	3081600000
387	MH0140_GL0128643	2	1	0	0	0	0	0	0	0	0	0	0	1	0	0	0	0	0	0	0	0	0	0	0	0	0	0	0	0	0	0	0	0	0	0	0	385490000	0	0	0	0	0	0	0	0	0	0	0
388	159611913-stool1_revised_scaffold19516_1_gene78602	5	0	0	1	0	0	0	0	0	0	0	0	0	0	0	0	0	2	0	0	0	0	0	0	2	0	0	0	0	0	0	0	0	0	0	0	0	0	0	0	0	18445000	0	0	0	0	0	0
389	159611913-stool1_revised_scaffold6964_1_gene3526	10	5	0	0	0	0	0	0	0	0	0	2	0	0	0	0	0	0	0	0	0	0	0	0	1	7	0	0	0	0	0	0	0	0	0	27191000	0	0	0	0	0	0	0	0	0	0	0	0
391	159632143-stool1_revised_C913778_1_gene16946	4	4	0	0	0	0	0	0	0	4	0	0	0	1	0	0	0	0	0	0	0	0	0	2	0	0	0	0	0	0	0	0	0	112290000	0	0	0	46567000	0	0	0	0	0	0	0	0	0	25058000
392	159632143-stool1_revised_C932366_1_gene146314	5	1	0.006479	0	0	0	0	1	0	0	0	0	0	0	0	0	0	0	0	0	0	0	0	0	0	0	0	0	0	0	0	334490000	0	0	0	0	0	0	0	0	0	0	0	0	0	0	0	0
393	V1.CD51-0_GL0265494	2	1	0	0	0	0	0	0	0	1	0	0	0	0	0	0	0	0	0	0	0	0	0	0	0	0	0	0	0	0	0	0	0	3879800	0	0	0	0	0	0	0	0	0	0	0	0	0	0
394	MH0037_GL0022000	1	1	0.0088592	0	0	0	0	0	0	0	0	0	0	0	0	0	0	0	0	0	0	0	0	1	0	0	0	0	0	0	0	0	0	0	0	0	0	0	0	0	0	0	0	0	0	0	0	3897100
395	159632143-stool1_revised_scaffold27956_1_gene63466	6	3	0	0	0	0	0	0	0	0	0	0	0	0	0	0	0	0	0	0	0	0	1	3	0	0	0	0	0	0	0	0	0	0	0	0	0	0	0	0	0	0	0	0	0	0	15905000	52748000
396	159632143-stool1_revised_scaffold30133_1_gene58117	1	1	0	0	0	0	0	0	0	0	0	0	0	0	0	0	0	0	0	0	0	0	0	0	1	0	0	0	0	0	0	0	0	0	0	0	0	0	0	0	0	0	0	0	0	0	0	0
397	T2D-73A_GL0008488	5	4	0	0	0	0	0	0	0	1	0	0	0	0	0	0	0	0	0	0	0	0	5	1	0	0	0	0	0	0	0	0	0	3477600	0	0	0	0	0	0	0	0	0	0	0	0	127100000	5077300
398	MH0143_GL0086503	1	1	0	0	0	0	0	1	0	1	0	1	0	0	0	0	0	0	0	0	0	0	0	0	1	0	0	0	0	0	0	18412000	0	6384600	0	5440000	0	0	0	0	0	0	0	0	0	0	0	0
399	159632143-stool1_revised_scaffold31977_1_gene12738	2	1	0	0	0	0	0	0	0	0	0	0	0	0	0	0	0	0	0	0	0	0	0	0	0	0	2	0	0	0	0	0	0	0	0	0	0	0	0	0	0	0	0	0	0	0	0	0
400	N003A_GL0025702	3	1	0.0010271	0	0	0	0	0	0	0	0	0	0	0	0	0	1	0	0	0	0	0	0	0	0	0	0	0	0	0	0	0	0	0	0	0	0	0	0	0	279150000	0	0	0	0	0	0	0
402	159632143-stool1_revised_scaffold3856_3_gene102300	4	0	0.0059564	1	0	0	0	0	0	0	0	0	0	0	0	0	0	0	0	0	0	0	0	0	0	0	0	74223000	0	0	0	0	0	0	0	0	0	0	0	0	0	0	0	0	0	0	0	232510000
403	159632143-stool1_revised_scaffold38855_1_gene6140	4	4	0	0	0	0	0	0	0	0	0	0	0	0	0	0	0	0	0	0	0	0	0	0	4	0	0	0	0	0	0	0	0	0	0	0	0	0	0	0	0	0	0	0	0	0	0	0
404	159632143-stool1_revised_scaffold41656_3_gene125176	36	1	0	6	0	0	0	0	0	1	0	1	0	0	0	12	2	2	0	13	0	39	0	0	0	1	0	396870000	0	0	0	0	0	314340000	0	560260000	0	0	0	607270000	148440000	135150000	0	937100000	0	6661300000	0	0
405	O2.UC44-2_GL0084215	3	1	0.0046025	0	0	0	0	0	0	1	0	0	0	0	0	0	0	0	0	0	0	0	0	2	0	0	0	156530000	0	0	0	0	0	10688000	0	0	0	0	0	0	0	0	0	0	0	0	0	9872400
406	159632143-stool1_revised_scaffold45173_1_gene67503	4	4	0	0	0	0	0	0	0	4	0	0	0	0	0	0	0	0	0	0	0	0	0	0	0	0	0	0	0	0	0	0	0	9678900	0	0	0	0	0	0	0	0	0	0	0	0	0	0
407	159632143-stool1_revised_scaffold46407_2_gene23189	9	0	0	0	0	0	0	0	0	0	0	0	0	0	0	0	0	0	0	0	0	0	2	0	0	0	0	0	0	0	0	0	0	0	0	0	0	0	0	0	0	0	0	0	0	0	357310000	0
408	V1.CD6-0-PN_GL0191321	5	1	0.0036557	0	0	0	0	0	0	0	0	0	0	0	0	0	0	0	0	0	0	1	0	0	0	0	0	0	0	0	0	0	0	0	0	0	0	0	0	0	0	0	0	0	0	816580000	0	0
409	MH0068_GL0023875	2	2	0	0	0	0	0	0	0	0	0	0	0	0	0	0	0	0	0	0	0	0	2	0	0	0	0	0	0	0	0	0	0	0	0	0	0	0	0	0	0	0	0	0	0	0	60941000	0
410	159713063-stool1_revised_scaffold1552_2_gene79937	7	7	0	0	0	0	0	0	0	0	0	0	0	0	0	0	0	0	0	0	0	0	1	0	0	9	0	0	0	0	0	0	0	0	0	0	0	0	0	0	0	0	0	0	0	0	0	6576700
411	159713063-stool1_revised_scaffold2235_1_gene65194	5	0	0	0	0	0	0	0	0	0	0	0	0	0	0	0	0	0	0	0	0	0	0	1	0	0	0	0	0	0	0	0	0	0	0	0	0	0	0	0	0	0	0	0	0	0	0	0
412	MH0008_GL0036500	3	1	0	0	0	0	0	0	0	0	0	0	0	0	0	2	0	2	0	0	0	2	2	1	0	0	0	0	0	0	0	0	0	0	0	0	0	0	0	58076000	0	43840000	0	0	0	0	21516000	42532000
413	159713063-stool1_revised_scaffold7234_1_gene59708	2	1	0.0099718	0	0	0	0	0	0	1	0	0	0	0	0	0	0	0	0	0	0	0	0	0	0	0	0	0	0	0	0	0	0	38964000	0	0	0	0	0	0	0	0	0	0	0	0	0	0
414	159713063-stool1_revised_scaffold7263_1_gene17983	2	2	0	0	0	0	0	0	0	0	0	0	0	3	0	0	0	0	0	0	0	0	0	0	0	0	0	0	0	0	0	0	0	0	0	0	0	19199000	0	0	0	0	0	0	0	0	0	0
415	457395.BSBG_03837	2	2	0.0036544	0	0	0	0	0	0	0	0	0	0	0	0	0	0	0	0	0	0	0	1	0	0	0	0	0	0	0	0	0	0	0	0	0	0	0	0	0	0	0	0	0	0	0	3921000	0
416	MH0220_GL0021037	1	1	0	0	0	0	0	1	0	0	0	0	0	0	0	0	0	0	0	0	0	0	0	0	0	0	0	0	0	0	0	35422000	0	0	0	0	0	0	0	0	0	0	0	0	0	0	0	0
417	159733294-stool1_revised_C1150358_1_gene58874	4	4	0	0	0	0	0	0	0	4	0	0	0	0	0	0	0	0	0	0	0	0	0	0	0	0	0	0	0	0	0	0	0	71100000	0	0	0	0	0	0	0	0	0	0	0	0	0	0
420	159733294-stool1_revised_scaffold20665_2_gene67235	4	4	0	0	0	0	0	0	0	0	0	0	0	0	0	0	0	0	0	0	0	0	0	0	0	12	0	0	0	0	0	0	0	0	0	0	0	0	0	0	0	0	0	0	0	0	0	0
421	159733294-stool1_revised_scaffold26214_1_gene144257	1	1	0.003953	1	0	0	0	0	0	0	0	0	0	0	0	0	0	0	0	0	0	0	0	0	0	0	0	92246000	0	0	0	23875000	0	0	0	0	0	0	0	0	0	0	0	0	0	0	0	0
422	NOM023_GL0003022	1	1	0	0	0	0	0	1	0	0	0	0	0	2	0	0	0	0	0	0	0	0	2	1	0	0	0	0	0	0	0	1748600	0	0	0	0	0	2302500	0	0	0	0	0	0	0	0	4758700	6139600
423	N034A_GL0060288	1	1	0	0	0	0	0	0	0	1	0	0	0	0	0	0	0	0	0	0	0	0	0	1	0	0	0	0	0	0	0	0	0	22772000	0	0	0	0	0	0	0	0	0	0	0	0	0	8145100
424	159753524-stool1_revised_C1052792_1_gene55558	5	2	0	0	0	0	0	0	0	5	0	0	0	0	0	0	0	0	0	0	0	0	0	0	0	0	0	0	0	0	0	0	0	764820000	0	0	0	0	0	0	0	0	0	0	0	0	0	0
425	V1.CD20-4_GL0096279	3	1	0	0	0	0	0	0	0	1	0	0	0	0	0	0	0	0	0	0	0	0	1	3	0	0	0	0	0	0	0	0	0	34749000	0	0	0	0	0	0	0	0	0	0	0	0	0	151480000
426	159753524-stool1_revised_C1078016_1_gene2819	3	0	0.00013935	0	0	0	0	0	0	0	0	0	0	0	0	0	0	0	0	0	0	0	0	2	0	0	0	0	0	0	0	0	0	0	0	0	0	0	0	0	0	0	0	0	0	0	0	20978000
427	O2.UC9-1_GL0080751	2	1	0.0027838	1	0	0	0	0	0	0	0	0	0	0	0	0	0	0	0	0	0	0	0	0	0	0	0	61154000	0	0	0	0	0	0	0	0	0	0	0	0	0	0	0	0	0	0	0	5217300
428	O2.UC47-2_GL0002468	1	1	0.0020821	1	0	0	0	0	0	0	0	0	0	0	0	1	0	0	0	0	0	0	0	1	1	0	0	89034000	0	0	0	0	0	0	0	0	0	0	0	14827000	0	0	48976000	0	0	0	0	25568000
429	T2D-31A_GL0102402	1	1	0.00013879	0	0	0	0	0	0	0	0	0	0	0	0	0	0	0	0	0	0	0	0	1	0	0	0	6968200	0	0	0	0	0	0	0	0	0	0	0	0	0	0	0	0	0	0	0	8202800
431	159753524-stool2_revised_C607844_1_gene74848	2	2	0	0	0	0	0	0	0	0	0	0	0	0	0	0	0	0	0	0	0	0	0	0	0	1	0	0	0	0	0	0	0	0	0	0	0	0	0	0	0	0	0	0	0	0	0	0
432	MH0087_GL0034054	2	1	0	1	0	0	0	0	0	0	0	0	0	0	0	0	0	0	0	0	0	0	0	0	0	0	0	82261000	0	0	0	0	0	0	0	2784100	0	0	0	0	0	0	0	0	0	0	0	0
433	159753524-stool2_revised_scaffold20475_1_gene4509	2	0	0.0010305	0	0	0	0	0	0	0	0	0	0	0	0	0	0	0	0	0	0	0	0	1	0	0	0	0	0	0	0	0	0	0	0	0	0	0	0	0	0	0	0	0	0	0	0	9441400
435	MH0422_GL0204105	1	1	0.00065625	0	0	0	0	0	0	0	0	0	0	0	0	0	0	0	0	0	0	0	1	0	0	0	0	0	0	0	0	0	0	0	0	0	0	0	0	0	0	0	0	0	0	0	25847000	0
436	MH0212_GL0065706	2	2	0	0	0	0	0	0	0	0	0	0	0	0	0	0	0	0	0	0	0	0	2	0	0	0	0	0	0	0	0	0	0	0	0	0	0	0	0	0	0	0	0	0	0	0	51809000	0
437	159814214-stool1_revised_scaffold22931_1_gene80028	6	1	0	0	0	0	0	0	0	0	0	0	0	0	0	0	0	0	0	0	0	0	0	0	0	9	0	0	0	218500000	0	0	0	0	0	0	0	0	0	0	0	0	0	0	0	0	0	0
439	159915365-stool1_revised_C245139_1_gene10215	21	9	0	0	0	0	0	1	0	0	0	0	0	1	1	0	0	0	0	0	0	0	0	22	0	0	0	8131000	0	0	0	0	0	0	0	0	0	20533000	0	0	0	0	0	0	0	0	0	1043700000
440	159915365-stool1_revised_C245531_1_gene2069	7	7	0	0	0	0	0	0	0	0	0	0	0	0	0	0	0	0	0	0	0	0	0	0	0	8	0	34635000	0	0	0	0	0	7350500	0	0	0	0	0	0	0	0	0	0	0	0	0	0
441	160158126-stool1_revised_scaffold2623_3_gene62077	19	0	0	0	0	0	0	1	3	0	0	0	0	0	0	0	0	0	0	0	0	0	0	6	0	20	1	0	0	0	44872000	37130000	526560000	17982000	0	0	0	0	133720000	31120000	0	0	0	0	0	0	0	129820000
442	160158126-stool1_revised_scaffold5906_1_gene14692	10	1	0	0	0	0	0	0	0	0	0	0	0	0	0	0	0	0	0	0	0	0	0	0	0	0	1	0	0	0	0	0	0	0	0	0	0	0	0	0	0	0	0	0	0	0	0	0
443	160158126-stool2_revised_C611819_1_gene99775	2	1	0	2	0	0	0	0	0	0	0	0	0	0	0	0	0	0	0	4	0	0	0	0	0	0	0	171360000	0	0	0	0	0	0	0	9951700	0	0	0	0	0	0	0	39328000	0	0	0	0
444	160158126-stool2_revised_C625137_1_gene1520	13	13	0	0	0	0	0	0	0	0	0	0	0	0	0	0	0	0	0	0	0	0	14	8	0	0	0	53991000	0	0	0	0	0	0	0	0	0	0	0	0	0	0	0	0	0	0	212870000	184130000
445	160158126-stool2_revised_C628327_1_gene97162	33	29	0	17	0	0	0	3	0	0	0	0	0	34	0	0	0	0	0	0	0	0	34	18	9	41	0	3101500000	0	0	0	27505000	0	3591100	0	0	0	6697800000	139790000	0	0	0	0	6862000	88507000	0	6372500000	1450800000
446	160158126-stool2_revised_scaffold11667_3_gene114735	4	1	0	1	0	0	0	0	0	0	0	0	0	0	0	2	0	4	0	0	0	0	0	0	0	0	0	0	0	0	0	0	0	0	0	0	0	0	0	78388000	0	187910000	0	0	0	0	0	0
447	160158126-stool2_revised_scaffold21139_3_gene82982	2	1	0	0	0	0	0	0	0	0	0	0	0	0	0	0	0	1	0	0	0	0	0	0	0	0	0	0	0	0	0	0	0	0	0	0	0	0	0	0	0	6536300	0	0	0	0	0	0
448	160158126-stool2_revised_scaffold32389_5_gene65190	7	6	0	0	0	0	0	0	0	0	0	0	0	0	0	5	0	9	0	0	0	0	0	0	0	0	0	132700000	0	0	0	0	0	0	0	0	0	0	0	381860000	0	600030000	0	0	0	0	0	0
449	160158126-stool2_revised_scaffold34033_2_gene30451	4	3	0	6	0	0	0	0	0	0	0	0	0	0	0	4	0	2	0	0	0	0	0	0	0	0	0	338420000	0	66626000	0	0	0	0	0	0	0	0	0	113360000	0	161680000	0	0	0	0	0	0
450	N035A_GL0024759	1	1	0	0	0	0	0	0	0	0	0	0	0	1	0	0	0	0	0	0	0	0	0	0	0	0	0	0	0	0	0	0	0	0	0	0	0	145580000	0	0	0	0	0	0	0	0	0	0
451	MH0195_GL0123979	2	1	0	0	0	0	0	0	0	0	0	0	0	0	0	0	0	0	0	0	0	0	1	0	0	0	0	0	0	0	0	0	0	0	0	0	0	0	0	0	0	0	0	0	0	0	4093700	0
452	160178356-stool1_revised_scaffold16802_1_gene91457	3	0	0	0	0	0	0	2	0	1	0	1	0	0	0	0	0	0	0	0	0	0	0	0	0	0	0	0	0	0	0	23969000	0	7332400	0	8338200	0	0	0	0	0	0	0	0	0	0	0	0
453	160178356-stool1_revised_scaffold16927_1_gene52195	45	27	0	0	0	0	3	2	0	1	0	12	3	15	0	0	1	0	0	0	0	1	0	66	47	8	0	40057000	0	0	29443000	50042000	0	11899000	0	85774000	245400000	886580000	0	0	0	0	0	0	0	187200000	0	7687400000
454	V1.CD38-0_GL0131644	6	1	0.0013894	0	0	0	0	0	0	0	0	0	0	0	0	0	0	0	0	0	0	0	1	2	0	0	0	0	0	0	0	0	0	0	0	0	0	0	0	0	0	0	0	0	0	0	80625000	49113000
455	V1.UC63-0_GL0191662	1	1	0.0036587	0	0	0	0	0	0	0	0	1	0	0	0	0	0	0	0	0	0	0	0	0	0	0	0	0	0	0	0	0	0	0	0	9405600	0	0	0	0	0	0	0	0	0	0	0	0
456	O2.UC4-2_GL0109818	2	2	0	0	0	0	0	0	0	0	0	0	0	0	0	0	0	0	0	0	0	0	0	2	0	0	0	0	0	0	0	0	0	0	0	0	0	0	0	0	0	0	0	0	0	0	0	52924000
457	O2.UC3-1_GL0053587	1	1	0	0	0	0	0	0	0	0	0	0	0	0	0	0	0	0	0	0	0	0	1	3	0	0	0	0	0	0	0	0	0	0	0	0	0	0	0	0	0	0	0	0	0	0	8447600	5397700
458	NOM019_GL0007333	2	2	0	0	0	0	0	0	0	1	0	2	0	0	0	0	0	0	0	0	0	0	0	0	0	0	0	0	0	0	0	0	0	38708000	0	24436000	0	0	0	0	0	0	0	0	0	0	0	0
459	MH0041_GL0016876	1	1	0	0	0	0	0	0	0	0	0	0	0	0	0	0	0	0	0	0	0	0	1	1	0	0	0	0	0	0	0	0	0	0	0	0	0	0	0	0	0	0	0	0	0	0	3143400	5680100
460	160319967-stool1_revised_C575601_1_gene50298	5	5	0	0	0	0	0	0	0	0	0	0	0	0	0	0	0	0	0	0	0	0	0	0	0	0	6	3801400	0	0	0	7062700	0	0	0	0	0	0	0	0	0	0	0	0	0	0	0	0
461	160400887-stool1_revised_C1445258_1_gene52291	1	1	0.0017307	0	0	0	0	0	0	1	0	0	0	0	0	0	0	0	0	0	0	0	0	0	0	0	0	0	0	0	0	0	0	12887000	0	0	0	0	0	0	0	0	0	0	0	0	0	0
462	160400887-stool1_revised_C1473408_1_gene180445	1	1	0.0036582	0	0	0	0	0	0	1	0	0	0	0	0	0	0	0	0	0	0	0	0	0	1	0	0	0	0	0	0	0	0	1111800	0	0	0	0	0	0	0	0	0	0	0	0	0	0
463	160400887-stool1_revised_C1492464_1_gene47359	10	9	0	0	0	0	0	0	0	0	0	0	0	0	0	0	0	0	0	0	0	0	1	2	4	14	0	0	0	0	0	21632000	9899900	0	0	0	0	0	0	0	0	0	0	0	0	0	65571000	47755000
464	160400887-stool1_revised_C1534323_1_gene82626	2	1	0.0045945	0	0	0	0	0	0	0	0	0	0	0	0	0	0	0	0	1	0	0	0	0	0	0	1	0	0	0	0	0	0	0	0	0	0	0	0	0	0	0	0	67772000	0	0	4451100	0
465	160400887-stool1_revised_C1539624_1_gene78219	1	1	0.00040541	0	0	0	0	0	0	0	0	0	0	2	0	0	0	0	0	0	0	0	0	0	0	1	0	0	0	0	0	0	0	0	0	0	0	26803000	0	0	0	0	0	0	0	0	0	0
466	160400887-stool1_revised_C1543026_1_gene89286	1	1	0.0046868	0	0	0	0	0	0	1	0	1	0	0	0	0	0	0	0	0	0	0	1	0	0	0	0	0	0	0	0	0	0	129770000	0	25246000	0	0	0	0	0	0	0	0	0	0	97062000	0
467	O2.UC18-1_GL0183988	8	8	0	0	0	0	0	2	0	6	0	1	0	6	0	0	0	0	0	0	0	0	0	0	2	0	0	40376000	0	0	0	57871000	0	100880000	0	14855000	0	383030000	0	0	0	0	0	0	0	0	0	0
469	160400887-stool1_revised_scaffold18255_1_gene79205	6	1	0.008148	0	0	0	0	0	0	0	0	0	0	0	0	0	0	0	0	0	0	0	0	0	0	0	0	0	0	0	0	0	0	0	0	0	0	73045000	0	0	0	0	0	0	0	0	0	0
470	160400887-stool1_revised_scaffold35373_1_gene233733	1	1	0	0	0	0	0	0	0	0	0	0	0	1	0	0	0	0	0	0	0	0	0	0	0	0	0	0	0	0	0	0	0	0	0	0	0	21486000	0	0	0	0	0	0	0	0	0	0
471	160400887-stool1_revised_scaffold35502_1_gene45830	3	1	0	0	0	0	0	3	0	2	0	1	0	0	0	0	0	0	0	0	0	0	0	0	0	0	0	0	0	0	0	66765000	0	54322000	0	33154000	0	0	0	0	0	0	0	0	0	0	0	0
472	O2.UC24-1_GL0062062	1	1	0.0017415	0	0	0	0	0	0	0	0	1	0	0	0	0	0	0	0	0	0	0	0	2	0	0	0	0	0	0	0	0	0	0	0	11659000	0	0	0	0	0	0	0	0	0	0	0	27639000
473	160421117-stool1_revised_C327793_1_gene60523	8	6	0	0	0	0	0	0	0	1	0	0	0	0	0	0	0	0	0	1	0	0	1	3	0	3	0	0	0	0	0	0	0	0	0	0	0	0	0	0	0	0	0	0	0	0	39631000	40848000
474	160421117-stool1_revised_scaffold5737_1_gene39078	4	1	0.001506	0	0	0	0	0	0	1	0	0	0	0	0	0	0	0	0	0	0	0	0	0	0	0	0	0	0	0	0	0	0	6573800	0	0	0	0	0	0	0	0	0	0	0	0	0	0
475	160421117-stool1_revised_scaffold7127_1_gene17880	12	0	0	0	0	0	0	0	0	0	0	0	0	0	0	0	0	0	0	0	0	0	0	1	3	0	0	0	0	0	0	0	0	0	0	0	0	0	0	0	0	0	0	0	0	0	0	0
477	160421117-stool1_revised_scaffold9191_1_gene46451	2	1	0	1	0	0	0	0	0	0	0	0	0	0	0	2	0	4	0	0	0	0	0	0	0	1	0	147100000	0	0	0	0	0	0	0	0	0	0	0	169120000	0	425880000	0	0	0	0	0	0
478	160502038-stool1_revised_C1110141_1_gene1223	5	5	0	0	0	0	0	5	0	0	0	0	0	0	0	0	0	0	0	0	0	0	0	0	0	0	0	0	0	0	0	199350000	0	0	0	0	0	0	0	0	0	0	0	0	0	0	0	0
479	160502038-stool1_revised_C971182_1_gene161686	2	2	0	0	0	0	0	3	0	0	0	0	0	0	0	0	0	0	0	0	0	0	0	0	0	0	0	0	0	0	0	212520000	0	0	0	0	0	0	0	0	0	0	0	0	0	0	0	0
480	160502038-stool1_revised_scaffold27245_1_gene99702	14	0	0	1	0	0	0	0	0	0	0	0	0	0	0	5	0	2	0	0	0	0	0	0	0	0	0	40883000	0	0	0	0	0	0	0	0	0	0	0	88836000	0	31203000	0	0	0	0	0	0
481	V1.FI26_GL0165030	1	1	0.00027285	0	0	0	0	0	0	0	0	0	0	0	0	1	0	0	0	0	0	0	0	0	0	0	0	0	0	0	0	0	0	0	0	0	0	0	0	69138000	0	0	0	0	0	0	0	0
482	160502038-stool1_revised_scaffold48222_1_gene140069	1	1	0.0020854	0	0	0	0	0	0	0	0	0	0	0	0	0	0	2	0	0	0	0	0	0	0	0	0	0	0	0	0	0	0	0	0	0	0	0	0	0	0	15643000	0	0	0	0	0	0
483	160582958-stool1_revised_scaffold1889_1_gene35304	9	9	0	6	0	0	0	2	0	0	0	0	0	6	0	0	0	0	0	0	0	0	18	12	3	11	0	640930000	0	0	0	43696000	0	0	0	0	0	1327000000	0	0	0	0	0	25322000	0	0	1754300000	675660000
484	160603188-stool1_revised_C1003797_1_gene98737	2	1	0.0046035	0	0	0	0	0	0	0	0	0	0	0	0	0	0	0	0	0	0	0	0	1	0	0	0	0	0	0	0	0	0	0	0	0	0	0	0	0	0	0	0	0	0	0	0	8198300
485	MH0277_GL0003356	1	1	0.0038714	0	0	0	0	0	0	0	0	1	0	0	0	0	0	0	0	0	0	0	0	0	0	0	0	0	0	0	0	0	0	0	0	8335300	0	0	0	0	0	0	0	0	0	0	0	0
486	160603188-stool1_revised_C1017314_1_gene151369	16	2	0	0	0	0	0	4	0	0	0	0	0	4	0	0	0	0	0	0	0	0	2	19	1	2	0	0	0	0	0	153390000	0	0	0	0	0	61923000	0	0	0	0	0	0	0	0	89684000	983330000
487	160603188-stool1_revised_C982756_1_gene134254	16	16	0	0	0	0	0	9	0	0	0	0	0	10	0	0	0	0	0	0	0	0	2	2	7	17	0	0	0	0	0	401910000	0	0	0	0	0	572660000	0	0	0	102820000	0	0	0	0	76970000	120540000
488	MH0260_GL0043424	2	1	1	0	0	0	0	0	0	0	0	0	0	0	0	0	0	0	0	0	0	0	0	0	0	0	0	0	0	0	0	0	0	0	0	0	0	0	0	0	0	0	0	20790000	0	0	0	0
489	MH0426_GL0159467	1	1	0	0	0	0	0	0	0	0	0	0	0	0	0	0	0	0	0	0	0	0	0	0	0	1	0	0	0	0	0	0	0	0	0	0	0	0	0	0	0	0	0	0	0	0	2789900	0
490	MH0019_GL0033074	5	0	0	0	0	0	0	0	0	0	0	0	0	0	0	0	0	0	0	0	0	0	1	2	0	0	0	0	0	0	0	0	0	0	0	0	0	0	0	0	0	0	0	0	0	0	48286000	22660000
491	160603188-stool1_revised_scaffold1887_7_gene57938	2	2	0.003012	0	0	0	0	2	0	0	0	0	0	0	0	0	0	0	0	0	0	0	0	0	0	0	0	0	0	0	0	28283000	0	0	0	0	0	0	0	0	0	0	0	0	0	0	0	0
492	160603188-stool1_revised_scaffold23439_1_gene28276	3	1	0.0010264	0	0	0	0	0	0	0	0	0	0	0	0	0	0	0	0	1	0	0	0	0	0	0	0	36490000	0	0	0	0	0	0	0	0	0	0	0	0	0	0	0	9932800	0	0	0	0
493	160603188-stool1_revised_scaffold23462_1_gene104942	13	0	0	0	0	0	0	0	0	38	0	0	3	0	0	0	0	0	0	0	0	0	0	0	0	0	0	0	0	0	0	0	0	5299400000	0	0	232360000	0	0	0	0	0	0	0	0	0	0	0
494	MH0356_GL0086161	3	2	0	3	0	0	0	0	0	0	0	0	0	0	0	2	0	1	0	0	0	0	0	0	0	0	0	40207000	0	0	0	0	0	0	0	0	0	0	0	40703000	0	21756000	0	0	0	0	0	0
495	V1.CD38-0_GL0026492	3	3	0	0	0	0	0	0	0	0	0	0	0	0	0	0	0	0	0	0	0	0	3	1	0	0	0	0	0	0	0	0	0	0	0	0	0	0	0	0	0	0	0	0	0	0	136860000	21350000
496	160643649-stool1_revised_scaffold11161_1_gene52282	48	42	0	5	0	0	0	1	0	1	0	0	0	0	0	47	0	79	0	1	0	0	1	0	1	1	0	290960000	0	0	0	26904000	0	9764400	0	0	37259000	0	0	15328000000	0	18652000000	0	26374000	0	0	74784000	0
497	160643649-stool1_revised_scaffold2415_3_gene14690	11	10	0	0	0	0	0	12	0	30	0	22	2	0	4	0	0	0	0	0	0	0	0	0	0	0	0	0	0	0	0	527900000	0	1231400000	0	1053300000	72218000	0	52533000	0	0	0	0	0	0	0	0	0
498	MH0070_GL0039406	1	1	0.003959	0	0	0	0	0	0	1	0	0	0	0	0	0	0	0	0	0	0	0	0	0	0	0	0	0	0	0	0	0	0	32782000	0	0	0	0	0	0	0	0	0	0	0	0	0	0
499	MH0448_GL0089719	1	1	0.008139	0	0	0	0	0	0	1	0	0	0	0	0	0	0	0	0	0	0	0	0	0	0	0	0	0	0	0	0	0	0	11464000	0	0	0	0	0	0	0	0	0	0	0	0	0	0
500	160704339-stool1_revised_scaffold1327_1_gene47772	4	0	1	1	0	0	0	0	0	0	0	0	0	0	0	0	0	0	0	0	0	0	0	0	0	0	0	651000000	0	0	0	0	0	0	0	0	0	0	0	0	0	0	0	0	0	0	0	3078100
501	160704339-stool1_revised_scaffold19772_1_gene149346	39	36	0	0	0	0	0	0	0	0	0	0	0	0	1	0	0	0	0	0	0	5	0	0	0	61	0	14602000	0	7958700	0	2998900	20393000	0	0	0	0	0	0	0	26366000	0	0	11564000	0	40532000	0	0
502	160704339-stool1_revised_scaffold26628_1_gene131947	1	1	0	0	0	0	0	0	0	0	0	0	0	0	0	0	0	0	0	0	0	0	0	1	0	0	0	0	0	0	0	0	0	0	0	0	0	0	0	0	0	0	0	0	0	0	0	5665100
503	MH0327_GL0069453	2	2	0.0021983	0	0	0	0	0	0	3	0	0	0	0	0	0	0	0	0	0	0	0	0	0	0	0	0	0	0	0	0	0	0	21112000	0	0	0	0	0	0	0	0	0	0	0	0	0	0
504	160704339-stool1_revised_scaffold9618_1_gene27378	24	16	0	0	0	0	0	10	1	17	0	17	0	0	0	0	0	0	0	0	0	0	0	0	0	7	0	0	0	86779000	0	578860000	88392000	757750000	0	998660000	0	0	0	0	0	0	0	0	0	0	0	0
505	160765029-stool1_revised_C1046284_1_gene133887	5	1	0	0	0	0	0	0	0	0	0	0	0	0	0	0	0	0	0	0	0	0	0	0	0	0	1	0	0	0	0	0	0	0	0	0	0	0	0	0	0	0	0	0	0	0	0	0
506	160765029-stool1_revised_C1107121_1_gene18040	1	1	0	1	0	0	0	0	0	0	0	0	0	0	0	0	0	0	0	0	0	1	0	0	0	0	0	182540000	0	0	0	0	0	0	0	0	0	0	0	0	0	0	0	0	0	83797000	0	0
507	T2D-51A_GL0110893	2	2	0	0	0	0	0	0	0	1	0	1	0	0	0	0	0	0	0	0	0	0	0	0	0	0	0	0	0	0	0	0	0	38306000	0	0	0	0	0	0	0	0	0	0	0	0	0	0
508	MH0303_GL0110227	2	2	0	0	0	0	0	0	0	0	0	0	0	0	0	0	0	0	0	0	0	0	2	0	0	0	0	76000000	0	0	0	0	0	0	0	0	0	0	0	0	0	0	0	0	0	0	223300000	0
509	MH0089_GL0002287	2	2	0	0	0	0	0	0	0	2	0	1	0	0	0	0	0	0	0	0	0	0	0	0	0	0	0	0	0	0	0	0	0	15268000	0	14274000	0	0	0	0	0	0	0	0	0	0	0	0
510	MH0050_GL0052783	1	1	0	0	0	0	0	0	0	1	0	0	0	0	0	0	0	0	0	0	0	0	0	0	0	0	0	0	0	0	0	0	0	4948500	0	0	0	0	0	0	0	0	0	0	0	0	0	0
511	160765029-stool1_revised_scaffold15676_1_gene122566	2	1	0	0	0	0	0	0	0	0	0	0	0	0	0	0	0	0	0	0	0	0	0	0	0	1	0	0	0	0	0	0	0	0	0	0	0	0	0	0	0	0	0	0	0	0	0	0
512	MH0309_GL0039170	4	1	0	0	0	0	0	0	0	0	0	0	0	0	0	0	0	0	0	0	0	0	1	0	0	1	0	0	0	0	0	0	0	0	0	0	0	0	0	0	0	0	0	0	0	0	33652000	0
513	MH0002_GL0049478	2	2	0	0	0	0	0	0	0	0	0	0	0	0	0	0	0	0	0	0	0	0	0	0	0	2	0	0	0	0	0	0	0	0	0	0	0	0	0	0	0	10418000	0	0	0	0	0	0
514	MH0415_GL0139598	5	1	0.0085601	0	0	0	0	0	0	0	0	0	0	0	0	0	0	0	0	0	0	0	1	0	0	0	0	0	0	0	0	0	0	0	0	0	0	0	0	0	0	0	0	0	0	0	1501300	0
515	160765029-stool1_revised_scaffold21309_1_gene163306	4	2	0	0	0	0	0	0	0	0	0	0	0	0	0	0	0	0	0	0	0	0	5	0	0	0	0	0	0	0	0	0	0	0	0	0	0	0	0	0	0	0	0	0	0	0	98893000	0
517	160765029-stool1_revised_scaffold21528_1_gene25832	1	1	0.0051125	0	0	0	0	0	0	0	0	0	0	0	0	0	0	0	0	0	0	0	0	0	0	1	0	0	0	0	0	0	0	0	0	0	0	0	0	0	0	0	0	0	0	0	15926000	0
518	SZEY-81A_GL0063898	1	1	0	0	0	0	0	0	0	0	0	1	0	0	0	0	0	0	0	0	0	0	0	0	0	0	0	0	0	0	0	0	0	0	0	4883500	0	0	0	0	0	0	0	0	0	0	0	0
519	198214.SF3209	3	1	0	0	0	0	0	0	0	0	0	0	0	0	0	0	0	2	0	0	0	0	1	0	0	0	0	0	0	0	0	0	0	0	0	0	0	0	0	0	0	2837500	0	0	0	0	2647500	0
520	198214.SF3490	6	3	0	1	0	0	0	0	0	0	0	0	0	0	0	1	0	7	0	0	0	0	0	1	0	0	0	50119000	0	0	0	0	0	0	0	0	0	0	0	171070000	0	560060000	0	0	0	0	0	0
521	199310.c0521	7	1	0	0	0	0	0	0	0	0	0	0	0	0	0	1	0	0	0	0	0	0	1	1	2	0	0	0	0	0	0	0	0	0	0	0	0	0	0	24838000	0	0	0	0	0	0	26956000	22726000
522	199310.c0581	3	2	0	0	0	0	0	0	0	0	0	0	0	0	0	1	0	2	0	0	0	0	0	0	0	0	0	0	0	0	0	0	0	0	0	0	0	0	0	17531000	0	14065000	0	0	0	0	0	0
523	199310.c1093	16	2	0	1	0	0	0	0	0	0	0	0	0	0	0	1	0	1	0	0	0	0	3	2	0	0	0	0	0	0	0	0	0	0	0	0	0	0	0	0	0	0	0	0	0	0	189720000	237160000
524	T2D-77A_GL0034407	1	1	0.0064804	0	0	0	0	0	0	1	0	1	0	0	0	0	0	0	0	0	0	0	0	0	0	0	0	0	0	0	0	0	0	0	0	0	0	0	0	0	0	0	0	0	0	0	0	0
525	199310.c1378	4	2	0	0	0	0	0	0	0	0	0	0	0	0	0	3	0	3	0	2	0	0	0	1	0	0	0	0	0	0	0	0	0	0	0	0	0	0	0	148680000	0	121920000	0	0	0	0	0	16571000
526	199310.c1722	5	3	0	0	0	0	0	0	0	0	0	0	0	0	0	0	0	0	0	0	0	0	0	6	0	0	0	0	0	0	0	0	0	0	0	0	0	0	0	0	0	0	0	0	0	0	0	98622000
527	199310.c2321	5	3	0	2	0	0	0	0	0	0	0	0	0	0	0	3	0	1	0	0	0	0	1	1	0	0	0	45741000	0	0	0	0	0	0	0	0	0	0	0	55504000	0	35118000	0	0	0	0	23400000	0
528	199310.c3900	5	0	0	0	0	0	0	0	0	0	0	0	0	0	0	4	0	4	0	0	0	0	0	0	0	0	0	0	0	0	0	0	0	0	0	0	0	0	0	40818000	0	46831000	0	0	0	0	0	0
529	199310.c4900	2	2	0	0	0	0	0	0	0	0	0	0	0	0	0	1	0	1	0	0	0	0	0	0	1	0	0	0	0	0	0	0	0	0	0	0	0	0	0	7792400	0	7989000	0	0	0	0	0	0
530	206672.BL0951	12	3	0	7	0	0	0	0	0	0	0	0	0	0	0	0	0	0	0	0	0	0	6	3	0	0	0	465390000	0	0	0	0	0	0	0	0	0	0	0	0	0	0	0	0	0	61363000	178640000	82030000
531	210007.SMU_1247	3	1	0.0017355	0	0	0	0	0	0	2	0	0	0	0	0	0	0	0	0	0	0	0	0	0	0	0	0	0	0	0	0	0	0	8814700	0	0	0	0	0	0	0	0	0	0	0	0	0	0
532	210007.SMU_1571	2	1	0	0	0	0	0	0	0	0	0	0	0	0	0	0	0	1	0	0	0	0	0	0	0	0	0	0	0	0	0	0	0	0	0	0	0	0	0	0	0	122760000	0	0	0	0	0	0
533	226186.BT_1185	26	26	0	0	0	0	0	4	0	0	0	0	0	23	0	0	0	0	0	0	0	0	19	19	0	0	0	10363000	0	0	0	94764000	0	0	0	0	0	1504000000	0	0	0	0	0	0	0	0	1139100000	463370000
534	226186.BT_1486	12	11	0	0	0	0	0	7	0	0	0	0	0	7	0	0	0	0	0	0	0	0	0	0	0	14	0	0	0	0	0	21064000	6099400	0	16862000	0	0	669360000	0	4763600	11623000	0	0	0	0	0	7225100	6262800
535	226186.BT_2805	3	2	0	0	0	0	0	0	0	0	0	0	0	0	0	0	0	0	0	0	0	0	1	0	0	1	0	0	0	0	0	4366400	0	0	0	0	0	0	0	0	0	0	0	0	0	0	0	0
536	226186.BT_2818	5	5	0	0	0	0	0	0	0	0	0	0	0	0	0	0	0	0	0	0	0	0	0	3	0	5	0	0	0	0	0	0	0	0	0	0	0	0	0	0	0	0	0	0	51403000	0	0	59283000
537	226186.BT_3012	3	2	0.00065147	1	0	0	0	0	0	0	0	0	0	0	0	0	0	0	0	0	0	0	0	0	0	2	0	0	0	0	0	0	0	0	0	0	0	0	0	0	0	0	0	0	0	154940000	0	0
539	226186.BT_3983	16	12	0	0	0	0	0	10	0	0	0	0	0	5	0	0	0	0	0	0	0	0	6	3	0	1	0	0	0	0	0	373560000	0	0	0	0	0	210130000	0	0	0	0	0	0	0	0	307960000	42602000
540	226186.BT_4166	10	10	0	0	0	0	0	0	0	0	0	0	0	0	0	0	0	0	0	0	0	0	0	0	0	11	0	134330000	0	0	0	0	0	0	57388000	0	0	0	0	0	0	0	0	0	0	55813000	11226000	56462000
541	226186.BT_4245	16	16	0	1	0	0	0	0	0	0	0	0	0	0	0	0	0	0	0	0	0	0	44	28	3	23	0	9168300	0	0	0	0	0	0	0	0	0	0	0	0	0	0	0	0	0	0	3765500000	1506300000
542	226186.BT_4247	65	22	0	2	0	0	0	0	0	0	0	0	0	0	0	0	0	0	0	0	0	0	105	63	5	111	0	9860300	0	0	0	0	0	0	0	1478300	3444400	0	0	2391000	0	0	0	2649700	0	6376900	16061000000	5961400000
543	226186.BT_4296	10	10	0	0	0	0	0	0	0	0	0	0	0	0	0	0	0	0	0	0	0	0	10	2	0	13	0	0	0	0	0	5217400	0	1163100	0	0	0	0	0	0	0	0	0	0	0	0	353800000	4817200
544	226186.BT_4661	2	2	0	0	0	0	0	0	0	0	0	0	0	0	0	0	0	0	0	0	0	0	0	0	0	2	0	0	0	0	0	0	0	0	0	0	0	0	0	0	0	16137000	0	0	0	0	0	0
545	226186.BT_4724	3	3	0	0	0	0	0	1	0	0	0	0	0	0	2	0	0	0	0	0	0	0	0	0	0	1	0	0	0	0	0	0	0	0	0	0	0	0	153350000	0	0	0	0	0	0	0	0	0
546	O2.UC7-0_GL0071123	2	2	0.00040777	0	0	0	0	0	0	0	0	0	0	0	0	0	0	0	0	0	0	0	0	3	0	0	0	0	0	0	0	0	0	0	0	0	0	0	0	0	0	0	0	0	0	0	0	90645000
547	MH0351_GL0025043	3	3	0	0	0	0	0	0	0	0	0	0	0	0	0	0	0	0	0	0	0	0	0	4	0	0	0	0	0	0	0	0	0	0	0	0	0	0	0	0	0	0	0	0	0	0	0	219000000
548	V1.UC53-0_GL0139548	1	1	0.00040464	0	0	0	0	0	0	0	0	0	0	0	0	0	0	0	0	0	0	0	1	0	0	0	0	0	0	0	0	0	0	0	0	0	0	0	0	0	0	0	0	0	0	0	62212000	0
549	245014.CK3_29090	12	12	0	0	0	0	0	0	0	0	0	0	0	0	0	0	0	0	0	0	0	0	5	16	0	0	0	0	0	0	0	0	0	0	0	0	0	0	0	0	0	0	0	0	0	0	349000000	1287700000
550	MH0227_GL0092750	2	2	0	0	0	0	0	0	0	0	0	0	0	0	0	0	0	0	0	0	0	0	0	2	0	0	0	0	0	0	0	0	0	0	0	0	0	0	0	0	0	0	0	0	0	0	0	9405100
551	246515023-stool1_revised_scaffold3506_2_gene21498	3	0	0	0	0	0	0	0	0	3	0	0	0	0	0	0	0	0	0	0	0	0	0	0	0	0	0	0	0	0	0	0	0	109670000	0	0	0	0	0	0	0	0	0	0	0	0	0	0
552	T2D-135A_GL0102916	1	1	0	0	0	0	0	0	0	1	0	1	0	0	0	0	0	0	0	0	0	0	0	0	0	0	0	0	0	0	0	0	0	8438800	0	4125900	0	0	0	0	0	0	0	0	0	0	0	0
553	MH0092_GL0047306	2	0	0	0	0	0	0	0	0	0	0	0	0	0	0	0	0	0	0	0	0	0	0	0	0	1	0	0	0	0	0	0	0	0	0	0	0	0	0	0	0	0	0	0	0	0	0	0
554	246515023-stool1_revised_scaffold8938_1_gene5803	10	1	0.0027936	0	0	0	0	0	0	0	0	0	0	0	0	0	0	0	0	0	0	0	0	1	0	0	0	0	0	0	0	0	0	0	0	0	0	0	0	0	0	0	0	0	0	0	0	20641000
555	MH0119_GL0124715	2	2	0	0	0	0	0	0	0	0	0	0	0	0	0	0	0	0	0	0	0	0	2	0	0	0	0	0	0	0	0	0	0	0	0	0	0	0	0	0	0	0	0	0	0	0	36300000	0
556	272559.BF0889	7	6	0	0	0	0	0	0	0	0	0	0	0	0	0	0	0	0	0	7	0	0	0	0	0	0	0	0	0	0	0	0	0	0	0	0	0	0	0	0	0	0	0	198340000	0	0	0	0
557	272559.BF1158	5	2	0.0038606	0	0	0	0	0	0	0	0	0	0	0	0	0	0	1	0	1	0	0	0	0	0	0	0	0	0	0	0	0	0	0	0	0	0	0	0	0	0	0	0	24764000	0	0	0	0
558	272559.BF3146	37	24	0	3	0	0	0	0	0	0	0	2	0	0	0	3	0	0	0	8	0	0	37	5	0	0	0	153070000	0	0	0	0	0	0	0	53758000	0	0	0	158100000	0	0	0	426460000	0	0	4413500000	90529000
559	272559.BF3432	3	3	0	0	0	0	0	0	0	0	0	0	0	0	0	0	0	0	0	0	0	0	4	0	0	0	0	24919000	0	0	0	0	0	0	0	0	0	0	0	0	0	0	0	0	0	0	23694000	0
560	272559.BF3581	10	5	0	0	0	0	0	0	0	0	0	0	0	0	0	0	0	0	0	0	0	0	6	0	0	0	0	26714000	0	0	0	0	0	0	0	0	0	0	0	0	0	0	0	0	0	0	137510000	0
561	272621.LBA0169	6	6	0	0	0	0	0	0	0	0	0	0	0	0	0	0	0	0	0	0	0	0	0	7	0	0	0	0	0	0	0	0	0	0	0	0	0	0	0	0	0	0	0	0	0	0	0	486980000
562	272621.LBA0512	1	1	0.00053121	0	0	0	0	0	0	0	0	0	0	0	0	0	0	0	0	0	0	0	0	1	0	0	0	0	0	0	0	0	0	0	0	0	0	0	0	0	0	0	0	0	0	0	0	12643000
563	DOF008_GL0063705	5	0	0	0	0	0	0	0	0	0	0	0	0	0	0	0	0	0	0	2	0	0	1	0	0	0	0	0	0	0	0	0	0	0	0	0	0	0	0	0	0	0	0	13269000	0	0	0	0
564	290338.CKO_00075	4	2	0	0	0	0	0	0	0	0	0	3	0	0	0	0	0	0	0	0	0	0	0	0	2	0	0	0	0	0	0	0	0	0	0	0	0	0	0	0	0	0	0	0	0	0	0	0
565	V1.UC21-4_GL0095067	3	3	0	0	0	0	0	1	0	1	0	4	0	0	0	0	0	0	0	0	0	0	0	0	0	0	0	0	0	0	0	22074000	0	0	0	59367000	0	0	0	0	0	0	0	0	0	0	0	0
566	T2D-132A_GL0019083	1	1	0.0085639	0	0	0	0	0	0	0	0	1	0	0	0	0	0	0	0	0	0	0	0	0	0	0	0	0	0	0	0	0	0	0	0	7180200	0	0	0	0	0	0	0	0	0	0	0	0
567	MH0415_GL0236987	1	1	0.0045993	0	0	0	0	0	0	0	0	0	0	0	0	0	0	1	0	0	0	0	0	0	0	0	0	0	0	0	0	0	0	0	0	0	0	0	0	0	0	26265000	0	0	0	0	0	0
568	MH0247_GL0113633	2	1	0	0	0	0	0	0	0	0	0	0	0	0	0	0	0	0	0	0	0	0	2	1	2	0	0	0	0	0	0	0	0	0	0	0	0	0	0	0	0	0	0	0	0	0	9354900	0
569	T2D-59A_GL0148161	1	1	0	0	0	0	0	0	0	0	0	0	0	0	0	0	0	0	0	0	0	0	0	1	0	0	0	0	0	0	0	0	0	0	0	0	0	0	0	0	0	0	0	0	0	0	0	13945000
570	290338.CKO_01271	15	0	0	0	0	0	0	0	0	0	0	0	0	0	0	25	0	26	0	0	0	0	5	2	6	2	0	2001000000	0	0	0	0	0	0	0	0	0	0	0	2038800000	0	4119600000	0	0	0	0	46884000	45564000
571	DLM016_GL0079500	1	1	0	0	0	0	0	0	0	0	0	0	0	0	0	0	0	1	0	2	0	0	1	1	1	0	0	0	0	0	0	0	0	0	0	0	0	0	0	0	0	5021300	0	3183600	0	0	3028600	10501000
572	290338.CKO_01316	2	2	0.00027379	0	0	0	0	0	0	0	0	0	0	0	0	3	0	0	0	0	0	0	0	0	0	0	0	0	0	0	0	0	0	0	0	0	0	0	0	107590000	0	0	0	0	0	0	0	0
573	N049A_GL0064949	4	4	0	0	0	0	0	0	0	2	0	7	0	0	0	0	0	0	0	0	0	0	0	0	2	0	0	0	0	0	0	0	0	18338000	0	206970000	0	0	0	0	0	0	0	0	0	0	0	0
574	290338.CKO_01625	3	1	0.0030099	0	0	0	0	0	0	0	0	0	0	0	0	0	0	0	0	0	0	0	0	1	0	0	0	0	0	0	0	0	0	0	0	0	0	0	0	0	0	0	0	0	0	0	0	41369000
575	290338.CKO_01653	4	0	0	0	0	0	0	0	0	0	0	0	0	0	0	0	0	0	0	0	0	0	0	2	1	0	0	0	0	0	0	0	0	0	0	0	0	0	0	0	0	0	0	0	0	0	0	18585000
576	MH0014_GL0004872	7	0	0	4	0	0	0	5	0	3	0	2	0	2	0	0	0	0	0	9	0	0	2	2	0	0	0	80096000	0	0	55735000	186880000	0	44984000	0	47950000	0	102880000	0	0	0	0	0	453920000	0	0	21237000	71565000
577	290338.CKO_02111	17	3	0	0	0	0	0	0	0	0	0	1	0	0	0	0	0	0	0	0	0	1	0	0	0	1	0	0	0	0	0	0	0	0	0	0	0	0	0	0	0	0	0	0	0	0	0	0
578	V1.UC21-4_GL0047566	1	1	0	0	0	0	0	0	0	0	0	0	0	0	0	0	0	0	0	0	0	0	0	0	2	0	0	4636500	0	0	0	0	0	0	0	0	0	0	0	0	0	0	0	0	0	0	0	0
579	290338.CKO_02168	25	5	0	0	0	0	0	2	0	0	0	6	0	3	0	0	0	1	0	0	0	0	0	0	3	2	0	0	0	0	0	69422000	0	0	0	393680000	0	173590000	0	0	0	0	0	0	0	0	0	0
580	T2D-132A_GL0077712	2	1	0	1	0	0	0	1	0	1	0	1	0	0	0	3	0	1	0	2	0	0	0	2	1	0	0	3443500	0	0	0	2909400	0	2899800	0	6529500	0	0	0	10934000	0	4740100	0	3946400	0	0	12082000	18833000
581	290338.CKO_02719	6	1	0	0	0	0	0	0	0	0	0	0	0	0	0	1	0	0	0	0	0	0	0	0	0	0	0	0	0	0	0	0	0	0	0	0	0	0	0	0	0	0	0	0	0	0	0	0
582	V1.UC21-4_GL0158405	1	1	0.0062717	0	0	0	0	0	0	0	0	2	0	0	0	0	0	0	0	0	0	0	0	0	0	0	0	0	0	0	0	0	0	0	0	92411000	0	0	0	0	0	0	0	0	0	0	0	0
583	MH0008_GL0045647	7	2	0	1	0	0	0	1	0	4	0	6	0	4	0	2	0	5	0	2	0	0	0	1	3	3	0	50230000	0	0	0	29060000	0	33508000	0	51418000	0	191520000	0	54848000	0	146020000	0	107810000	0	0	0	0
584	888063.HMPREF9086_2423	6	5	0	0	0	0	0	0	0	0	0	0	0	0	0	0	0	0	0	0	0	0	0	0	6	1	0	14467000	0	0	0	0	0	0	0	0	0	0	0	0	0	0	0	0	0	0	0	0
585	MH0425_GL0094547	6	0	0	0	0	0	0	0	0	0	0	0	0	0	0	0	0	0	0	0	0	0	0	1	0	0	0	0	0	0	0	0	0	0	0	0	0	0	0	0	0	0	0	0	0	0	0	0
586	290338.CKO_03536	2	2	0	0	0	0	0	0	0	0	0	4	0	0	0	0	0	0	0	0	0	0	0	0	0	0	0	0	0	0	0	0	0	0	0	2325600	0	0	0	0	0	0	0	0	0	0	0	0
587	290338.CKO_03555	10	1	0.0030997	0	0	0	0	0	0	0	0	0	0	0	0	0	0	0	0	0	0	0	0	0	1	0	0	0	0	0	0	0	0	0	0	0	0	0	0	0	0	0	0	0	0	0	0	0
588	290338.CKO_03679	8	1	0	0	0	0	0	4	0	1	0	5	0	0	0	0	0	0	0	0	0	0	0	0	9	3	0	0	0	0	0	34019000	0	41002000	0	142930000	0	0	0	0	0	0	0	0	0	0	0	0
589	290338.CKO_03696	9	0	0.0030037	1	0	0	0	0	0	0	0	0	0	0	0	0	0	2	0	0	0	0	0	0	0	0	0	41070000	0	0	0	0	0	0	0	0	0	0	0	0	0	51034000	0	0	0	0	42640000	0
590	T2D-132A_GL0046215	2	1	0	0	0	0	0	0	0	0	0	3	0	0	0	0	0	0	0	0	0	0	0	0	0	0	0	0	0	0	0	0	0	0	0	10065000	0	0	0	0	0	0	0	0	0	0	0	0
591	364106.UTI89_C3667	3	3	0	0	0	0	0	0	0	0	0	0	0	0	0	0	0	3	0	0	0	0	0	2	3	0	0	0	0	0	0	0	0	0	0	0	0	0	0	0	0	69969000	0	0	0	0	0	32180000
592	N062A_GL0038795	1	1	0.00065087	0	0	0	0	0	0	0	0	0	0	0	0	0	0	0	0	0	0	0	0	0	1	0	0	0	0	0	0	0	0	0	0	0	0	0	0	0	0	0	0	0	0	0	0	0
593	V1.CD3-0-PT_GL0065960	1	1	0	0	0	0	0	0	0	0	0	1	0	0	0	0	0	0	0	0	0	0	0	0	0	0	0	0	0	0	0	0	0	0	0	11083000	0	0	0	0	0	0	0	0	0	0	0	0
594	MH0179_GL0014501	1	1	0.0046094	0	0	0	0	0	0	0	0	1	0	0	0	0	0	0	0	0	0	0	0	0	0	0	0	0	0	0	0	0	0	0	0	14331000	0	0	0	0	0	0	0	0	0	0	0	0
595	295405.BF0944	5	5	0	0	0	0	0	0	0	0	0	0	0	0	0	0	0	0	0	0	0	0	8	0	0	0	0	46126000	0	0	0	0	0	0	0	0	0	0	0	0	0	0	0	0	0	0	73742000	0
596	295405.BF0952	5	3	0	0	0	0	0	0	0	0	0	0	0	0	0	0	0	0	0	6	0	0	0	0	0	0	0	0	0	0	0	0	0	0	0	0	0	0	0	0	0	0	0	128420000	0	0	0	0
597	321967.LSEI_0122	5	5	0	0	0	0	0	0	0	0	0	0	0	0	0	0	0	0	0	7	0	0	0	0	0	0	0	0	0	0	0	0	0	0	0	0	0	0	0	0	0	0	0	165870000	0	0	0	0
598	321967.LSEI_0143	2	2	0	0	0	0	0	0	0	0	0	0	0	0	0	0	0	0	0	3	0	0	0	0	0	0	0	0	0	0	0	0	0	0	0	0	0	0	0	0	0	0	0	45127000	0	0	0	0
599	321967.LSEI_0145	4	4	0	0	0	0	0	0	0	0	0	0	0	0	0	0	0	0	0	5	0	0	0	0	0	0	0	43116000	0	0	0	0	0	0	0	0	0	0	0	0	0	0	0	212910000	0	0	0	0
600	321967.LSEI_0285	4	4	0	0	0	0	0	0	0	0	0	0	0	0	0	0	0	0	0	9	0	0	1	1	0	0	0	0	0	0	0	0	0	0	0	0	0	0	0	0	0	0	0	0	0	0	189260000	109020000
601	321967.LSEI_0322	9	9	0	0	0	0	0	0	0	0	0	0	0	0	0	0	0	0	0	11	0	0	0	0	0	0	0	0	0	0	0	0	0	0	0	0	0	0	0	0	0	0	0	785070000	0	0	0	0
602	321967.LSEI_0397	14	14	0	0	0	0	0	0	0	0	0	0	0	0	0	0	0	0	0	21	0	0	0	0	0	0	0	0	0	0	0	0	0	0	0	0	0	0	0	0	0	0	0	2628300000	0	0	0	0
603	321967.LSEI_0416	2	2	0	0	0	0	0	0	0	0	0	0	0	0	0	0	0	0	0	2	0	0	0	0	0	0	0	0	0	0	0	0	0	0	0	0	0	0	0	0	0	0	0	53877000	0	0	0	0
604	321967.LSEI_0419	1	1	0	0	0	0	0	0	0	0	0	0	0	0	0	0	0	0	0	1	0	0	0	0	0	0	0	0	0	0	0	0	0	0	0	0	0	0	0	0	0	0	0	18437000	0	0	0	0
605	321967.LSEI_0432	12	11	0	0	0	0	0	0	0	0	0	0	0	0	0	0	0	0	0	18	0	0	0	0	0	0	0	0	0	0	0	0	0	0	0	0	0	0	0	0	0	0	0	5785100000	0	0	0	0
606	321967.LSEI_0560	3	3	0	0	0	0	0	0	0	0	0	0	0	0	0	0	0	0	0	6	0	0	0	0	0	0	0	0	0	0	0	0	0	0	0	0	0	0	0	0	0	0	0	295670000	0	0	0	0
607	321967.LSEI_0634	4	4	0	0	0	0	0	0	0	0	0	0	0	0	0	0	0	0	0	7	0	0	0	0	0	0	0	0	0	0	0	0	0	0	0	0	0	0	0	0	0	0	0	178540000	0	0	0	0
608	321967.LSEI_0662	7	3	0	0	0	0	0	0	0	0	0	0	0	0	0	0	0	0	0	7	0	0	0	0	0	0	0	13443000	0	0	0	0	0	0	0	0	0	0	0	0	0	0	0	775030000	0	0	0	0
609	321967.LSEI_0665	4	4	0	0	0	0	0	0	0	0	0	0	0	0	0	0	0	0	0	7	0	0	0	0	0	0	0	0	0	0	0	0	0	0	0	0	0	0	0	0	0	0	0	208800000	0	0	0	0
610	321967.LSEI_0695	3	3	0	0	0	0	0	0	0	0	0	0	0	0	0	0	0	0	0	4	0	0	0	0	0	0	0	20921000	0	0	0	0	0	0	0	0	0	0	0	0	0	0	0	121290000	0	0	0	0
612	321967.LSEI_0745	5	5	0	0	0	0	0	0	0	0	0	0	0	0	0	0	0	0	0	8	0	0	0	0	0	0	0	39383000	0	0	0	0	0	0	0	0	0	0	0	0	0	0	0	130380000	0	0	0	0
613	321967.LSEI_0758	3	3	0	0	0	0	0	0	0	0	0	0	0	0	0	0	0	0	0	3	0	0	0	0	0	0	0	0	0	0	0	0	0	0	0	0	0	0	0	0	0	0	0	120750000	0	0	0	0
614	321967.LSEI_0809	7	7	0	0	0	0	0	0	0	0	0	0	0	0	0	0	0	0	0	11	0	0	0	0	0	0	0	0	0	0	0	0	0	0	0	0	0	0	0	0	0	0	0	366620000	0	0	0	0
615	321967.LSEI_0813	2	2	0	0	0	0	0	0	0	0	0	0	0	0	0	0	0	0	0	4	0	0	0	0	0	0	0	0	0	0	0	0	0	0	0	0	0	0	0	0	0	0	0	34482000	0	0	0	0
616	321967.LSEI_0967	10	9	0	0	0	0	0	0	0	0	0	0	0	0	0	0	0	0	0	23	0	0	2	0	0	0	0	2598700	0	0	0	0	0	0	0	0	0	0	0	0	0	0	0	6097100000	0	0	2848900	0
617	321967.LSEI_0968	11	9	0	0	0	0	0	0	0	0	0	0	0	0	0	0	0	0	0	13	0	0	0	0	0	0	0	0	0	0	0	0	0	0	0	0	0	0	0	0	0	0	0	1515000000	0	0	0	0
618	321967.LSEI_0970	21	20	0	0	0	0	0	0	0	0	0	0	0	0	0	0	0	0	0	45	0	0	0	0	0	0	0	0	0	0	0	0	0	0	0	0	0	0	0	0	0	0	0	22554000000	0	0	0	0
619	321967.LSEI_0982	11	11	0	0	0	0	0	0	0	0	0	0	0	0	0	0	0	0	0	26	0	0	0	0	0	0	0	16053000	0	0	0	0	0	0	0	0	0	0	0	0	0	0	0	1025600000	0	0	0	0
620	321967.LSEI_0988	11	11	0	0	0	0	0	0	0	0	0	0	0	0	0	0	0	0	0	13	0	0	0	0	0	0	0	0	0	0	0	0	0	0	0	0	0	0	0	0	0	0	0	1680600000	0	0	0	0
621	321967.LSEI_0996	3	3	0	0	0	0	0	0	0	0	0	0	0	0	0	0	0	0	0	3	0	0	0	0	0	0	0	0	0	0	0	0	0	0	0	0	0	0	0	0	0	0	0	104970000	0	0	0	0
622	321967.LSEI_1058	3	3	0	0	0	0	0	0	0	0	0	0	0	0	0	0	0	0	0	3	0	0	0	0	0	0	0	0	0	0	0	0	0	0	0	0	0	0	0	0	0	0	0	114050000	0	0	0	0
623	321967.LSEI_1059	4	4	0	0	0	0	0	0	0	0	0	0	0	0	0	0	0	0	0	4	0	0	0	0	0	0	0	0	0	0	0	0	0	0	0	0	0	0	0	0	0	0	0	120900000	0	0	0	0
624	321967.LSEI_1093	4	4	0	0	0	0	0	0	0	0	0	0	0	0	0	0	0	0	0	5	0	0	0	0	0	0	0	0	0	0	0	0	0	0	0	0	0	0	0	0	0	0	0	275200000	0	0	0	0
625	321967.LSEI_1126	15	15	0	0	0	0	0	0	0	0	0	0	0	0	0	0	0	0	0	29	0	0	0	0	0	0	0	0	0	0	0	0	0	0	0	0	0	0	0	0	0	0	0	3542500000	0	0	0	0
626	321967.LSEI_1142	9	9	0	0	0	0	0	0	0	0	0	0	0	0	0	0	0	0	0	14	0	0	0	0	0	0	0	0	0	0	0	0	0	0	0	0	0	0	0	0	0	0	0	893450000	0	0	0	0
627	321967.LSEI_1158	6	6	0	0	0	0	0	0	0	0	0	0	0	0	0	0	0	0	0	7	0	0	0	0	0	0	0	0	0	0	0	0	0	0	0	0	0	0	0	0	0	0	0	289910000	0	0	0	0
628	321967.LSEI_1166	3	1	0.0012747	0	0	0	0	0	0	0	0	0	0	0	0	0	0	0	0	1	0	0	0	0	0	0	0	0	0	0	0	0	0	0	0	0	0	0	0	0	0	0	0	30802000	0	0	0	0
629	321967.LSEI_1188	2	2	0	0	0	0	0	0	0	0	0	0	0	0	0	0	0	0	0	2	0	0	0	0	0	0	0	0	0	0	0	0	0	0	0	0	0	0	0	0	0	0	0	23536000	0	0	0	0
630	321967.LSEI_1191	3	3	0	0	0	0	0	0	0	0	0	0	0	0	0	0	0	0	0	3	0	0	0	0	0	0	0	40865000	0	0	0	0	0	0	0	0	0	0	0	0	0	0	0	239330000	0	0	0	0
631	321967.LSEI_1271	2	2	0	0	0	0	0	0	0	0	0	0	0	0	0	0	0	0	0	3	0	0	0	0	0	0	0	0	0	0	0	0	0	0	0	0	0	0	0	0	0	0	0	26324000	0	0	0	0
632	321967.LSEI_1305	10	10	0	0	0	0	0	0	0	0	0	0	0	0	0	0	0	0	0	15	0	0	0	0	0	0	0	0	0	0	0	0	0	0	0	0	0	0	0	0	0	0	0	2311800000	0	0	0	0
633	321967.LSEI_1306	10	10	0	0	0	0	0	0	0	0	0	0	0	0	0	0	0	0	0	17	0	0	0	0	0	0	0	0	0	0	0	0	0	0	0	0	0	0	0	0	0	0	0	6667700000	0	0	0	0
634	321967.LSEI_1308	11	11	0	0	0	0	0	0	0	0	0	0	0	0	0	0	0	0	0	25	0	0	0	0	0	0	0	0	0	0	0	0	0	0	0	0	0	0	0	0	0	0	0	1509900000	0	0	0	0
635	321967.LSEI_1330	4	4	0	0	0	0	0	0	0	0	0	0	0	0	0	0	0	0	0	4	0	0	0	0	0	0	0	0	0	0	0	0	0	0	0	0	0	0	0	0	0	0	0	119700000	0	0	0	0
636	321967.LSEI_1332	3	1	0.0039669	0	0	0	0	0	0	0	0	0	0	0	0	0	0	0	0	2	0	0	0	0	0	0	0	0	0	0	0	0	0	0	0	0	0	0	0	0	0	0	0	179330000	0	0	0	0
637	321967.LSEI_1364	3	2	0	0	0	0	0	0	0	0	0	0	0	0	0	0	0	0	0	7	0	0	0	0	0	0	0	8671700	0	0	0	0	0	0	0	0	0	0	0	0	0	0	0	90533000	0	0	0	0
638	321967.LSEI_1365	20	20	0	0	0	0	0	0	0	0	0	0	0	0	0	0	0	0	0	32	0	0	0	0	0	0	0	8526800	0	0	0	0	0	0	0	0	0	0	0	0	0	0	0	4880900000	0	0	0	0
639	321967.LSEI_1379	8	8	0	0	0	0	0	0	0	0	0	0	0	0	0	0	0	0	0	9	0	0	0	0	0	0	0	0	0	0	0	0	0	0	0	0	0	0	0	0	0	0	0	1564300000	0	0	0	0
641	321967.LSEI_1410	10	10	0	0	0	0	0	0	0	0	0	0	0	0	0	0	0	0	0	14	0	0	0	0	0	0	0	0	0	0	0	0	0	0	0	0	0	0	0	0	0	0	0	454790000	0	0	0	0
642	321967.LSEI_1414	5	5	0	0	0	0	0	0	0	0	0	0	0	0	0	0	0	0	0	8	0	0	0	0	0	0	0	0	0	0	0	0	0	0	0	0	0	0	0	0	0	0	0	159340000	0	0	0	0
643	321967.LSEI_1460	4	4	0	0	0	0	0	0	0	0	0	0	0	0	0	0	0	0	0	5	0	0	0	0	0	0	0	0	0	0	0	0	0	0	0	0	0	0	0	0	0	0	0	203150000	0	0	0	0
644	321967.LSEI_1469	2	2	0	0	0	0	0	0	0	0	0	0	0	0	0	0	0	0	0	3	0	0	0	0	0	0	0	0	0	0	0	0	0	0	0	0	0	0	0	0	0	0	0	42755000	0	0	0	0
645	321967.LSEI_1486	4	4	0	0	0	0	0	0	0	0	0	0	0	0	0	0	0	0	0	4	0	0	0	0	0	0	0	0	0	0	0	0	0	0	0	0	0	0	0	0	0	0	0	115150000	0	0	0	0
646	321967.LSEI_1586	6	5	0	0	0	0	0	0	0	0	0	0	0	0	0	0	0	0	0	6	0	0	0	1	0	0	0	0	0	0	0	0	0	0	0	0	0	0	0	0	0	0	0	399480000	0	0	0	0
647	321967.LSEI_1608	14	14	0	0	0	0	0	0	0	0	0	0	0	0	0	0	0	0	0	15	0	0	0	0	0	0	0	8814100	0	0	0	0	0	0	0	0	0	0	0	0	0	0	0	1393000000	0	0	0	0
648	321967.LSEI_1652	11	11	0	0	0	0	0	0	0	0	0	0	0	0	0	0	0	0	0	17	0	0	0	0	0	0	0	14348000	0	0	0	0	0	0	0	0	0	0	0	0	0	0	0	1752900000	0	0	0	0
649	321967.LSEI_1693	1	1	0.0027906	0	0	0	0	0	0	0	0	0	0	0	0	0	0	0	0	2	0	0	0	0	0	0	0	0	0	0	0	0	0	0	0	0	0	0	0	0	0	0	0	5631900	0	0	0	0
650	321967.LSEI_1697	3	3	0	0	0	0	0	0	0	0	0	0	0	0	0	0	0	0	0	5	0	0	0	0	0	0	0	0	0	0	0	0	0	0	0	0	0	0	0	0	0	0	0	266660000	0	0	0	0
651	321967.LSEI_1759	17	17	0	0	0	0	0	0	0	0	0	0	0	0	0	0	0	0	0	28	0	0	0	0	0	0	0	0	0	0	0	0	0	0	0	0	0	0	0	0	0	0	0	2070200000	0	0	0	0
652	321967.LSEI_1760	4	4	0	0	0	0	0	0	0	0	0	0	0	0	0	0	0	0	0	7	0	0	0	0	0	0	0	0	0	0	0	0	0	0	0	0	0	0	0	0	0	0	0	1816200000	0	0	0	0
653	321967.LSEI_1784	6	6	0	0	0	0	0	0	0	0	0	0	0	0	0	0	0	0	0	11	0	0	0	0	0	0	0	3526600	0	0	0	0	0	0	0	0	0	0	0	0	0	0	0	273700000	0	0	0	0
654	321967.LSEI_1808	7	7	0	0	0	0	0	0	0	0	0	0	0	0	0	0	0	0	0	9	0	0	0	0	0	0	0	0	0	0	0	0	0	0	0	0	0	0	0	0	0	0	0	645010000	0	0	0	0
655	321967.LSEI_1810	3	3	0	0	0	0	0	0	0	0	0	0	0	0	0	0	0	0	0	3	0	0	0	0	0	0	0	0	0	0	0	0	0	0	0	0	0	0	0	0	0	0	0	77083000	0	0	0	0
656	321967.LSEI_1857	5	5	0	0	0	0	0	0	0	0	0	0	0	0	0	0	0	0	0	6	0	0	0	0	0	0	0	0	0	0	0	0	0	0	0	0	0	0	0	0	0	0	0	277850000	0	0	0	0
657	321967.LSEI_2036	8	8	0	0	0	0	0	0	0	0	0	0	0	0	0	0	0	0	0	12	0	0	0	0	0	0	0	0	0	0	0	0	0	0	0	0	0	0	0	0	0	0	0	267870000	0	0	0	0
658	321967.LSEI_2048	11	10	0	0	0	0	0	0	0	0	0	0	0	0	0	0	0	0	0	16	0	0	0	0	0	0	0	0	0	0	0	0	0	0	0	0	0	0	0	0	0	0	0	948800000	0	0	0	0
659	321967.LSEI_2108	4	4	0	0	0	0	0	0	0	0	0	0	0	0	0	0	0	0	0	7	0	0	0	0	0	0	0	0	0	0	0	0	0	0	0	0	0	0	0	0	0	0	0	237310000	0	0	0	0
660	321967.LSEI_2125	3	3	0	0	0	0	0	0	0	0	0	0	0	0	0	0	0	0	0	3	0	0	0	0	0	0	0	0	0	0	0	0	0	0	0	0	0	0	0	0	0	0	0	57301000	0	0	0	0
661	321967.LSEI_2134	3	3	0	0	0	0	0	0	0	0	0	0	0	0	0	0	0	0	0	6	0	0	0	0	0	0	0	0	0	0	0	0	0	0	0	0	0	0	0	0	0	0	0	1041800000	0	0	0	0
662	321967.LSEI_2147	5	5	0	0	0	0	0	0	0	0	0	0	0	0	0	0	0	0	0	12	0	0	0	0	0	0	0	0	0	0	0	0	0	0	0	0	0	0	0	0	0	0	0	480530000	0	0	0	0
663	321967.LSEI_2238	18	10	0	0	0	0	0	0	0	0	0	0	0	0	0	0	0	0	0	22	0	0	0	0	0	0	0	0	0	0	0	0	0	0	0	0	0	0	0	0	0	0	0	5569400000	0	0	0	0
664	321967.LSEI_2239	1	1	0.0094637	0	0	0	0	0	0	0	0	0	0	0	0	0	0	0	0	1	0	0	0	0	0	0	0	0	0	0	0	0	0	0	0	0	0	0	0	0	0	0	0	202740000	0	0	0	0
665	321967.LSEI_2272	1	1	0	0	0	0	0	0	0	0	0	0	0	0	0	0	0	0	0	1	0	0	0	0	0	0	0	0	0	0	0	0	0	0	0	0	0	0	0	0	0	0	0	6551300	0	0	0	0
666	321967.LSEI_2296	4	4	0	0	0	0	0	0	0	0	0	0	0	0	0	0	0	0	0	4	0	0	0	0	0	0	0	0	0	0	0	0	0	0	0	0	0	0	0	0	0	0	0	595660000	0	0	0	0
667	321967.LSEI_2329	9	9	0	0	0	0	0	0	0	0	0	0	0	0	0	0	0	0	0	11	0	0	0	0	0	0	0	0	0	0	0	0	0	0	0	0	0	0	0	0	0	0	0	1114900000	0	0	0	0
668	321967.LSEI_2463	5	5	0	0	0	0	0	0	0	0	0	0	0	0	0	0	0	0	0	7	0	0	0	0	0	0	0	0	0	0	0	0	0	0	0	0	0	0	0	0	0	0	0	1546300000	0	0	0	0
669	321967.LSEI_2476	2	2	0	0	0	0	0	0	0	0	0	0	0	0	0	0	0	0	0	2	0	0	0	0	0	0	0	0	0	0	0	0	0	0	0	0	0	0	0	0	0	0	0	261570000	0	0	0	0
670	321967.LSEI_2477	8	7	0	0	0	0	0	0	0	0	0	0	0	0	0	0	0	0	0	9	0	0	0	0	0	0	0	0	0	0	0	0	0	0	0	0	0	0	0	0	0	0	0	609380000	0	0	0	0
671	321967.LSEI_2488	6	6	0	0	0	0	0	0	0	0	0	0	0	0	0	0	0	0	0	8	0	0	0	0	0	0	0	0	0	0	0	0	0	0	0	0	0	0	0	0	0	0	0	1815300000	0	0	0	0
672	321967.LSEI_2491	4	3	0	0	0	0	0	0	0	2	0	0	0	0	0	0	0	0	0	5	0	0	0	0	0	0	0	0	0	0	0	0	0	0	0	0	0	0	0	0	0	0	0	214890000	0	0	0	0
673	321967.LSEI_2497	6	5	0	0	0	0	0	0	0	0	0	0	0	0	0	0	0	0	0	6	0	0	0	0	0	0	0	0	0	0	0	0	0	0	0	0	0	0	0	0	0	0	0	1736600000	0	0	0	0
674	321967.LSEI_2500	6	4	0	0	0	0	0	0	0	0	0	0	0	0	0	0	0	0	0	7	0	0	0	1	0	0	0	0	0	0	0	0	0	0	0	0	0	0	0	0	0	0	0	1050400000	0	0	0	0
675	321967.LSEI_2502	2	2	0	0	0	0	0	0	0	0	0	0	0	0	0	0	0	0	0	2	0	0	0	0	0	0	0	47271000	0	0	0	0	0	0	0	0	0	0	0	0	0	0	0	151030000	0	0	0	0
676	321967.LSEI_2508	4	3	0	0	0	0	0	0	0	0	0	0	0	0	0	0	0	0	0	7	0	0	0	0	0	0	0	0	0	0	0	0	0	0	0	0	0	0	0	0	0	0	0	151090000	0	0	0	0
677	321967.LSEI_2515	18	16	0	0	0	0	0	0	0	0	0	0	0	0	0	0	0	0	0	25	0	0	0	0	0	0	0	0	0	0	0	0	0	0	0	0	0	0	0	0	0	0	0	1103800000	0	0	0	0
678	321967.LSEI_2571	3	3	0	0	0	0	0	0	0	0	0	0	0	0	0	0	0	0	0	3	0	0	0	0	0	0	0	0	0	0	0	0	0	0	0	0	0	0	0	0	0	0	0	22124000	0	0	0	0
679	321967.LSEI_2584	2	2	0	0	0	0	0	0	0	0	0	0	0	0	0	0	0	0	0	3	0	0	0	0	0	0	0	0	0	0	0	0	0	0	0	0	0	0	0	0	0	0	0	75558000	0	0	0	0
680	321967.LSEI_2597	15	15	0	0	0	0	0	0	0	0	0	0	0	0	0	0	0	0	0	25	0	0	0	0	0	0	0	0	0	0	0	0	0	0	0	0	0	0	0	0	0	0	0	4558900000	0	0	0	0
681	321967.LSEI_2607	2	2	0	0	0	0	0	0	0	0	0	0	0	0	0	0	0	0	0	3	0	0	0	0	0	0	0	0	0	0	0	0	0	0	0	0	0	0	0	0	0	0	0	63735000	0	0	0	0
682	321967.LSEI_2638	12	12	0	0	0	0	0	0	0	0	0	0	0	0	0	0	0	0	0	16	0	0	0	0	0	0	0	0	0	0	0	0	0	0	0	0	0	0	0	0	0	0	0	3537800000	0	0	0	0
683	321967.LSEI_2802	2	2	0	0	0	0	0	0	0	0	0	0	0	0	0	0	0	0	0	3	0	0	0	0	0	0	0	0	0	0	0	0	0	0	0	0	0	0	0	0	0	0	0	97297000	0	0	0	0
684	321967.LSEI_2827	3	3	0	0	0	0	0	0	0	0	0	0	0	0	0	0	0	0	0	3	0	0	0	0	0	0	0	71862000	0	0	0	0	0	0	0	0	0	0	0	0	0	0	0	486800000	0	0	0	0
685	321967.LSEI_2829	2	1	0	0	0	0	0	0	0	0	0	0	0	0	0	0	0	0	0	1	0	0	0	0	0	0	0	0	0	0	0	0	0	0	0	0	0	0	0	0	0	0	0	50538000	0	0	0	0
686	V1.FI07_GL0149937	1	1	0.00013955	0	0	0	0	0	0	0	0	0	0	0	0	0	0	0	0	1	0	0	0	0	0	0	0	0	0	0	0	0	0	0	0	0	0	0	0	0	0	0	0	320720000	0	0	0	0
687	338793263-stool1_revised_scaffold8203_1_gene18861	5	2	0	0	0	0	0	0	0	0	0	2	0	0	0	0	0	4	0	0	0	0	0	0	0	0	0	21553000	0	0	0	0	0	0	0	35706000	0	0	0	0	0	90136000	0	0	0	0	0	0
688	MH0356_GL0101106	1	1	0.00065841	0	0	0	0	0	0	0	0	0	0	0	0	0	0	0	0	0	0	0	0	1	0	0	0	0	0	0	0	0	0	0	0	0	0	0	0	0	0	0	0	0	0	0	0	12915000
689	367928.BAD_0678	4	4	0	1	0	0	0	0	0	0	0	0	0	0	0	0	0	0	0	0	0	0	0	4	0	0	0	26828000	0	0	0	0	0	0	0	0	0	0	0	0	0	0	0	0	0	0	0	110910000
690	V1.CD51-0_GL0039528	2	2	0.0017391	0	0	0	0	0	0	0	0	0	0	0	0	0	0	0	0	0	0	0	2	0	0	0	0	0	0	0	0	0	0	0	0	0	0	0	0	0	0	0	0	0	0	0	21113000	0
691	DLF014_GL0057250	1	1	0	0	0	0	0	0	0	0	0	0	0	0	0	0	0	0	0	0	0	0	1	0	0	0	0	0	0	0	0	0	0	0	0	0	0	0	0	0	0	0	0	0	0	0	2303400	0
692	MH0272_GL0073934	2	2	0	1	0	0	0	0	0	0	0	0	0	0	0	0	0	0	0	0	0	0	4	0	0	0	0	0	0	0	0	0	0	0	0	0	0	0	0	0	0	0	0	0	0	0	80665000	0
693	367928.BAD_1330	28	17	0	1	0	0	0	23	0	38	0	0	2	2	0	15	0	23	0	16	0	0	0	0	0	0	0	45741000	0	41223000	0	4504400000	0	5318100000	0	0	7129300	7030000	0	682140000	0	1223600000	0	509570000	0	0	0	0
694	373384.SFV_0152	5	2	0	0	0	0	0	0	0	1	0	0	0	0	0	2	0	0	0	0	0	0	0	4	1	0	0	0	0	0	0	0	0	0	0	0	0	0	0	34200000	0	0	0	0	0	0	0	25336000
695	V1.CD40-0_GL0068449	1	1	0	1	0	0	0	0	0	0	0	0	0	0	0	0	0	0	0	0	0	0	0	0	0	0	0	8754500	0	0	0	0	0	0	0	0	0	0	0	0	0	0	0	0	0	0	0	0
696	V1.CD40-0_GL0060860	1	1	0	0	0	0	0	0	0	0	0	0	0	0	0	0	0	0	0	0	0	0	2	0	0	0	0	21704000	0	0	0	0	0	0	0	0	0	0	0	0	0	0	0	0	0	0	62463000	0
697	401473.BDP_2207	14	3	0	0	0	0	0	0	0	0	0	0	0	0	0	0	0	1	0	3	0	0	0	0	0	0	0	0	0	0	0	0	0	0	0	0	0	0	0	0	0	0	0	21713000	0	0	0	0
698	404239096-stool1_revised_C544519_1_gene5060	2	2	0	0	0	0	0	0	0	0	0	0	0	0	0	0	0	1	0	3	0	0	0	0	0	0	0	20052000	0	0	0	0	0	0	0	0	0	0	0	0	0	89869000	0	449070000	0	0	0	0
699	404239096-stool1_revised_C547633_1_gene24125	1	1	0.0046884	1	0	0	0	0	0	0	0	0	0	0	0	0	0	0	0	0	0	0	0	0	0	0	0	27270000	0	0	0	0	0	0	0	8653000	0	0	0	0	0	0	0	0	0	0	0	0
700	763759525-stool1_revised_scaffold9940_1_gene89304	14	11	0	0	0	0	0	0	0	16	0	0	0	0	0	0	0	0	0	0	0	0	0	0	0	0	0	0	0	0	0	0	0	872520000	0	0	0	0	0	0	0	0	0	0	0	0	0	0
702	404239096-stool1_revised_scaffold26179_1_gene44135	3	1	0	0	0	0	0	0	0	0	0	0	0	0	0	0	0	1	0	0	0	0	0	0	0	0	0	0	0	0	0	0	0	0	0	0	0	0	0	0	0	20815000	0	0	0	0	0	0
703	405955.APECO1_1422	2	2	0	0	0	0	0	0	0	0	0	0	0	0	0	3	0	1	0	0	0	0	0	0	0	0	0	0	0	0	0	0	0	0	0	0	0	0	0	55166000	0	56076000	0	0	0	0	0	0
704	405955.APECO1_4468	3	1	0.0099697	0	0	0	0	0	0	0	0	0	0	0	0	0	0	0	0	0	0	0	1	0	0	0	0	0	0	0	0	0	0	0	0	0	0	0	0	0	0	0	0	0	0	0	19764000	0
705	411459.RUMOBE_03309	1	1	0.0031115	0	0	0	0	0	0	0	0	0	0	0	0	0	0	0	0	1	0	0	0	1	0	0	0	0	0	0	0	0	0	0	0	0	0	0	0	0	0	0	0	278210000	0	0	0	389670000
706	V1.UC38-0_GL0027711	2	2	0	1	0	0	0	1	0	0	0	0	0	0	0	1	0	0	0	0	0	0	0	4	0	0	0	98594000	0	0	0	33656000	0	0	0	9794500	0	0	0	23273000	0	0	0	0	0	0	0	361000000
707	411461.DORFOR_01756	4	4	0	0	0	0	0	0	0	0	0	0	0	0	0	0	0	0	0	0	0	0	0	5	0	0	0	31832000	0	0	0	0	0	0	0	0	0	0	0	0	0	0	0	0	0	0	0	120550000
708	V1.FI29_GL0020225	4	4	0	0	0	0	0	3	0	0	0	1	0	2	0	0	0	0	0	0	0	0	0	0	0	0	0	0	0	0	0	62748000	0	0	0	17320000	0	80560000	0	0	0	0	0	0	0	0	0	0
709	411462.DORLON_00036	17	0	0.0012682	1	0	0	0	0	0	0	0	0	0	0	0	0	0	0	0	0	0	0	0	1	0	0	0	57744000	0	0	0	0	0	0	0	0	0	0	0	0	0	0	0	0	0	0	0	0
710	T2D-31A_GL0078022	1	1	0.0070062	3	0	0	0	0	0	0	0	0	0	0	0	0	0	0	0	0	0	0	0	0	0	0	0	4748000	0	0	0	0	0	0	0	0	0	0	0	0	0	0	0	0	0	0	0	3323200
711	411462.DORLON_01838	5	3	0	5	0	0	0	0	0	0	0	0	0	0	0	0	0	0	0	0	0	0	0	0	0	0	0	239720000	34757000	0	0	0	0	14110000	0	0	0	0	0	0	0	0	0	0	0	0	0	0
712	MH0238_GL0025180	1	1	0	0	0	0	0	0	0	0	0	0	0	0	0	0	0	0	0	0	0	0	0	2	2	0	0	0	0	0	0	0	0	0	0	0	0	0	0	0	0	0	0	0	0	0	0	49884000
713	V1.UC31-4_GL0170718	1	1	0.0046916	0	0	0	0	0	0	0	0	0	0	0	0	0	0	0	0	0	0	0	0	0	0	1	0	0	0	0	0	0	0	0	0	0	0	0	0	0	19599000	0	0	0	0	0	0	0
714	MH0002_GL0063090	2	2	0	0	0	0	0	0	0	0	0	0	0	0	0	2	0	0	0	0	0	0	0	0	0	0	0	0	0	0	0	0	0	0	0	0	0	0	0	117600000	0	0	0	0	0	0	0	0
715	411476.BACOVA_02605	1	1	0	0	0	0	0	0	0	0	0	0	0	0	0	0	0	0	0	0	0	0	1	0	0	0	0	0	0	0	0	0	0	0	0	0	0	0	0	0	0	0	0	0	0	0	4761500	0
716	411476.BACOVA_03083	20	8	0	1	0	0	0	2	0	18	0	0	1	4	0	0	0	0	0	0	0	0	36	8	0	4	0	6618200	0	0	0	24360000	0	1265200000	0	0	39414000	50858000	0	0	0	12768000	0	0	0	0	3290600000	142610000
717	411476.BACOVA_03987	6	6	0	0	0	0	0	0	0	0	0	0	0	0	0	0	0	0	0	0	0	0	5	4	0	0	0	0	0	0	0	0	0	0	0	0	0	0	0	0	0	0	0	0	0	0	74357000	86123000
718	MH0416_GL0167868	1	1	0	0	0	0	0	0	0	0	0	0	0	0	0	0	0	0	0	0	0	0	0	1	0	0	0	0	0	0	0	0	0	0	0	0	0	0	0	0	0	0	0	0	0	0	0	9328600
719	411476.BACOVA_04505	42	2	0	0	0	0	0	0	0	34	0	0	0	14	0	0	0	0	0	0	0	0	44	0	29	14	0	28258000	0	0	0	0	0	3664300000	0	0	0	1818900000	0	0	0	0	0	0	0	0	3893400000	0
720	411477.PARMER_00126	8	8	0	0	0	0	0	0	0	0	0	0	0	0	0	1	0	1	0	0	0	0	10	0	0	2	0	0	0	0	0	0	0	0	0	0	0	0	0	18905000	0	34665000	0	0	0	0	287410000	0
721	411477.PARMER_03867	29	27	0	2	0	0	0	2	0	1	0	20	0	0	0	1	0	0	0	0	0	0	24	0	5	6	0	29539000	0	0	0	13664000	0	0	0	1077300000	0	0	0	7326000	0	8892800	0	0	0	0	1222700000	0
722	MH0167_GL0008646	5	4	0	0	0	0	0	0	0	0	0	3	0	0	0	0	0	0	0	0	0	0	0	1	0	0	0	0	0	0	0	0	0	0	0	70984000	0	0	0	0	0	0	0	0	0	0	0	0
723	411479.BACUNI_01357	4	2	0	0	0	0	0	1	0	0	0	0	0	0	0	0	0	0	0	0	0	0	0	4	0	2	0	0	0	0	0	28824000	0	0	0	0	0	0	0	0	0	0	0	0	0	0	0	81965000
724	411479.BACUNI_01430	14	10	0	0	0	0	0	0	0	0	0	0	0	11	0	0	0	0	0	0	0	0	1	8	2	14	0	6196200	0	0	0	0	0	8924300	0	0	0	338140000	0	0	0	0	0	0	0	0	5637700	298450000
725	411481.BIFADO_01328	4	1	0	0	0	0	0	1	0	0	0	0	0	0	0	0	0	0	0	0	0	0	1	3	0	0	0	0	0	0	0	6002100	0	0	0	0	0	0	0	0	0	0	0	0	0	0	2341900	11133000
726	MH0199_GL0120280	2	2	0	0	0	0	0	0	0	3	0	0	0	0	0	0	0	0	0	0	0	0	0	0	0	0	0	0	0	0	0	0	0	21344000	0	0	0	0	0	0	0	0	0	0	0	0	0	0
727	O2.UC14-2_GL0028803	1	1	0	0	0	0	0	0	0	0	0	0	0	0	0	0	0	0	0	0	0	1	0	0	0	0	0	0	0	0	0	0	0	0	0	0	0	0	0	0	0	0	0	0	0	109220000	0	0
728	411481.BIFADO_01598	7	7	0	0	0	0	0	0	0	8	0	0	0	0	0	0	0	0	0	0	0	0	0	0	0	0	0	0	0	0	0	0	0	279960000	0	0	0	0	0	0	0	0	0	0	0	0	0	0
729	MH0284_GL0047781	4	2	0	0	0	0	0	3	0	0	0	0	0	0	0	0	0	0	0	0	0	0	0	0	0	0	0	0	0	0	0	84430000	0	0	0	0	0	0	0	0	0	0	0	0	0	0	0	0
730	411485.FAEPRAM212_01427	7	7	0	0	0	0	0	8	0	0	0	0	0	0	0	0	0	0	0	0	0	0	0	0	0	0	0	0	0	0	0	250200000	0	0	0	0	0	0	0	0	0	0	0	0	0	0	0	0
731	411485.FAEPRAM212_01761	19	3	0	3	0	0	0	13	0	2	0	0	0	0	0	3	0	7	0	0	0	1	0	0	1	0	0	219210000	0	0	0	500320000	0	55192000	0	0	0	0	0	224110000	0	536620000	0	0	0	0	0	0
732	411486.CLOM621_07017	4	4	0	0	0	0	0	0	0	6	0	1	0	0	0	0	0	0	0	0	0	0	0	0	0	0	0	0	0	0	0	0	0	269030000	0	15729000	0	0	0	0	0	0	0	0	0	0	0	0
733	MH0088_GL0100169	1	1	0.0045961	0	0	0	0	0	0	0	0	0	0	0	0	0	0	0	0	0	0	0	0	1	0	0	0	0	0	0	0	0	0	0	0	0	0	0	0	0	0	0	0	0	0	0	0	36444000
734	411486.CLOM621_08999	4	1	0.0032006	0	0	0	0	0	0	0	0	0	0	0	0	0	0	0	0	0	0	0	0	1	0	0	0	0	0	0	0	0	0	0	0	0	0	0	0	0	0	0	0	0	0	0	0	26056000
735	NLM017_GL0066043	1	1	0	0	0	0	0	0	0	0	0	0	0	0	0	0	0	0	0	0	0	0	0	1	0	0	0	0	0	0	0	0	0	0	0	0	0	0	0	0	0	0	0	0	0	0	0	11605000
736	411902.CLOBOL_05372	5	1	0	0	0	0	0	1	0	5	0	2	0	0	0	3	0	1	0	0	0	0	0	0	0	0	0	35442000	0	0	0	6497500	0	79205000	0	14312000	0	0	0	25088000	0	0	0	0	0	0	0	40144000
737	411903.COLAER_02212	10	0	0	0	0	0	0	1	0	0	0	0	0	0	0	1	0	1	0	0	0	0	1	1	0	0	0	0	0	0	0	80402000	0	0	0	0	0	0	0	311490000	0	101770000	0	0	0	0	0	0
738	435590.BVU_0561	36	26	0	0	0	0	0	7	0	47	0	19	0	0	0	0	0	0	0	2	0	0	0	1	0	1	0	22288000	0	0	0	195630000	0	3748100000	0	661490000	0	0	0	0	0	0	0	673030000	0	0	0	80419000
739	435590.BVU_0563	31	10	0	0	0	0	0	4	0	20	0	8	1	1	0	0	0	0	0	2	0	8	9	0	0	1	26	36196000	0	0	0	94917000	0	844970000	0	370800000	125720000	30066000	0	4879400	0	0	0	102390000	0	401330000	143370000	0
740	MH0094_GL0033539	2	1	0.0021989	0	0	0	0	0	0	0	0	0	0	0	0	0	0	0	0	0	0	0	1	0	0	0	0	0	0	0	0	0	0	0	0	0	0	0	0	0	0	0	0	0	0	0	12797000	0
741	435590.BVU_1005	6	0	0.001507	0	0	0	0	0	0	0	0	1	0	0	0	0	0	0	0	0	0	0	0	0	0	0	1	0	0	0	0	50666000	0	0	0	0	0	0	0	0	0	0	0	0	0	0	0	0
742	435590.BVU_1157	3	3	0	0	0	0	0	0	0	0	0	0	0	0	0	0	0	0	0	0	0	0	0	0	0	0	3	0	0	0	0	0	0	0	0	0	0	0	0	0	0	0	0	0	0	0	0	0
743	MH0016_GL0041039	2	2	0	0	0	0	0	0	0	1	0	0	0	0	0	0	0	2	0	0	0	0	0	0	1	0	0	0	0	0	0	0	0	27307000	0	0	0	0	0	0	0	82806000	0	0	0	0	0	0
744	435591.BDI_0086	3	1	0.0046841	0	0	0	0	0	0	0	0	0	0	0	0	0	0	0	0	0	0	0	0	0	0	1	0	0	0	0	0	0	0	0	0	0	0	0	0	0	0	0	0	0	0	0	0	0
745	435591.BDI_0233	9	7	0	0	0	0	0	0	0	10	0	0	0	0	0	0	0	0	0	0	0	0	3	2	0	0	0	3744200	0	0	0	0	0	446300000	0	0	0	0	0	0	0	0	0	0	0	0	8459600	10778000
746	435591.BDI_0418	10	9	0	0	0	0	0	0	0	4	0	0	0	0	0	0	0	0	0	0	0	0	7	3	0	0	0	0	0	0	0	0	0	143010000	0	0	0	0	0	0	0	0	0	0	0	0	64595000	102160000
747	435591.BDI_1920	2	1	0.0007764	2	0	0	0	0	0	0	0	0	0	0	0	0	1	0	0	0	0	1	0	0	0	0	0	25648000	0	0	0	0	0	0	0	0	0	0	0	0	183650000	0	0	0	0	114700000	0	0
748	435591.BDI_2519	5	5	0	0	0	0	0	0	0	0	0	0	0	0	0	0	0	0	0	0	0	0	1	3	0	0	0	45799000	0	0	0	0	0	0	0	0	0	0	0	0	0	0	0	0	0	0	0	91004000
749	435591.BDI_3585	5	4	0	0	0	0	0	0	0	0	0	0	0	0	0	0	0	0	0	0	0	0	0	5	0	0	0	0	0	0	0	0	0	0	0	0	0	0	0	0	0	0	0	0	0	0	0	51726000
750	445971.ANASTE_02077	1	1	0	0	0	0	0	0	0	0	0	0	0	0	0	1	0	0	0	0	0	0	0	0	0	0	0	0	0	0	0	0	0	0	0	0	0	0	0	67920000	0	0	0	0	0	0	0	0
751	ED15A_GL0022512	2	2	0	0	0	0	0	0	0	0	0	0	0	0	0	0	0	0	0	0	0	0	0	2	0	0	0	0	0	0	0	0	0	0	0	0	0	0	0	0	0	0	0	0	0	0	0	144280000
752	449673.BACSTE_00969	7	3	0	0	0	0	0	0	0	2	0	3	0	0	0	0	0	2	0	0	0	0	0	0	3	2	0	0	0	0	0	0	0	0	0	16794000	0	0	0	0	0	13957000	0	0	0	0	0	13685000
753	449673.BACSTE_01238	8	8	0	0	0	0	0	2	2	5	0	8	0	0	0	0	0	0	0	0	0	0	0	0	0	0	0	0	0	0	0	37457000	69129000	82312000	0	200240000	0	0	0	0	0	0	0	0	0	0	0	0
754	449673.BACSTE_01653	5	5	0	0	0	0	0	0	0	0	0	7	0	0	0	0	0	0	0	0	0	0	0	0	0	0	0	0	0	0	0	0	0	0	0	127540000	0	0	0	0	0	0	0	0	0	0	0	0
755	449673.BACSTE_01657	36	5	0	0	0	0	0	18	1	17	0	66	0	13	6	9	0	20	0	0	0	1	0	0	1	0	0	0	0	0	0	2669700000	84056000	366580000	0	25667000000	0	431930000	152310000	172520000	0	3855200000	0	0	0	425530000	0	0
756	449673.BACSTE_02622	17	17	0	2	0	0	0	4	0	8	0	9	0	4	0	17	0	22	0	0	0	0	0	0	6	0	0	69665000	0	0	0	169280000	0	179770000	0	412200000	0	75565000	0	975410000	0	1559700000	0	0	0	0	0	0
757	449673.BACSTE_03293	27	24	0	0	0	0	0	0	0	20	0	37	0	1	1	0	0	0	0	0	0	1	0	0	4	4	0	1787300	0	0	0	0	0	841970000	0	3490800000	0	5349200	9429900	0	0	0	0	0	0	4281700	0	0
758	450749.HMPREF0874_00377	1	1	0	0	0	0	0	0	0	0	0	0	0	0	0	0	0	0	0	0	0	0	1	0	0	0	0	0	0	0	0	0	0	0	0	0	0	0	0	0	0	0	0	0	0	0	18223000	0
759	N013A_GL0077918	1	1	0	0	0	0	0	0	0	0	0	0	0	0	0	0	0	0	0	0	0	0	0	1	0	0	0	0	0	0	0	0	0	0	0	0	0	0	0	0	0	0	0	0	0	0	0	34140000
761	MH0199_GL0101775	1	1	0.0032013	0	0	0	0	0	0	0	0	0	0	0	0	0	0	0	0	0	0	0	0	0	0	1	0	0	0	0	0	0	0	0	0	0	0	0	0	0	0	0	0	0	0	0	8628300	0
762	457387.HMPREF0127_04898	3	2	0	0	0	0	0	0	0	3	0	0	0	0	0	0	0	0	0	0	0	0	0	0	0	0	0	0	0	0	0	0	0	43530000	0	0	0	0	0	0	0	0	0	0	0	0	0	0
763	457390.HMPREF9010_03752	13	6	0	0	0	0	0	0	0	0	0	0	0	8	0	0	0	0	0	0	0	0	0	0	0	0	0	0	0	0	0	0	0	0	0	0	0	333910000	0	0	0	0	0	0	0	0	0	0
764	T2D-135A_GL0015153	4	3	0	0	0	0	0	0	0	2	0	2	0	1	0	0	0	0	0	0	0	0	0	0	0	0	3	0	0	0	0	0	0	19122000	0	17999000	0	14903000	0	0	0	0	0	0	0	0	0	0
765	457391.HMPREF0105_3573	1	1	1	0	0	0	0	0	0	0	0	0	0	0	0	0	0	0	0	0	0	0	0	0	0	0	0	0	0	0	0	17953000	0	0	0	0	0	0	0	0	0	0	0	0	0	0	0	0
766	457392.BSHG_01029	7	4	0	0	0	0	0	0	0	0	0	0	0	0	0	0	0	0	0	0	0	0	3	1	0	0	0	0	0	0	0	0	0	0	0	0	0	0	0	0	0	0	0	0	0	0	73657000	36156000
767	N003A_GL0047170	1	1	0.0072062	0	0	0	0	0	0	0	0	0	0	0	0	0	0	0	0	0	0	0	0	1	0	0	0	0	0	0	0	0	0	0	0	0	0	0	0	0	0	0	0	0	0	0	0	7563000
768	457393.HMPREF1007_00939	6	2	0.0017271	0	0	0	0	0	0	0	0	0	0	0	0	0	0	0	0	0	0	0	0	0	0	3	0	0	0	0	0	0	0	0	0	0	0	0	0	0	0	0	0	0	0	0	0	0
769	457393.HMPREF1007_03394	15	9	0	4	0	0	0	17	0	0	0	2	0	0	0	0	0	0	0	0	0	0	0	0	0	0	0	143830000	0	0	0	1394400000	0	0	0	19078000	0	0	0	0	0	0	0	0	0	0	53862000	13071000
770	457394.BSFG_01024	1	1	0.0094648	0	0	0	0	0	0	0	0	0	0	0	0	0	0	0	0	0	0	0	1	0	0	0	0	0	0	0	0	0	0	0	0	0	0	0	0	0	0	0	0	0	0	0	48101000	0
771	457394.BSFG_01680	32	32	0	1	0	0	0	0	0	0	0	0	0	2	0	0	0	0	0	0	0	0	52	0	0	0	0	34999000	0	0	0	0	0	0	0	0	0	93228000	0	0	0	0	0	0	0	0	3314500000	0
772	457394.BSFG_01683	14	5	0	0	0	0	0	1	0	7	0	8	0	0	0	0	0	0	0	0	0	0	0	0	0	0	2	0	0	0	0	16568000	0	169930000	0	120270000	0	0	0	0	0	0	0	0	0	0	0	0
773	457395.BSBG_01576	4	2	0	0	0	0	0	1	0	1	0	2	0	1	0	1	0	1	0	0	0	1	2	0	0	1	0	9244200	0	0	0	894710000	0	328150000	0	919800000	0	102670000	0	122470000	0	655030000	0	0	0	1750100000	0	0
774	457396.CSBG_00189	2	1	0.00040328	0	0	0	0	0	0	0	0	0	0	0	0	1	0	0	0	0	0	0	0	0	0	0	0	0	0	0	0	0	0	0	0	0	0	0	0	3764800	0	0	0	0	0	0	0	0
775	457396.CSBG_00449	5	4	0	0	0	0	0	0	0	5	0	2	0	1	0	0	0	0	0	0	0	0	0	0	0	0	0	0	0	0	0	0	0	12665000	0	6369500	0	0	0	0	0	0	0	0	0	0	0	0
776	457396.CSBG_01225	4	4	0	0	0	0	0	0	0	2	0	2	0	0	0	3	0	1	0	0	0	0	0	0	0	0	0	0	0	0	0	0	0	28662000	0	14518000	0	0	0	58835000	0	28841000	0	0	0	0	0	0
777	457396.CSBG_01900	3	3	0	0	0	0	0	0	0	0	0	0	0	0	0	2	0	0	0	0	0	0	0	0	0	0	0	0	0	0	0	0	0	0	0	0	0	0	0	85835000	0	0	0	0	0	0	0	0
778	457396.CSBG_02003	2	1	0.00027334	0	0	0	0	0	0	2	0	1	0	0	0	0	0	1	0	0	0	0	0	0	0	0	0	0	0	0	0	0	0	0	0	0	0	0	0	0	0	30843000	0	0	0	0	0	0
779	457396.CSBG_02748	7	7	0	0	0	0	0	0	0	5	0	4	1	0	0	1	0	0	0	0	0	0	0	0	0	0	0	0	0	0	0	0	0	114880000	0	87215000	0	0	0	115310000	0	0	0	0	0	0	0	0
780	457396.CSBG_02882	9	8	0	0	0	0	0	0	0	7	0	7	0	0	0	1	0	0	0	1	0	0	0	0	0	0	0	0	0	0	0	0	0	117540000	0	53298000	0	0	0	83970000	0	0	0	0	0	0	0	0
781	N083A_GL0034172	1	1	0.0053179	0	0	0	0	0	0	0	0	0	0	0	0	0	0	0	0	0	0	0	0	1	0	0	0	0	0	0	0	0	0	0	0	0	0	0	0	0	0	0	0	0	0	0	0	4762400
782	T2D-61A_GL0017653	2	1	0	0	0	0	0	0	0	0	0	0	0	0	0	0	0	0	0	0	0	0	2	2	0	0	0	0	0	0	0	0	0	0	0	0	0	0	0	0	0	0	0	0	0	0	31239000	68575000
783	V1.FI33_GL0052426	7	7	0	0	0	0	0	0	0	0	0	0	0	0	0	0	0	2	0	0	0	0	0	10	0	0	0	8440300	0	0	0	0	0	0	0	0	0	0	0	0	0	50911000	0	0	0	0	0	540570000
784	V1.CD3-0-PN_GL0072604	1	1	0	0	0	0	0	0	0	0	0	0	0	0	0	0	0	0	0	0	0	0	0	1	0	0	0	0	0	0	0	0	0	0	0	0	0	0	0	0	0	0	0	0	0	0	0	8182400
785	V1.CD3-0-PN_GL0117300	2	1	0	0	0	0	0	0	0	0	0	0	0	0	0	0	0	0	0	0	0	0	1	2	0	0	0	0	0	0	0	0	0	0	0	0	0	0	0	0	0	0	0	0	0	0	6917600	0
786	457421.CBFG_02692	5	0	0.0017398	0	0	0	0	0	0	0	0	0	0	0	0	0	0	0	0	0	0	0	0	0	0	1	0	0	0	0	0	0	0	0	0	0	0	0	0	22748000	0	0	0	0	0	0	0	0
787	457421.CBFG_03416	3	3	0	0	0	0	0	0	0	0	0	0	0	0	0	1	0	2	0	0	0	0	0	1	0	0	0	37332000	0	0	0	0	0	0	0	0	0	0	0	0	0	58197000	0	0	0	0	0	29311000
788	457421.CBFG_04575	3	2	0	0	0	0	0	0	0	0	0	2	0	0	0	0	0	1	0	0	0	0	0	0	0	0	0	0	0	0	0	0	0	43633000	0	32640000	0	0	0	0	0	89490000	0	0	0	0	0	0
789	457421.CBFG_06104	9	3	0	0	0	0	0	0	0	0	0	0	0	0	0	0	0	0	0	0	0	0	0	12	0	3	0	8391900	0	0	0	0	0	0	0	0	0	0	0	0	0	0	0	0	0	0	9701600	1797400000
790	MH0119_GL0070376	1	1	0.0016222	0	0	0	0	0	1	0	0	0	0	0	0	0	0	0	0	0	0	0	0	0	0	0	0	0	0	0	0	0	1107300000	0	0	0	0	0	0	0	0	0	0	0	0	0	0	0
791	469585.HMPREF9007_00540	14	9	0	1	0	0	0	3	0	0	0	0	0	8	0	0	0	0	0	0	0	0	5	2	0	12	0	91864000	0	0	0	274500000	0	0	0	0	0	490580000	0	0	0	0	0	0	0	0	254940000	133290000
792	MH0094_GL0108650	2	2	0.00053713	0	0	0	0	0	0	0	0	0	0	0	0	0	0	0	0	0	0	0	2	1	0	0	0	0	0	0	0	0	0	0	0	0	0	0	0	0	0	0	0	0	0	0	37765000	32003000
793	469585.HMPREF9007_01007	2	1	0	0	0	0	0	0	0	0	0	0	0	0	0	0	0	0	0	0	0	0	0	0	0	1	0	0	0	0	0	0	0	0	0	0	0	0	0	0	0	2973300	0	0	0	0	0	0
794	469585.HMPREF9007_01362	1	1	0	0	0	0	0	2	0	0	0	0	0	0	0	0	0	0	0	0	0	0	0	0	0	0	0	0	0	0	0	2813000	0	0	0	0	0	0	0	0	0	0	0	0	0	0	0	0
795	469585.HMPREF9007_02202	2	1	0.0072006	0	0	0	0	0	0	0	0	0	0	0	0	0	0	0	0	0	0	0	0	0	0	1	0	0	0	0	0	0	0	0	0	0	0	0	0	0	0	0	0	0	0	0	0	0
796	469586.BSIG_03739	4	3	0	0	0	0	0	0	0	0	0	0	0	1	0	0	0	0	0	0	0	0	2	1	0	5	0	0	0	0	0	0	0	0	0	25277000	0	18916000	0	0	0	0	0	0	0	0	199560000	100580000
797	DOM022_GL0069935	5	1	0	0	0	0	0	0	0	0	0	0	0	0	0	0	0	0	0	0	0	0	4	1	0	0	0	0	0	0	0	0	0	0	0	0	0	0	0	0	0	0	0	0	0	0	34951000	29216000
798	469590.BSCG_01483	8	8	0	0	0	0	0	0	0	0	0	0	0	0	0	0	0	0	0	0	0	0	0	0	0	8	0	0	0	0	0	0	0	0	0	0	0	0	0	0	0	0	17832000	0	0	0	9162800	0
800	469591.HMPREF9008_03756	2	2	0	0	0	0	0	0	0	0	0	0	0	0	0	0	0	0	0	0	0	0	3	0	0	0	0	0	0	0	0	0	0	0	0	0	0	0	0	0	0	0	0	0	0	0	21633000	0
801	469591.HMPREF9008_04396	14	8	0	0	0	0	0	0	0	12	0	0	0	0	0	0	0	0	0	0	0	0	0	0	0	0	0	0	0	0	0	0	0	1034200000	0	0	0	0	0	0	0	0	0	0	0	0	0	0
803	469595.CSAG_00256	11	0	0.0021951	0	0	0	0	0	0	0	0	1	0	0	0	0	0	0	0	0	0	0	0	0	0	0	0	0	0	0	0	0	0	0	0	18245000	0	0	0	0	0	0	0	0	0	0	0	0
804	469595.CSAG_00688	3	1	0.0062745	0	0	0	0	0	0	0	0	1	0	0	0	0	0	0	0	0	0	0	0	0	0	0	0	0	0	0	0	0	0	0	0	33161000	0	0	0	0	0	0	0	0	0	0	0	0
805	469595.CSAG_00792	1	1	0.0047973	0	0	0	0	0	0	1	0	0	0	0	0	0	0	0	0	0	0	0	0	0	0	0	0	0	0	0	0	0	0	0	0	0	0	0	0	0	0	0	0	0	0	0	0	0
806	469595.CSAG_00824	1	1	0	0	0	0	0	0	0	0	0	0	0	0	0	0	0	0	0	1	0	0	0	0	0	0	0	0	0	0	0	0	0	0	0	0	0	0	0	0	0	0	0	10063000	0	0	0	0
807	SZEY-40A_GL0032672	6	3	0	0	0	0	0	0	0	1	0	8	0	0	0	0	0	0	0	0	0	0	0	0	0	0	0	0	0	0	0	0	0	19373000	0	1085900000	0	0	0	0	0	0	0	0	0	0	0	0
808	469595.CSAG_01017	16	0	0	0	0	0	0	0	0	1	0	3	0	0	0	3	0	7	0	12	0	0	12	14	16	10	0	0	0	0	0	0	0	25223000	0	128560000	0	0	0	145860000	0	265880000	0	939510000	0	0	487760000	611030000
809	469595.CSAG_01247	8	1	0	0	0	0	0	0	0	0	0	3	0	0	0	0	0	0	0	0	0	0	0	0	0	0	0	0	0	0	0	0	0	0	0	9599800	0	0	0	0	0	0	0	0	0	0	0	0
810	469595.CSAG_01557	40	0	0	0	0	0	0	0	0	0	0	0	0	0	0	0	0	0	0	0	0	0	2	1	1	1	0	0	0	0	0	0	0	0	0	0	0	0	0	0	0	37238000	0	0	0	0	136870000	93500000
811	469595.CSAG_01568	18	0	0.0079461	0	0	0	0	0	0	0	0	0	0	0	0	0	0	0	0	0	0	0	0	0	1	1	0	0	0	0	0	0	0	0	0	0	0	0	0	0	0	0	0	0	0	0	0	0
812	469595.CSAG_02125	7	0	0	0	0	0	0	0	0	0	0	0	0	0	0	0	0	0	0	0	0	0	0	0	2	0	0	0	0	0	0	0	0	0	0	0	0	0	0	0	0	0	0	0	0	0	0	0
813	469595.CSAG_02140	6	2	0	0	0	0	0	0	0	0	0	5	0	0	0	4	0	3	0	0	0	0	0	0	0	0	0	0	0	0	0	0	0	0	0	93958000	0	0	0	47362000	0	57527000	0	0	0	0	0	0
814	469595.CSAG_02206	4	4	0	0	0	0	0	1	0	0	0	3	0	0	0	0	0	0	0	0	0	0	0	0	1	0	0	0	0	0	0	0	0	0	0	221790000	0	0	0	0	0	0	0	0	0	0	0	0
815	469595.CSAG_02962	6	1	0	0	0	0	0	0	0	0	0	0	0	0	0	0	0	2	0	0	0	0	0	1	0	0	0	0	0	0	0	0	0	0	0	0	0	0	0	0	0	0	0	0	0	0	0	11979000
816	469595.CSAG_03414	11	0	0.0015113	1	0	0	0	0	0	0	0	0	0	0	0	1	0	1	0	0	0	0	0	1	0	0	0	19722000	0	0	0	0	0	0	0	0	0	0	0	89476000	0	100940000	0	0	0	0	0	105060000
817	469595.CSAG_03484	17	1	0.0017335	0	0	0	0	0	0	0	0	0	0	0	0	1	0	1	0	0	0	0	0	0	0	0	0	0	0	0	0	0	0	0	0	0	0	0	0	26488000	0	18850000	0	0	0	0	0	0
818	469595.CSAG_03683	6	0	0	0	0	0	0	0	0	0	0	0	0	0	0	1	0	1	0	0	0	0	0	0	0	0	0	0	0	0	0	0	0	0	0	0	0	0	0	56578000	0	77930000	0	0	0	0	0	0
819	469595.CSAG_04708	15	0	0	0	0	0	0	1	0	1	0	1	0	0	0	1	0	2	0	0	0	0	0	2	2	0	0	0	0	0	0	0	0	0	0	0	0	0	0	0	0	36616000	0	0	0	0	0	30985000
820	469613.HMPREF0864_01554	4	1	0.0026728	0	0	0	0	0	0	0	0	1	0	0	0	0	0	0	0	0	0	0	0	0	0	0	0	0	0	0	0	0	0	0	0	4623900	0	0	0	0	0	0	0	0	0	0	0	0
821	V1.UC39-4_GL0125799	2	1	0.00077811	0	0	0	0	0	0	0	0	1	0	0	0	0	0	0	0	0	0	0	0	0	1	0	0	0	0	0	0	0	0	0	0	9909500	0	0	0	0	0	0	0	0	0	0	0	0
822	469613.HMPREF0864_02440	8	1	0	0	0	0	0	0	0	0	0	3	0	0	0	0	0	0	0	0	0	0	0	0	2	0	0	0	0	0	0	0	0	0	0	35725000	0	0	0	0	0	0	0	0	0	0	0	0
823	SZEY-40A_GL0032606	2	2	0.0032086	0	0	0	0	0	0	0	0	1	0	0	0	0	0	1	0	0	0	0	0	0	0	0	0	0	0	0	0	0	0	0	0	0	0	0	0	0	0	31048000	0	0	0	0	0	0
824	469613.HMPREF0864_03170	6	1	0.0007776	0	0	0	0	0	0	0	0	0	0	0	0	0	0	0	0	0	0	0	0	0	0	1	0	0	0	0	0	0	0	0	0	0	0	0	0	0	0	0	0	0	0	0	0	0
825	V1.CD3-0-PT_GL0072315	2	1	0.0039553	0	0	0	0	1	0	1	0	0	0	0	0	0	0	1	0	0	0	0	1	1	1	0	0	0	0	0	0	40881000	0	46739000	0	0	0	0	0	0	0	18188000	0	0	0	0	110430000	52577000
826	V1.CD18-3_GL0058642	2	2	0	0	0	0	0	0	0	0	0	0	0	0	0	0	0	2	0	0	0	0	0	0	2	0	0	0	0	0	0	0	0	0	0	0	0	0	0	0	0	36550000	0	0	0	0	0	0
827	V1.UC39-4_GL0124256	2	1	0	0	0	0	0	0	0	0	0	0	0	0	0	0	0	0	0	0	0	0	0	1	2	0	0	0	0	0	0	0	0	0	0	0	0	0	0	0	0	0	0	0	0	0	0	17287000
828	DOF012_GL0002863	5	1	0	0	0	0	0	2	0	2	0	4	0	0	0	2	0	3	0	2	0	0	1	2	4	0	0	0	0	0	0	114070000	0	161760000	0	78390000	0	0	0	191600000	0	133650000	0	0	0	0	181760000	143130000
829	469613.HMPREF0864_03523	2	1	0.0030063	0	0	0	0	0	0	0	0	0	0	0	0	0	0	0	0	0	0	0	1	0	0	0	0	0	0	0	0	0	0	0	0	0	0	0	0	0	0	0	0	0	0	0	15623000	0
830	469613.HMPREF0864_03737	2	1	0	0	0	0	0	0	0	0	0	0	0	0	0	0	0	0	0	0	0	0	0	0	1	0	0	0	0	0	0	0	0	0	0	0	0	0	0	0	0	0	0	0	0	0	0	0
831	SZEY-81A_GL0079929	3	1	0	0	0	0	0	0	0	3	0	1	0	0	0	2	0	0	0	0	0	0	0	0	2	0	0	0	0	0	0	0	0	59111000	0	33379000	0	0	0	76469000	0	0	0	0	0	0	0	0
832	469615.FGAG_00391	1	1	0	0	0	0	0	1	0	0	0	0	0	0	0	0	0	0	0	0	0	0	0	0	0	0	0	0	0	0	0	31008000	0	0	0	0	0	0	0	0	0	0	0	0	0	0	0	0
834	471870.BACINT_04267	2	2	0	0	0	0	0	0	0	0	0	0	0	2	0	0	0	0	0	0	0	0	0	0	0	0	0	0	0	0	0	0	0	0	0	0	0	82844000	0	0	0	0	0	0	0	0	0	0
835	473819.BIFDEN_02183	6	3	0	0	0	0	0	0	0	0	0	0	0	0	0	0	0	0	0	0	0	0	5	5	0	0	0	0	0	0	0	0	0	0	0	0	0	0	0	0	0	0	0	0	0	0	77715000	133050000
836	O2.UC48-0_GL0231780	4	1	0.0013912	0	0	0	0	0	0	0	0	1	0	0	0	0	0	0	0	0	0	0	0	0	1	0	0	551120000	0	0	0	0	0	0	0	18878000	0	0	0	0	0	0	0	0	0	0	0	0
837	479436.Vpar_0105	2	1	0	0	0	0	0	0	0	0	0	0	0	0	0	0	0	0	0	0	0	0	0	1	0	0	0	0	0	0	0	0	0	0	0	0	0	0	0	0	0	0	0	0	0	0	0	9795600
838	483215.BACFIN_04796	22	0	0	0	0	0	0	0	0	0	0	0	0	0	0	0	0	0	0	0	0	0	3	2	0	3	0	0	0	0	0	0	0	0	0	0	0	0	0	0	0	0	0	0	0	0	49978000	165040000
839	483215.BACFIN_05258	7	5	0	0	0	0	0	1	0	1	0	3	0	1	0	0	0	0	0	0	0	0	4	0	12	1	1	0	0	0	0	0	0	53035000	0	48650000	0	0	0	0	0	0	0	0	0	0	86861000	0
840	483215.BACFIN_05649	7	6	0	0	0	0	0	0	0	9	0	0	0	0	0	0	0	0	0	0	0	0	0	0	0	0	0	0	0	0	0	0	0	253880000	0	0	0	0	0	0	0	0	0	0	0	0	0	0
841	483215.BACFIN_08269	1	1	0.00013797	0	0	0	0	0	0	0	0	0	0	0	0	0	0	0	0	0	0	0	1	1	0	0	0	0	0	0	0	0	0	0	0	0	0	0	0	0	0	0	0	0	0	0	18024000	7860100
842	483215.BACFIN_08570	17	0	0	1	0	0	0	3	0	7	0	4	0	10	0	4	0	7	0	6	0	0	24	15	12	9	1	104210000	0	0	0	210710000	0	446180000	0	110990000	0	3262300000	0	174780000	0	659490000	0	124200000	0	14878000	3547300000	2277500000
844	483217.BACDOR_00149	13	5	0	0	0	0	0	2	0	1	0	1	0	0	0	0	0	0	0	0	0	0	14	0	0	0	2	0	0	0	0	28184000	0	20892000	0	52896000	0	0	0	0	0	0	0	0	0	0	729450000	0
845	MH0143_GL0134995	2	0	0.00027226	0	0	0	0	1	0	1	0	1	0	0	0	1	0	1	0	0	0	0	1	0	0	0	1	61911000	0	0	0	227380000	0	333290000	0	197980000	0	0	0	170750000	0	48388000	0	0	0	51107000	226200000	0
846	484021.KP1_1410	20	2	0	0	0	0	0	0	0	0	0	0	0	0	0	0	0	2	0	0	0	0	12	2	21	18	0	32208000	0	0	0	0	0	0	0	0	0	0	0	0	0	26304000	0	0	0	0	794320000	31563000
847	NLM027_GL0070341	5	5	0	0	0	0	0	0	0	0	0	2	0	0	0	0	0	0	0	0	0	0	1	2	1	0	0	0	0	0	0	0	0	0	0	0	0	0	0	0	0	0	0	0	0	0	0	11005000
848	502346.ESCCO14588_1871	5	4	0	4	0	0	0	0	0	0	0	0	0	0	0	2	0	10	0	2	0	0	0	1	0	0	0	32580000	0	0	0	0	0	0	0	0	0	0	0	113540000	0	69428000	0	10476000	0	0	0	60434000
849	515619.EUBREC_1472	16	3	0	0	0	0	0	0	0	13	0	0	0	0	0	0	0	1	0	0	0	0	0	0	0	0	0	0	0	0	0	0	0	239660000	0	0	0	0	0	0	0	0	0	0	0	0	0	0
850	515620.EUBELI_01598	10	10	0	10	0	0	0	0	0	0	0	0	0	0	0	9	0	4	0	0	0	0	0	0	0	0	0	1166900000	0	0	0	0	0	0	0	13036000	0	0	0	130580000	0	138110000	0	0	0	0	0	0
851	518634.BIFBRE_03753	21	4	0	8	0	0	0	2	0	3	0	4	0	0	2	0	0	0	0	3	0	0	3	1	0	0	0	304660000	0	0	0	56006000	0	14229000	0	50740000	0	0	32232000	0	0	0	0	14045000	0	45411000	96993000	39654000
852	MH0341_GL0024549	3	3	0	1	0	0	0	0	0	0	0	0	0	0	0	0	0	0	0	0	0	0	1	3	0	0	0	5072600	0	0	0	0	0	0	0	0	0	0	0	0	0	0	0	0	0	0	4974400	0
853	V1.CD40-0_GL0116094	1	1	0.0030135	0	0	0	0	0	0	0	0	0	0	0	0	0	0	0	0	0	0	0	0	1	0	0	0	0	0	0	0	0	0	0	0	0	0	0	0	0	0	0	0	0	0	0	0	9809600
854	MH0188_GL0045399	2	2	0	1	0	0	0	0	0	0	0	0	0	0	0	0	0	0	0	0	0	0	2	0	0	0	0	0	0	0	0	0	0	0	0	0	0	0	0	0	0	0	0	0	0	0	13126000	0
855	MH0441_GL0139989	1	1	0	0	0	0	0	0	0	1	0	0	0	0	0	0	0	0	0	0	0	0	0	0	0	0	0	0	0	0	0	0	0	277230000	0	0	0	0	0	0	0	0	0	0	0	0	0	0
856	518635.BIFANG_02260	9	0	0.0010315	1	0	0	0	0	0	0	0	0	0	0	0	0	0	0	0	0	0	0	0	0	0	0	0	112050000	0	0	0	0	0	0	0	0	0	0	0	0	0	0	0	0	0	0	0	0
857	518635.BIFANG_02283	9	1	0	0	0	0	0	1	0	0	0	0	0	0	0	0	0	0	0	0	0	0	0	0	0	0	0	0	0	0	0	17905000	0	0	0	0	0	0	0	0	0	0	0	0	0	0	0	0
858	V1.CD46-0_GL0130327	1	1	0	0	0	0	0	0	0	0	0	0	0	0	0	0	0	0	0	0	0	0	1	0	0	0	0	0	0	0	0	0	0	0	0	0	0	0	0	0	0	0	0	0	0	0	39711000	0
859	518635.BIFANG_02641	5	1	0	2	0	0	0	0	0	0	0	0	0	0	0	0	0	0	0	0	0	0	1	0	0	0	0	19308000	0	0	0	0	0	0	0	0	0	0	0	0	0	0	0	0	0	0	14352000	0
860	518635.BIFANG_03138	4	1	0.0017402	1	0	0	0	0	0	0	0	0	0	0	0	0	0	0	0	0	0	0	0	0	0	0	0	76930000	0	0	0	0	0	0	0	0	0	0	0	0	0	0	0	0	0	0	0	0
861	518635.BIFANG_03202	6	0	0	0	0	0	0	0	0	0	0	0	0	0	0	0	0	0	0	0	0	0	3	0	0	0	0	0	0	0	0	0	0	0	0	0	0	0	0	0	0	0	0	0	0	0	395660000	0
862	518635.BIFANG_03248	1	1	0.000653	0	0	0	0	1	0	0	0	0	0	0	0	0	0	0	0	0	0	0	0	0	0	0	0	0	0	0	0	45007000	0	0	0	0	0	0	0	0	0	0	0	0	0	0	0	0
863	518635.BIFANG_03432	13	2	0	0	0	0	0	4	0	4	0	0	0	0	0	0	0	0	0	0	0	0	0	0	0	0	0	0	0	0	0	753480000	0	1742300000	0	0	0	0	0	0	0	0	0	0	0	0	0	0
864	518635.BIFANG_03769	15	0	0	0	0	0	0	0	0	0	0	0	0	0	0	0	0	0	0	0	0	0	2	0	0	0	0	0	0	0	0	0	0	0	0	0	0	0	0	0	0	0	0	0	0	0	134510000	0
865	521000.PROVRETT_08319	3	1	0	1	0	0	0	1	0	1	0	2	0	2	0	1	0	0	0	1	0	0	1	1	2	2	0	192300000	0	0	0	85399000	0	47467000	0	92749000	0	322660000	0	72982000	0	44724000	0	82123000	0	9172200	111570000	73516000
866	525337.HMPREF0530_0032	3	3	0	0	0	0	0	0	0	0	0	0	0	0	0	0	0	0	0	3	0	0	0	0	0	0	0	32168000	0	0	0	0	0	0	0	0	0	0	0	0	0	0	0	84603000	0	0	0	0
867	525337.HMPREF0530_0072	5	5	0	0	0	0	0	0	0	0	0	0	0	0	0	0	0	0	0	7	0	0	0	0	0	0	0	0	0	0	0	0	0	0	0	0	0	0	0	0	0	0	0	610740000	0	0	0	0
868	525337.HMPREF0530_0073	6	6	0	0	0	0	0	0	0	0	0	0	0	0	0	0	0	0	0	7	0	0	0	0	0	0	0	0	0	0	0	0	0	0	0	0	0	0	0	0	0	0	0	1585400000	0	0	0	0
869	525337.HMPREF0530_0165	2	2	0	0	0	0	0	0	0	0	0	0	0	0	0	0	0	0	0	3	0	0	0	0	0	0	0	0	0	0	0	0	0	0	0	0	0	0	0	0	0	0	0	49821000	0	0	0	0
870	525337.HMPREF0530_0303	2	2	0	0	0	0	0	0	0	0	0	0	0	0	0	0	0	0	0	2	0	0	0	0	0	0	0	0	0	0	0	0	0	0	0	0	0	0	0	0	0	0	0	23365000	0	0	0	0
871	525337.HMPREF0530_0328	16	16	0	0	0	0	0	0	0	0	0	0	0	0	0	0	0	0	0	34	0	0	0	0	0	0	0	0	0	0	0	0	0	0	0	0	0	0	0	0	0	0	0	2391100000	0	0	0	0
872	525337.HMPREF0530_0347	2	2	0	0	0	0	0	0	0	0	0	0	0	0	0	0	0	0	0	2	0	0	0	0	0	0	0	0	0	0	0	0	0	0	0	0	0	0	0	0	0	0	0	9624100	0	0	0	0
873	525337.HMPREF0530_0513	5	5	0	0	0	0	0	0	0	0	0	0	0	0	0	0	0	0	0	6	0	0	0	0	0	0	0	0	0	0	0	0	0	0	0	0	0	0	0	0	0	0	0	171890000	0	0	0	0
874	525337.HMPREF0530_0561	4	4	0	0	0	0	0	0	0	0	0	0	0	0	0	0	0	0	0	6	0	0	0	0	0	0	0	0	0	0	0	0	0	0	0	0	0	0	0	0	0	0	0	155500000	0	0	0	0
875	525337.HMPREF0530_0791	1	1	0.0045887	0	0	0	0	0	0	0	0	0	0	0	0	0	0	0	0	1	0	0	0	0	0	0	0	0	0	0	0	0	0	0	0	0	0	0	0	0	0	0	0	49696000	0	0	0	0
876	525337.HMPREF0530_0992	2	2	0	0	0	0	0	0	0	0	0	0	0	0	0	0	0	0	0	2	0	0	0	0	0	0	0	0	0	0	0	0	0	0	0	0	0	0	0	0	0	0	0	31314000	0	0	0	0
877	525337.HMPREF0530_0996	8	8	0	0	0	0	0	0	0	0	0	0	0	0	0	0	0	0	0	14	0	0	0	0	0	0	0	0	0	0	0	0	0	0	0	0	0	0	0	0	0	0	0	618220000	0	0	0	0
878	525337.HMPREF0530_1090	8	8	0	0	0	0	0	0	0	0	0	0	0	0	0	0	0	0	0	10	0	0	0	0	0	0	0	0	0	0	0	0	0	0	0	0	0	0	0	0	0	0	0	434530000	0	0	0	0
879	525337.HMPREF0530_1233	20	10	0	0	0	0	0	0	0	0	0	0	0	0	0	0	0	1	0	34	0	0	0	0	1	0	0	5842600	0	0	0	0	0	0	0	0	0	0	0	0	0	0	0	1594800000	0	0	0	0
880	525337.HMPREF0530_1383	3	3	0	0	0	0	0	0	0	0	0	0	0	0	0	0	0	0	0	3	0	0	0	0	0	0	0	0	0	0	0	0	0	0	0	0	0	0	0	0	0	0	0	156780000	0	0	0	0
881	525337.HMPREF0530_1412	1	1	0	0	0	0	0	0	0	0	0	0	0	0	0	0	0	0	0	2	0	0	0	0	0	0	0	0	0	0	0	0	0	0	0	0	0	0	0	0	0	0	0	3687100	0	0	0	0
882	525337.HMPREF0530_1627	5	5	0	0	0	0	0	0	0	0	0	0	0	0	0	0	0	0	0	6	0	0	0	0	0	0	0	0	0	0	0	0	0	0	0	0	0	0	0	0	0	0	0	950000000	0	0	0	0
883	525337.HMPREF0530_2109	8	8	0	0	0	0	0	0	0	0	0	0	0	0	0	0	0	0	0	11	0	0	0	0	0	0	0	0	0	0	0	0	0	0	0	0	0	0	0	0	0	0	0	606210000	0	0	0	0
884	525337.HMPREF0530_2190	1	1	0	0	0	0	0	0	0	0	0	0	0	0	0	0	0	0	0	1	0	0	0	0	0	0	0	0	0	0	0	0	0	0	0	0	0	0	0	0	0	0	0	31345000	0	0	0	0
885	525337.HMPREF0530_2194	3	3	0	0	0	0	0	0	0	0	0	0	0	0	0	0	0	0	0	1	0	0	2	1	0	0	0	0	0	0	0	0	0	0	0	0	0	0	0	0	0	0	0	0	0	0	219550000	26301000
886	525337.HMPREF0530_2413	3	3	0	0	0	0	0	0	0	0	0	0	0	0	0	0	0	0	0	4	0	0	0	0	0	0	0	0	0	0	0	0	0	0	0	0	0	0	0	0	0	0	0	248080000	0	0	0	0
887	525337.HMPREF0530_2517	2	2	0	0	0	0	0	0	0	0	0	0	0	0	0	0	0	0	0	3	0	0	0	0	0	0	0	0	0	0	0	0	0	0	0	0	0	0	0	0	0	0	0	17929000	0	0	0	0
888	525337.HMPREF0530_2555	5	5	0	0	0	0	0	0	0	0	0	0	0	0	0	1	0	0	0	7	0	0	0	0	0	0	0	0	0	0	0	0	0	0	0	0	0	0	0	67489000	0	0	0	823160000	0	0	0	0
889	525337.HMPREF0530_2790	19	19	0	0	0	0	0	0	0	0	0	0	0	0	0	0	0	0	0	31	0	0	0	0	0	0	0	6886800	0	0	0	0	0	0	0	0	0	0	0	0	0	0	0	2943100000	0	0	0	0
890	525337.HMPREF0530_2843	7	7	0	0	0	0	0	0	0	0	0	0	0	0	0	0	0	0	0	13	0	0	0	0	0	0	0	0	0	0	0	0	0	0	0	0	0	0	0	0	0	0	0	982560000	0	0	0	0
891	525337.HMPREF0530_2865	6	6	0	0	0	0	0	0	0	0	0	0	0	0	0	0	0	0	0	7	0	0	0	0	0	0	0	0	0	0	0	0	0	0	0	0	0	0	0	0	0	0	0	330400000	0	0	0	0
892	529507.PMI2792	9	1	0	0	0	0	0	0	0	0	0	0	0	0	0	0	0	0	0	0	0	0	2	0	0	0	0	0	0	0	0	0	0	0	0	0	0	0	0	0	0	0	0	0	0	0	31720000	0
893	529507.PMI3110	5	0	0	0	0	0	0	0	0	0	0	2	0	0	0	0	0	0	0	0	0	0	0	0	0	0	0	0	0	0	0	0	0	0	0	65969000	0	0	0	0	0	0	0	0	0	0	0	0
894	537011.PREVCOP_04194	4	1	0	0	0	0	0	0	0	0	0	0	0	0	0	2	0	0	0	0	0	1	0	0	0	0	0	50244000	0	0	0	0	0	0	0	0	0	0	0	45490000	0	0	0	0	0	0	0	0
896	MH0319_GL0044945	2	2	0	1	0	0	0	0	0	0	0	0	0	0	0	0	0	2	0	2	0	0	0	0	0	0	0	42760000	0	0	0	0	0	0	0	0	0	0	0	0	0	39686000	0	120980000	0	0	0	0
897	MH0404_GL0043854	2	1	0	3	0	0	0	0	0	0	0	0	0	0	0	1	0	0	0	0	0	0	0	0	0	0	0	50478000	0	0	0	0	0	0	0	0	0	0	0	0	0	0	0	45599000	0	0	0	0
898	537011.PREVCOP_05865	14	13	0	20	0	0	0	0	0	0	0	0	0	0	0	33	0	27	0	30	0	0	0	0	0	0	0	5373500000	0	0	0	0	0	0	0	0	0	0	0	28495000000	0	6382200000	0	9497800000	0	0	0	4171500
899	537011.PREVCOP_06089	22	22	0	0	0	0	0	0	0	0	0	0	0	0	0	0	1	0	0	0	0	32	0	0	0	0	0	0	0	0	0	0	0	0	0	0	0	0	0	0	58026000	0	0	0	0	12972000000	0	0
900	537013.CLOSTMETH_01623	1	1	0.0051165	0	0	0	0	0	0	1	0	0	0	0	0	0	0	0	0	0	0	0	0	0	0	0	0	0	0	0	0	0	0	189880000	0	0	0	0	0	0	0	0	0	0	0	0	0	0
901	537937.BLIG_01296	11	10	0	2	0	0	0	4	0	4	0	2	0	0	0	0	0	0	0	0	0	0	6	2	0	0	0	0	0	0	0	170210000	0	111340000	0	19389000	0	0	0	0	0	0	0	0	0	0	121430000	45924000
902	543734.LCABL_02890	3	3	0	0	0	0	0	0	0	0	0	0	0	0	0	0	0	0	0	3	0	0	0	0	0	0	0	0	0	0	0	0	0	0	0	0	0	0	0	0	0	0	0	63435000	0	0	0	0
903	543734.LCABL_11430	8	8	0	0	0	0	0	0	0	0	0	0	0	0	0	0	0	0	0	12	0	0	0	0	0	0	0	0	0	0	0	0	0	0	0	0	0	0	0	0	0	0	0	1293000000	0	0	0	0
904	543734.LCABL_11460	2	1	0	0	0	0	0	0	0	0	0	0	0	0	0	0	0	0	0	3	0	0	0	0	0	0	0	0	0	0	0	0	0	0	0	0	0	0	0	0	0	0	0	70255000	0	0	0	0
905	543734.LCABL_11480	16	16	0	0	0	0	0	0	0	0	0	0	0	0	0	0	0	0	0	25	0	0	0	0	0	0	0	0	0	0	0	0	0	0	0	0	0	0	0	0	0	0	0	4240200000	0	0	0	0
906	543734.LCABL_11840	5	5	0	0	0	0	0	0	0	0	0	0	0	0	0	0	0	0	0	8	0	0	0	0	0	0	0	0	0	0	0	0	0	0	0	0	0	0	0	0	0	0	0	135230000	0	0	0	0
907	543734.LCABL_15380	9	9	0	0	0	0	0	0	0	0	0	0	0	0	0	0	0	0	0	14	0	0	0	0	0	0	0	0	0	0	0	0	0	0	0	0	0	0	0	0	0	0	0	1774800000	0	0	0	0
908	543734.LCABL_18750	3	3	0	0	0	0	0	0	0	0	0	0	0	0	0	0	0	0	0	3	0	0	0	0	0	0	0	0	0	0	0	0	0	0	0	0	0	0	0	0	0	0	0	68281000	0	0	0	0
909	543734.LCABL_22140	1	1	0.0023126	0	0	0	0	0	0	0	0	0	0	0	0	0	0	0	0	1	0	0	0	0	0	0	0	0	0	0	0	0	0	0	0	0	0	0	0	0	0	0	0	30726000	0	0	0	0
910	543734.LCABL_27950	3	3	0	0	0	0	0	0	0	0	0	0	0	0	0	0	0	0	0	4	0	0	0	0	0	0	0	0	0	0	0	0	0	0	0	0	0	0	0	0	0	0	0	255060000	0	0	0	0
911	545696.HOLDEFILI_00715	1	1	0.0085677	0	0	0	0	0	0	0	0	0	0	0	0	0	0	0	0	0	0	0	0	0	0	0	1	0	0	0	0	0	0	0	0	0	0	0	0	0	0	0	0	0	0	32184000	0	0
912	545696.HOLDEFILI_03926	3	1	0.0017363	0	0	0	0	0	0	0	0	0	0	0	0	0	0	0	0	0	0	0	1	1	0	0	0	10610000	0	0	0	0	0	0	0	0	0	0	0	0	0	0	0	0	0	0	24648000	65089000
913	V1.UC38-4_GL0077604	1	1	0	0	0	0	0	0	0	0	0	0	0	0	0	0	0	0	0	0	0	0	2	0	0	0	0	0	0	0	0	0	0	0	0	0	0	0	0	0	0	0	0	0	0	0	38884000	0
914	547042.BACCOPRO_00299	14	1	0	0	0	0	0	0	0	0	0	0	0	0	0	0	0	0	0	0	0	0	1	1	0	0	1	0	0	0	0	0	0	0	0	0	0	0	0	0	0	0	0	0	0	0	0	0
915	547042.BACCOPRO_02818	1	1	0	0	0	0	0	0	0	0	0	0	0	0	0	0	0	0	1	0	0	0	0	0	0	0	0	0	0	0	0	0	0	0	0	0	0	0	0	0	0	0	0	0	0	0	0	0
916	547043.BIFPSEUDO_02712	22	5	0	7	0	0	0	2	0	0	0	0	0	0	0	0	0	0	0	0	0	0	22	0	0	0	0	301690000	0	0	0	9494200	0	0	0	0	0	0	0	0	0	0	0	0	0	0	729900000	4284000
917	547043.BIFPSEUDO_04362	8	8	0	11	0	0	0	0	0	0	0	0	0	0	0	0	0	0	0	0	0	0	4	0	0	0	0	527570000	0	0	0	0	0	0	0	0	0	0	0	0	0	0	0	0	1185500000	0	211470000	0
918	550534656-stool1_revised_C438740_1_gene44169	9	0	0	0	0	0	0	0	0	0	0	0	0	0	0	0	0	0	0	0	0	1	0	0	0	0	1	0	0	0	0	0	0	0	0	0	0	0	0	0	23037000	0	0	0	0	50781000	0	0
919	550672.ECCG_00299	16	4	0	0	0	0	0	0	0	1	0	0	0	0	0	1	0	5	0	4	0	0	1	0	0	0	0	0	0	0	0	0	0	0	0	0	0	0	0	79219000	0	82106000	0	199780000	0	0	29547000	0
920	550694.ERIG_01226	5	5	0	0	0	0	0	0	0	0	0	5	0	0	0	0	0	0	0	0	0	0	0	0	0	0	0	0	0	0	0	0	0	0	0	206900000	0	0	0	0	0	0	0	0	0	0	0	0
921	553171.HMPREF0648_0106	1	1	0.0093651	0	0	0	0	0	0	1	0	0	0	0	0	0	0	0	0	0	0	0	0	0	0	0	0	0	0	0	0	0	0	111650000	0	0	0	0	0	0	0	0	0	0	0	0	0	0
922	553171.HMPREF0648_0274	5	0	0	0	0	0	0	0	0	0	0	0	0	0	0	0	0	0	0	0	0	0	0	0	0	0	1	0	0	0	0	0	0	0	0	0	0	0	0	0	0	0	0	0	0	0	0	0
923	553171.HMPREF0648_0287	1	1	0	2	0	0	0	0	0	0	0	0	0	0	0	2	0	1	0	0	0	0	0	0	0	0	0	43857000	0	0	0	0	0	0	0	0	0	0	0	17581000	0	5763000	0	0	0	0	0	0
924	MH0404_GL0048954	2	2	0	1	0	0	0	0	0	0	0	0	0	0	0	1	0	2	0	0	0	0	0	0	0	0	0	54478000	0	0	0	0	0	0	0	11173000	0	0	0	41243000	0	26133000	0	0	0	0	0	0
925	553171.HMPREF0648_1710	2	1	0.0088612	0	0	0	0	0	0	0	0	0	0	0	0	0	0	1	0	0	0	0	0	0	0	0	0	0	0	0	0	0	0	0	0	0	0	0	0	0	0	18933000	0	0	0	0	0	0
926	MH0404_GL0001059	2	2	0.0031998	2	0	0	0	0	0	0	0	0	0	0	0	0	0	0	0	0	0	0	0	0	0	0	0	136930000	0	0	0	0	0	0	0	0	0	0	0	0	0	0	0	0	0	0	0	0
927	MH0327_GL0079702	2	1	0	0	0	0	0	0	0	0	0	0	0	0	0	0	0	0	0	0	0	0	3	0	0	0	0	0	0	0	0	0	0	0	0	0	0	0	0	0	0	0	0	0	0	0	31408000	0
928	553973.CLOHYLEM_04164	4	0	0.0012695	2	0	0	0	0	0	0	0	0	0	0	0	0	0	0	0	0	0	0	0	0	0	0	0	41423000	0	0	0	0	0	8147200	0	0	0	0	0	0	0	0	0	0	0	0	0	0
929	553973.CLOHYLEM_04790	9	1	0	12	0	0	0	0	0	0	0	0	0	0	0	0	0	0	0	0	0	0	2	0	1	0	0	5497900	0	0	0	0	0	0	0	0	0	0	0	5994700	0	0	0	0	0	0	75760000	0
930	553973.CLOHYLEM_05972	3	1	0	1	0	0	0	0	0	0	0	1	0	0	0	0	0	0	0	0	0	0	0	2	0	0	0	0	0	0	0	0	0	0	0	0	0	0	0	0	0	0	0	0	0	0	0	5665100
931	MH0118_GL0093184	1	1	0.0058519	0	0	0	0	0	0	0	0	0	0	0	0	0	0	0	0	0	0	0	0	2	0	0	0	0	0	0	0	0	0	0	0	0	0	0	0	0	0	0	0	0	0	0	0	11189000
932	MH0212_GL0048377	1	1	0.0039526	0	0	0	0	0	0	0	0	0	0	0	0	0	0	0	0	0	0	0	0	2	0	0	0	56400000	0	0	0	0	0	0	0	0	0	0	0	0	0	0	0	0	0	0	0	230750000
933	553973.CLOHYLEM_07261	3	1	0	0	0	0	0	0	0	0	0	0	0	0	0	0	0	0	0	0	0	0	0	3	0	0	0	0	0	0	0	0	0	0	0	0	0	0	0	0	0	0	0	0	0	0	0	39173000
934	556259.BSGG_1595	12	0	0	0	0	0	0	0	0	1	0	0	0	0	0	0	0	0	0	0	0	0	3	0	0	0	0	0	0	0	0	0	0	11102000	0	0	0	0	0	0	0	0	0	0	0	0	62823000	0
935	O2.UC26-0_GL0037644	3	0	0.0010266	1	0	0	0	0	0	0	0	0	0	0	0	0	0	0	0	0	0	0	0	0	0	0	0	0	0	0	0	0	0	0	0	0	0	0	0	0	0	0	0	0	0	0	0	0
936	MH0239_GL0025399	2	2	0	0	0	0	0	0	0	0	0	0	0	3	0	0	0	0	0	0	0	0	0	0	0	0	0	0	0	0	0	0	0	0	0	0	0	345000000	0	0	0	0	0	0	0	0	0	0
937	V1.CD4-0-PT_GL0002757	1	1	0.0080414	0	0	0	0	0	0	1	0	0	0	0	0	1	0	1	0	0	0	0	0	0	0	0	0	0	0	0	0	0	0	19693000	0	0	0	0	0	0	0	23693000	0	0	0	0	0	0
938	T2D-31A_GL0076737	2	1	0	0	0	0	0	0	0	0	0	0	0	0	0	0	0	0	0	0	0	0	0	4	0	0	0	0	0	0	0	0	0	0	0	0	0	0	0	0	0	0	0	0	0	0	0	45945000
939	556261.HMPREF0240_03442	3	1	0.0016242	0	0	0	0	0	0	0	0	0	0	0	0	0	0	1	0	0	0	0	0	1	0	0	0	0	0	0	0	0	0	0	0	0	0	0	0	0	0	0	0	0	0	0	0	0
940	556261.HMPREF0240_03882	2	0	0.0049087	0	0	0	0	0	0	0	0	0	0	0	0	0	0	0	0	0	0	0	0	2	1	0	0	0	0	0	0	0	0	0	0	0	0	0	0	0	0	0	0	0	0	0	0	52241000
941	556261.HMPREF0240_04191	4	0	0	0	0	0	0	0	0	0	0	0	0	0	0	0	0	0	0	0	0	0	1	0	0	0	0	0	0	0	0	0	0	0	0	0	0	0	0	0	0	0	0	0	0	0	11951000	0
942	V1.FI17_GL0173022	1	1	0.0015119	0	0	0	0	0	0	0	0	0	0	0	0	0	0	0	0	0	0	0	0	0	0	0	1	0	0	0	0	0	0	0	0	0	0	0	0	0	0	0	0	0	0	0	0	0
943	556268.OFAG_01944	4	0	0.003113	0	0	0	0	0	0	0	0	0	0	0	0	0	0	0	0	1	0	0	0	0	0	0	0	0	0	0	0	0	0	0	0	0	0	0	0	0	0	0	0	16473000	0	0	0	0
944	562983.HMPREF0433_01519	5	1	0.0020815	0	0	0	0	0	0	0	0	0	0	0	0	0	0	0	0	1	0	0	0	0	0	0	0	0	0	0	0	0	0	0	0	0	0	0	0	0	0	0	0	57574000	0	0	0	0
945	563191.ACDG_00729	7	7	0	0	0	0	0	1	0	3	0	2	0	0	0	0	0	0	0	0	0	0	0	0	0	5	0	0	0	0	0	0	0	73475000	0	11224000	0	0	0	34515000	0	0	0	0	0	0	0	0
946	DOM012_GL0011075	2	2	0	0	0	0	0	0	0	0	0	0	0	0	0	0	0	0	0	0	0	0	0	0	3	0	0	0	0	0	0	0	0	0	0	0	0	0	0	0	0	0	0	0	0	0	0	0
947	563191.ACDG_01080	6	6	0	0	0	0	0	4	0	4	0	6	0	1	0	0	0	0	0	0	0	0	0	0	3	2	0	0	0	0	0	110210000	0	191960000	0	256050000	0	282570000	0	0	0	0	0	0	0	0	0	28574000
948	563193.HMPREF0619_02343	4	4	0	0	0	0	0	0	0	4	0	0	0	0	0	0	0	0	0	0	0	0	0	0	0	0	0	0	0	0	0	0	0	53676000	0	0	0	0	0	0	0	0	0	0	0	0	0	0
949	566552.BIFCAT_00987	4	1	0	3	0	0	0	0	0	0	0	0	0	0	0	0	0	0	0	0	0	0	4	1	0	0	0	14543000	0	0	0	0	0	0	0	0	0	0	0	0	0	0	0	0	0	0	27388000	19648000
951	DOM012_GL0039559	2	2	0	0	0	0	0	0	0	1	0	3	0	0	0	0	0	0	0	0	0	0	0	0	0	0	0	0	0	0	0	0	0	0	0	9603200	0	0	0	0	0	0	0	0	0	0	0	0
952	568816.Acin_0859	4	4	0	0	0	0	0	0	0	1	0	3	0	0	0	0	0	0	0	0	0	0	0	0	0	0	0	8594800	0	0	0	0	0	5506800	0	0	0	0	0	0	0	0	0	0	0	0	0	0
953	656449.ERFG_03851	1	1	0.001391	0	0	0	0	1	0	1	0	0	0	1	0	0	0	0	0	0	0	0	0	0	0	0	0	0	0	0	0	71361000	0	41865000	0	0	0	32214000	0	0	0	0	0	0	0	0	0	0
954	575611.HMPREF0649_00062	10	9	0	0	0	0	0	11	0	0	0	0	0	0	0	0	0	0	0	0	0	0	0	0	0	0	0	0	0	0	0	243420000	0	0	0	0	0	0	0	0	0	0	0	0	0	0	0	0
955	575611.HMPREF0649_00156	7	7	0	0	0	0	0	7	0	0	0	0	0	0	0	0	0	0	0	0	0	0	0	0	0	0	0	0	0	0	0	559340000	0	0	0	0	0	0	0	0	0	0	0	0	0	0	0	0
957	575611.HMPREF0649_00614	17	12	0	0	0	0	0	17	0	0	0	0	0	0	0	0	0	0	0	0	0	0	0	0	0	0	0	0	0	0	0	1492400000	0	0	0	0	0	0	0	0	0	0	0	0	0	0	0	0
958	575611.HMPREF0649_00663	3	3	0	0	0	0	0	3	0	0	0	0	0	0	0	0	0	0	0	0	0	0	0	0	0	0	0	0	0	0	0	62477000	0	0	0	0	0	0	0	0	0	0	0	0	0	0	0	0
959	575611.HMPREF0649_00732	2	2	0	0	0	0	0	3	0	0	0	0	0	0	0	0	0	0	0	0	0	0	0	0	0	0	0	0	0	0	0	66982000	0	0	0	0	0	0	0	0	0	0	0	0	0	0	0	0
960	575611.HMPREF0649_00843	7	4	0	0	0	0	0	5	0	0	0	0	0	0	0	0	0	0	0	0	0	0	0	0	0	0	0	0	0	0	0	195530000	0	0	0	0	0	0	0	0	0	0	0	0	0	0	0	0
961	575611.HMPREF0649_00874	1	1	0	0	0	0	0	1	0	0	0	0	0	0	0	0	0	0	0	0	0	0	0	0	0	0	0	0	0	0	0	14057000	0	0	0	0	0	0	0	0	0	0	0	0	0	0	0	0
962	575611.HMPREF0649_00881	6	6	0	0	0	0	0	11	0	0	0	0	0	0	0	0	0	0	0	0	0	0	0	0	0	0	0	26496000	0	0	0	755220000	0	0	0	0	0	0	0	0	0	0	0	0	0	0	0	0
964	575611.HMPREF0649_01081	4	4	0	0	0	0	0	4	0	0	0	0	0	0	0	0	0	0	0	0	0	0	0	0	0	0	0	0	0	0	0	140420000	0	0	0	0	0	0	0	0	0	0	0	0	0	0	0	0
965	575611.HMPREF0649_01084	5	1	0.0018434	0	0	0	0	2	0	0	0	0	0	0	0	0	0	0	0	0	0	0	0	0	0	0	0	0	0	0	0	88042000	0	0	0	0	0	0	0	0	0	0	0	0	0	0	0	0
966	575611.HMPREF0649_01100	2	2	0	1	0	0	0	2	0	0	0	0	0	0	0	0	0	0	0	0	0	0	0	0	0	0	0	71742000	0	0	0	155550000	0	0	0	0	0	0	0	0	0	0	0	0	0	0	0	0
967	575611.HMPREF0649_01171	9	9	0	0	0	0	0	9	0	0	0	0	0	0	0	0	0	0	0	0	0	0	0	0	0	0	0	0	0	0	0	685270000	0	0	0	0	0	0	0	0	0	0	0	0	0	0	0	0
968	MH0031_GL0008996	1	1	0	0	0	0	0	0	0	0	0	0	0	0	0	0	0	0	0	1	0	0	0	0	0	0	0	0	0	0	0	0	0	0	0	0	0	0	0	0	0	0	0	8914800	0	0	0	0
970	575611.HMPREF0649_01389	13	2	0	0	0	0	0	9	0	0	0	0	0	0	0	0	0	0	0	0	0	0	0	0	0	0	0	0	0	0	0	391990000	0	0	0	0	0	0	0	0	0	0	0	0	0	0	0	0
971	575611.HMPREF0649_01502	7	7	0	0	0	0	0	9	0	0	0	0	0	0	0	0	0	0	0	0	0	0	0	0	0	0	0	0	0	0	0	1418300000	0	0	0	0	0	0	0	0	0	0	0	0	0	0	0	0
972	575611.HMPREF0649_01595	7	6	0	0	0	0	0	12	0	0	0	0	0	0	0	0	0	0	0	0	0	0	0	0	0	0	0	0	0	0	0	693220000	0	0	0	0	0	0	0	0	0	0	0	0	0	0	0	0
973	575611.HMPREF0649_01752	13	2	0	0	0	0	0	3	0	0	0	0	0	0	0	0	0	0	0	0	0	0	0	0	0	0	0	0	0	0	0	320560000	0	0	0	0	0	0	0	0	0	0	0	0	0	0	0	0
974	575611.HMPREF0649_01836	1	1	0	0	0	0	0	1	0	0	0	0	0	0	0	0	0	0	0	0	0	0	0	0	0	0	0	0	0	0	0	12298000	0	0	0	0	0	0	0	0	0	0	0	0	0	0	0	0
975	575611.HMPREF0649_01894	5	5	0	0	0	0	0	6	0	0	0	0	0	0	0	0	0	0	0	0	0	0	0	0	0	0	0	22614000	0	0	0	272110000	0	0	0	0	0	0	0	0	0	0	0	0	0	0	0	0
976	575611.HMPREF0649_02068	1	1	0.00013953	0	0	0	0	2	0	0	0	0	0	0	0	0	0	0	0	0	0	0	0	0	0	0	0	0	0	0	0	24000000	0	0	0	0	0	0	0	0	0	0	0	0	0	0	0	0
977	ED12A_GL0050818	3	3	0	0	0	0	0	3	0	0	0	0	0	0	0	0	0	0	0	0	0	0	0	0	0	0	0	0	0	0	0	198720000	0	0	0	0	0	0	0	0	0	0	0	0	0	0	0	0
978	MH0138_GL0024557	1	1	0.00065411	2	0	0	0	0	0	0	0	0	0	0	0	0	0	0	0	0	0	0	0	0	0	0	0	16268000	0	0	0	0	0	0	0	0	0	0	0	0	0	0	0	0	0	0	0	0
979	575611.HMPREF0649_02267	10	10	0	0	0	0	0	11	0	0	0	0	0	0	0	0	0	0	0	0	0	0	0	0	0	0	0	0	0	0	0	1037200000	0	0	0	0	0	0	0	0	0	0	0	0	0	0	0	0
980	575611.HMPREF0649_02319	1	1	0.0028958	0	0	0	0	1	0	0	0	0	0	0	0	0	0	0	0	0	0	0	0	0	0	0	0	0	0	0	0	19688000	0	0	0	0	0	0	0	0	0	0	0	0	0	0	0	0
981	575611.HMPREF0649_02351	3	3	0	0	0	0	0	4	0	0	0	0	0	0	0	0	0	0	0	0	0	0	0	0	0	0	0	0	0	0	0	132860000	0	0	0	0	0	0	0	0	0	0	0	0	0	0	0	0
982	575611.HMPREF0649_02391	4	4	0	0	0	0	0	6	0	0	0	0	0	0	0	0	0	0	0	0	0	0	0	0	0	0	0	0	0	0	0	370210000	0	0	0	0	0	0	0	0	0	0	0	0	0	0	0	0
983	575611.HMPREF0649_02400	14	14	0	0	0	0	0	23	0	0	0	0	0	0	0	0	0	0	0	0	0	0	0	0	0	0	0	0	0	0	0	3150400000	0	0	0	0	0	0	0	0	0	0	0	0	0	0	0	0
984	575611.HMPREF0649_02436	3	3	0	0	0	0	0	3	0	0	0	0	0	0	0	0	0	0	0	0	0	0	0	0	0	0	0	0	0	0	0	51445000	0	0	0	0	0	0	0	0	0	0	0	0	0	0	0	0
985	575611.HMPREF0649_02437	1	1	0	0	0	0	0	1	0	0	0	0	0	0	0	0	0	0	0	0	0	0	0	0	0	0	0	0	0	0	0	0	0	0	0	0	0	0	0	0	0	0	0	0	0	0	0	0
986	585054.EFER_0954	13	6	0	9	0	0	0	1	0	1	0	3	0	4	0	9	0	12	0	8	0	0	8	3	8	7	0	919840000	0	0	0	43864000	0	15360000	0	62359000	0	425240000	0	800610000	0	1096400000	0	922250000	0	0	239680000	131400000
987	585054.EFER_1094	21	6	0	6	0	0	0	3	0	4	0	5	0	1	0	10	0	12	0	11	0	1	14	13	4	6	0	3321900000	0	0	0	1965400000	0	760330000	0	3463600000	0	123900000	0	3366500000	0	5460700000	0	5184900000	0	153920000	2565000000	1934900000
988	585054.EFER_1714	39	0	0	0	0	0	0	0	0	0	0	0	0	0	0	1	0	4	0	0	0	0	3	0	0	0	0	0	0	0	0	0	0	0	0	0	0	0	0	81486000	0	61432000	0	0	0	0	50851000	34710000
989	MH0415_GL0067317	3	2	0.0015009	0	0	0	0	0	0	0	0	0	0	0	0	1	0	2	0	0	0	0	0	0	0	0	0	0	0	0	0	0	0	0	0	0	0	0	0	52528000	0	37214000	0	0	0	0	0	0
990	585054.EFER_2364	3	1	0	0	0	0	0	0	0	1	0	1	0	0	0	0	0	0	0	0	0	0	0	0	0	0	0	0	0	0	0	0	0	23789000	0	34745000	0	0	0	0	0	0	0	0	0	0	0	0
991	585054.EFER_4196	2	2	0	1	0	0	0	0	0	0	0	0	0	0	0	4	0	2	0	0	0	0	0	1	0	0	0	52742000	0	0	0	0	0	0	0	0	0	0	0	295220000	0	133870000	0	0	0	0	0	17344000
992	MH0078_GL0008757	1	1	0	0	0	0	0	0	0	2	0	2	0	0	0	0	0	1	0	0	0	0	0	0	0	0	0	0	0	0	0	0	0	16737000	0	9830600	0	0	0	0	0	13615000	0	0	0	0	0	0
993	585396.ECO111_5070	26	5	0	0	0	0	0	0	0	0	0	0	0	0	0	6	0	8	0	7	0	4	6	0	0	0	0	0	0	0	0	0	0	0	0	0	0	0	0	361180000	0	508630000	0	156120000	0	296980000	175620000	0
994	585501.HMPREF6123_2473	1	1	0	0	0	0	0	0	0	0	0	1	0	0	0	0	0	0	0	0	0	0	0	0	0	0	0	0	0	0	0	0	0	0	0	95229000	0	0	0	0	0	0	0	0	0	0	0	0
995	585501.HMPREF6123_2547	8	1	0.0079374	1	0	0	0	0	0	0	0	0	0	0	0	0	0	0	0	0	0	0	0	0	0	0	0	55602000	0	0	0	0	0	0	0	0	0	0	0	0	0	0	0	0	0	0	0	0
996	585543.HMPREF0969_02096	5	2	0	0	0	0	0	0	0	0	0	0	0	0	0	0	0	0	0	0	0	0	0	3	0	0	0	0	0	0	0	0	0	0	0	0	0	0	0	0	0	0	0	0	0	0	0	47182000
997	585543.HMPREF0969_02800	12	6	0	0	0	0	0	8	0	0	0	5	0	7	0	0	0	0	0	0	0	0	0	0	13	15	0	0	0	0	0	385610000	2350400	0	0	57755000	0	498450000	0	10528000	0	0	34301000	0	0	0	0	0
998	585543.HMPREF0969_03232	10	9	0	0	0	0	0	0	0	0	0	0	0	0	0	0	0	0	0	0	0	0	0	6	9	10	0	0	0	0	0	0	0	0	0	0	0	0	0	0	0	0	0	0	0	0	0	199330000
1000	DLM018_GL0043228	1	1	0.0056363	0	0	0	0	0	0	0	0	0	0	0	0	0	1	0	0	0	0	0	0	0	0	0	0	0	0	0	0	0	0	0	0	0	0	0	0	0	153520000	0	0	0	0	0	0	0
1002	604812005-stool1_revised_scaffold13287_1_gene121433	5	3	0	0	0	0	0	0	0	0	0	0	0	4	0	0	0	0	0	0	0	0	0	0	0	0	0	0	0	0	0	0	0	0	0	0	0	104600000	0	0	0	0	0	0	0	0	0	0
1003	604812005-stool1_revised_scaffold16334_1_gene124071	19	7	0	7	0	0	0	4	0	0	0	0	0	18	0	0	0	0	0	0	0	0	19	9	8	17	0	1469900000	0	0	0	74531000	0	0	0	4054700	19875000	5238400000	0	12724000	0	0	0	0	0	0	2456400000	644300000
1004	MH0203_GL0074856	3	1	0.00053093	0	0	0	0	0	0	0	0	0	0	0	0	0	0	1	0	0	0	0	0	0	0	0	0	0	0	0	0	0	0	0	0	0	0	0	0	0	0	7060400	0	0	0	0	0	0
1005	MH0401_GL0088640	4	1	0	0	0	0	0	0	0	4	0	0	0	0	0	0	0	0	0	0	0	0	0	0	0	0	0	0	0	0	0	0	0	50803000	0	0	0	0	0	0	0	0	0	0	0	0	0	0
1006	604812005-stool1_revised_scaffold3857_1_gene3481	2	1	0	0	0	0	0	0	0	0	0	0	0	3	0	0	0	0	0	0	0	0	0	0	0	0	0	0	0	0	0	0	0	0	0	0	0	76277000	0	0	0	0	0	0	0	0	0	0
1007	604812005-stool1_revised_scaffold3901_1_gene40008	2	2	0	0	0	0	0	0	0	0	0	2	0	0	0	0	0	0	0	0	0	0	0	0	0	0	0	0	0	0	0	0	0	0	0	33852000	0	0	0	0	0	0	0	0	0	0	0	0
1008	604812005-stool1_revised_scaffold4932_1_gene115508	11	8	0	0	0	0	0	0	0	5	0	6	0	0	0	4	0	3	0	0	0	0	0	0	1	1	0	0	0	0	0	0	0	59293000	0	46553000	0	0	0	43293000	0	30786000	0	0	0	0	0	0
1009	604812005-stool2_revised_C696108_1_gene67144	6	1	0	0	0	0	0	0	0	0	0	0	0	0	0	0	0	0	0	0	0	0	2	0	0	0	0	0	0	0	0	0	0	0	0	0	0	0	0	0	0	0	0	0	0	0	99286000	0
1010	MH0101_GL0003332	3	1	1	0	0	0	0	0	0	0	0	0	0	0	0	0	0	0	0	0	0	0	0	0	0	1	0	0	0	0	0	0	0	0	0	0	0	0	0	0	0	0	0	0	0	0	0	0
1011	604812005-stool2_revised_scaffold50625_1_gene47287	2	1	0	1	0	0	0	0	0	0	0	0	0	0	0	0	0	1	0	0	0	0	1	0	0	0	0	46873000	0	0	0	0	0	0	0	0	0	0	0	0	0	0	0	0	0	0	104810000	0
1012	604812005-stool2_revised_scaffold5845_1_gene113229	2	1	0	0	0	0	0	74	0	69	2	66	2	86	1	0	0	1	0	0	0	0	0	0	21	0	0	0	0	0	0	3380400000	0	1073400000	1150500000	834240000	350400000	2667500000	293240000	0	0	46920000	0	0	0	0	0	0
1013	622312.ROSEINA2194_00512	2	1	0	0	0	0	0	0	0	0	0	0	0	0	0	0	0	0	0	0	0	0	0	0	1	0	0	0	0	0	0	0	0	0	0	0	0	0	0	0	0	0	0	0	0	0	0	0
1014	622312.ROSEINA2194_00938	4	3	0	0	0	0	0	0	0	0	0	0	0	0	0	3	0	1	0	0	0	0	0	1	0	0	0	0	0	0	0	0	0	0	0	0	0	0	0	12699000	0	32670000	0	0	0	0	0	0
1015	622312.ROSEINA2194_01567	2	2	0	0	0	0	0	0	0	0	0	0	0	0	0	0	0	3	0	0	0	0	0	0	0	0	0	0	0	0	0	0	0	0	0	0	0	0	0	0	0	31467000	0	0	0	0	0	0
1016	633699.FI9785_291	2	1	0.0071016	1	0	0	0	0	0	0	0	0	0	0	0	0	0	0	0	0	0	0	0	0	0	0	0	288490000	0	0	0	22666000	0	0	0	0	0	0	0	0	0	0	0	0	0	0	0	0
1017	638754422-stool1_revised_scaffold24270_1_gene95398	4	2	0	0	0	0	0	0	0	0	0	0	0	0	0	1	0	0	0	0	0	2	0	0	0	0	0	0	0	0	0	0	0	0	0	0	0	0	0	0	0	0	0	0	0	120720000	0	0
1018	MH0244_GL0074971	3	1	0	0	0	0	0	0	0	4	0	0	0	0	0	0	0	0	0	0	0	0	0	0	0	0	0	0	0	0	0	0	0	42475000	0	0	0	0	0	0	0	0	0	0	0	0	0	0
1019	MH0418_GL0058257	1	1	0.0017292	0	0	0	0	0	0	0	0	0	0	0	0	0	0	0	0	0	0	0	1	0	0	0	0	0	0	0	0	0	0	0	0	0	0	0	0	0	0	0	0	0	0	0	0	0
1020	DOM008_GL0017609	1	1	0.0027882	0	0	0	0	0	0	0	0	0	0	0	0	0	0	0	0	0	0	0	0	0	0	1	0	0	0	0	0	0	0	0	91164000	0	0	0	0	0	0	0	0	0	0	0	0	0
1021	638754422-stool2_revised_scaffold11497_1_gene64893	5	4	0	7	0	0	0	0	0	0	0	0	0	0	0	1	0	0	0	0	0	0	0	0	0	0	0	1175400000	0	0	0	0	0	0	0	0	0	8612400	0	28971000	0	5572700	0	0	0	0	0	0
1022	638754422-stool2_revised_scaffold9071_1_gene11272	1	1	0.00077449	0	0	0	0	0	0	0	0	0	0	0	0	0	0	0	0	0	0	0	1	0	0	0	0	0	0	0	0	0	0	0	0	0	0	0	0	0	0	0	0	0	0	0	63424000	0
1023	V1.FI24_GL0135726	1	1	0	1	0	0	0	0	0	2	0	1	0	0	0	0	0	0	0	0	0	0	0	0	0	0	0	60902000	0	0	0	0	0	149950000	0	75804000	0	0	0	0	0	0	0	0	0	0	0	0
1024	656374.ERCG_03268	10	2	0.0052184	0	0	0	0	0	0	0	0	0	0	0	0	0	0	0	0	0	0	0	2	0	0	0	0	0	0	0	0	0	0	0	0	0	0	0	0	0	0	0	0	0	0	0	60889000	0
1025	656414.ECHG_03734	2	2	0	0	0	0	0	0	0	0	0	0	0	0	0	1	0	3	0	0	0	0	0	0	0	0	0	6847600	0	0	0	0	0	0	0	0	0	0	0	0	0	10804000	0	0	0	0	0	0
1026	656417.ECIG_02426	2	2	0	2	0	0	0	0	0	0	0	0	0	0	0	3	0	3	0	3	0	0	0	2	0	0	0	75827000	0	0	0	0	0	0	0	0	0	0	0	153300000	0	20248000	0	32992000	0	0	0	18332000
1027	MH0014_GL0016890	3	3	0	0	0	0	0	0	0	0	0	0	0	0	0	0	0	1	0	0	0	0	0	2	0	0	0	0	0	0	0	0	0	0	0	0	0	0	0	0	0	0	0	0	0	0	0	43076000
1029	O2.UC30-1_GL0129116	4	1	0.0010303	0	0	0	0	0	0	0	0	1	0	0	0	0	0	0	0	0	0	0	0	0	0	0	0	0	0	0	0	0	0	0	0	2136200	0	0	0	0	0	0	0	0	0	0	0	0
1030	MH0071_GL0068364	3	3	0	3	0	0	0	0	0	0	0	0	0	0	0	0	0	0	0	0	0	0	0	0	0	0	0	25065000	0	0	0	0	0	0	0	7549000	0	0	0	0	0	0	0	0	0	0	0	0
1031	657314.CK5_25200	12	0	0	5	0	0	0	0	0	2	0	1	0	0	0	7	0	1	0	0	0	0	0	3	1	0	0	200180000	0	0	0	0	0	118170000	0	62968000	0	0	0	308550000	0	75484000	0	0	0	0	0	57626000
1032	V1.CD6-0-PN_GL0020192	1	1	0.00065096	0	0	0	0	1	0	0	0	0	0	0	0	0	0	0	0	0	0	0	0	0	0	0	0	0	0	0	0	30702000	0	0	0	0	0	0	0	0	0	0	0	0	0	0	0	0
1033	657314.CK5_34170	7	0	0	0	0	0	0	0	0	0	0	1	0	0	0	1	0	2	0	0	0	0	0	0	0	0	0	0	0	0	0	0	0	0	0	0	0	0	0	41415000	0	49097000	0	0	0	0	0	0
1034	657318.EUR_24640	13	5	0	0	0	0	0	0	0	22	0	2	2	0	0	0	0	0	0	0	0	0	0	0	0	0	0	0	0	0	0	0	0	7468800000	0	47226000	57975000	0	0	0	0	0	0	0	0	0	0	0
1035	657321.RBR_10980	5	5	0	0	0	0	0	0	0	0	0	0	0	2	0	0	0	0	0	0	0	0	0	0	3	0	0	0	0	0	0	0	0	0	0	0	0	0	0	0	0	0	0	0	0	0	0	0
1036	MH0426_GL0177715	18	3	0	0	0	0	0	4	0	13	0	13	0	3	0	0	0	0	0	0	0	0	0	0	8	0	0	178900000	0	0	0	48235000	0	874100000	0	588140000	0	173950000	0	0	0	0	0	0	0	0	0	0
1037	657323.CK1_21680	4	4	0	0	0	0	0	0	0	5	0	0	0	0	0	1	0	0	0	0	0	0	0	0	0	0	0	40011000	0	0	0	0	0	119810000	0	0	0	0	0	44860000	0	0	0	0	0	0	0	0
1038	658081.HMPREF0990_01284	7	7	0	0	0	0	0	7	0	3	0	2	0	2	0	0	0	0	0	0	0	0	0	0	0	0	0	23341000	0	0	0	146510000	0	48237000	0	20420000	0	68628000	0	0	0	0	0	0	0	0	0	0
1040	658655.HMPREF0988_00125	3	1	0	0	0	0	0	0	0	0	0	0	0	0	0	0	0	1	0	0	0	0	0	0	0	0	0	0	0	0	0	0	0	0	0	0	0	0	0	0	0	3486900	0	0	0	0	0	0
1041	658659.HMPREF0983_00355	5	1	0	0	0	0	0	0	0	0	0	0	0	0	0	0	0	0	0	0	0	0	0	1	0	0	0	0	0	0	0	0	0	0	0	0	0	0	0	0	0	0	0	0	0	0	0	13652000
1042	V1.FI21_GL0061688	1	1	0	0	0	0	0	0	0	0	0	0	0	0	0	0	0	0	0	0	0	0	0	1	0	0	0	0	0	0	0	0	0	0	0	0	0	0	0	0	0	0	0	0	0	0	0	7192800
1043	658659.HMPREF0983_01209	8	7	0	0	0	0	0	0	0	0	0	0	0	0	0	0	0	0	0	0	0	0	0	9	0	0	0	0	0	0	0	0	0	0	0	0	0	0	0	0	0	0	0	0	0	0	0	569320000
1044	658659.HMPREF0983_01337	12	12	0	0	0	0	0	0	0	0	0	0	0	0	0	2	0	2	0	0	0	0	0	18	0	0	0	0	0	0	0	0	0	0	0	0	0	0	0	16266000	0	23493000	0	0	0	0	0	1142300000
1045	V1.CD7-0_GL0059933	1	1	0	0	0	0	0	0	0	0	0	0	0	0	0	0	0	0	0	0	0	0	0	1	0	0	0	0	0	0	0	0	0	0	0	0	0	0	0	0	0	0	0	0	0	0	0	21530000
1046	DOM026_GL0027664	1	1	0	0	0	0	0	0	0	0	0	0	0	0	0	0	0	0	0	0	0	0	0	1	0	0	0	0	0	0	0	0	0	0	0	0	0	0	0	0	0	0	0	0	0	0	0	6942900
1047	V1.CD7-0_GL0014839	5	0	0	0	0	0	0	0	0	0	0	0	0	0	0	0	0	0	0	0	0	0	0	2	0	0	0	0	0	0	0	0	0	0	0	0	0	0	0	0	0	0	0	0	0	0	0	268560000
1048	665938.HMPREF1018_04325	2	2	0	0	0	0	0	0	0	1	0	0	0	0	0	0	0	0	0	0	0	0	0	0	0	2	0	0	0	0	0	0	0	0	0	0	0	0	0	0	0	0	0	0	0	0	0	0
1049	665954.HMPREF1017_02729	7	7	0	0	0	0	0	0	0	0	0	0	0	3	0	0	0	0	0	0	0	0	8	6	0	0	0	0	0	0	0	0	0	0	0	0	0	46853000	0	0	0	0	0	0	0	0	489870000	200260000
1050	665954.HMPREF1017_03977	3	0	0.00013945	0	0	0	0	0	0	0	0	0	0	0	0	0	0	0	0	1	0	0	0	0	0	1	0	0	0	0	0	0	0	0	0	0	0	0	0	0	0	15387000	0	169180000	0	0	0	0
1051	667015.Bacsa_2103	3	0	0	0	0	0	0	0	0	1	0	1	0	0	0	0	0	0	0	0	0	0	0	0	0	0	0	0	0	0	0	0	0	0	0	19003000	0	0	0	0	0	0	0	0	0	0	0	0
1052	667127.HMPREF0484_0607	2	2	0.00027248	0	0	0	0	0	0	0	0	1	0	0	0	1	0	2	0	0	0	0	0	0	0	0	0	0	0	0	0	0	0	0	0	0	0	0	0	73695000	0	206810000	0	0	0	0	0	0
1053	670890.ECLT68_1648	22	3	0	0	0	0	0	0	0	0	0	0	0	0	0	1	0	1	0	0	0	0	1	1	4	0	0	0	0	0	0	0	0	0	0	0	0	0	0	78314000	0	0	0	0	0	0	17642000	19105000
1054	670892.EC3431_2376	9	1	0.0013931	0	0	0	0	0	0	0	0	0	0	0	0	0	0	1	0	2	0	0	0	0	1	0	0	0	0	0	0	0	0	0	0	0	0	0	0	0	0	45818000	0	29515000	0	0	0	0
1055	V1.CD35-0_GL0040516	1	1	0	0	0	0	0	0	0	0	0	1	0	0	0	0	0	0	0	0	0	0	0	0	0	0	0	0	0	0	0	0	0	0	0	8056500	0	0	0	0	0	0	0	0	0	0	0	0
1056	675950834-stool1_revised_scaffold34799_2_gene22114	34	2	0	0	0	0	0	0	0	0	0	0	0	0	0	0	0	0	0	0	0	0	0	0	6	0	0	0	0	0	0	0	0	0	0	0	0	0	0	0	0	0	0	0	0	0	0	0
1057	V1.CD27-0_GL0017339	1	1	0	1	0	0	0	0	0	0	0	0	0	0	0	0	0	1	0	0	0	0	0	0	0	0	0	8636500	0	0	0	0	0	0	0	0	0	0	0	0	0	10717000	0	0	0	0	0	0
1058	679189.HMPREF9019_1380	2	1	0	0	0	0	0	0	0	0	0	0	0	1	0	0	0	0	0	0	0	0	0	0	0	0	0	0	0	0	0	0	0	0	0	0	0	167620000	0	0	0	0	0	0	0	0	0	0
1059	MH0006_GL0205137	1	1	0	0	0	0	0	1	0	0	0	0	0	0	0	0	0	0	0	0	0	0	0	0	0	0	0	0	0	0	0	40907000	0	0	0	0	0	0	0	0	0	0	0	0	0	0	0	0
1060	679207.HMPREF9345_05070	5	1	0	0	0	0	0	0	0	0	0	0	0	0	0	0	0	0	0	0	0	1	1	0	0	0	0	0	0	0	0	0	0	0	0	0	0	0	0	0	0	0	0	0	0	15828000	0	0
1062	686765762-stool1_revised_C457443_1_gene57866	7	4	0	0	0	0	0	0	0	0	0	0	0	0	0	6	0	9	0	0	0	0	0	0	4	0	0	0	0	0	0	0	0	0	0	0	0	0	0	616650000	0	1639600000	0	0	0	0	0	0
1063	686765762-stool1_revised_C462679_1_gene18998	5	0	0	0	0	0	0	0	0	0	0	0	0	0	0	0	0	0	0	0	0	0	0	0	0	0	5	0	0	0	0	0	0	0	0	0	0	0	0	0	0	0	0	0	0	0	0	0
1064	686765762-stool1_revised_scaffold13330_1_gene62199	26	11	0	0	0	0	0	0	0	63	0	55	5	1	2	0	0	0	0	0	0	0	0	0	1	2	0	0	0	0	0	0	0	17074000000	0	11799000000	95085000	6518300	33232000	0	0	0	0	0	0	0	0	0
1065	O2.UC41-1_GL0020692	2	1	0	0	0	0	0	0	0	0	0	0	0	0	0	0	0	0	0	0	0	0	0	1	0	0	0	0	0	0	0	0	0	0	0	0	0	0	0	0	0	0	0	0	0	0	0	9785400
1066	686765762-stool1_revised_scaffold9729_1_gene39624	5	5	0	0	0	0	0	0	0	5	0	0	1	0	0	0	0	0	0	0	0	0	0	0	0	0	0	0	0	0	0	0	0	123190000	0	0	4666400	0	0	0	0	0	0	0	0	0	0	0
1067	686765762-stool2_revised_C163304_1_gene34251	20	18	0	0	0	0	0	0	0	10	0	22	0	0	1	3	0	0	0	0	0	0	0	0	0	1	0	23674000	0	0	0	0	0	511180000	0	2182900000	0	0	34937000	19605000	0	0	0	0	0	0	0	0
1068	686765762-stool2_revised_C163510_1_gene8492	3	1	0	0	0	0	0	1	0	0	0	0	0	0	0	0	0	0	0	0	0	0	2	1	0	0	0	0	0	0	0	0	0	0	0	0	0	0	0	0	0	0	0	0	0	0	124350000	0
1069	686765762-stool2_revised_scaffold3716_1_gene22365	17	5	0	0	0	0	0	0	0	0	0	0	0	0	0	0	0	0	0	0	0	1	0	0	3	17	0	0	0	0	0	0	0	0	0	0	0	0	0	0	0	0	0	15774000	0	50202000	0	0
1071	702446.CUU_0545	2	1	0.0081426	0	0	0	0	0	0	0	0	0	0	0	0	0	0	0	0	0	0	0	0	0	0	0	1	0	0	0	0	10531000	0	0	0	0	0	0	0	0	0	0	0	0	0	0	0	0
1072	MH0017_GL0017557	2	1	0	0	0	0	0	1	0	1	0	1	0	0	0	0	0	0	0	0	0	0	0	0	0	0	2	0	0	0	0	8213800	0	11190000	0	12114000	0	0	0	0	0	0	0	0	0	0	14615000	0
1073	O2.UC24-1_GL0003029	1	1	0	0	0	0	0	0	0	0	0	0	0	0	0	0	0	1	0	0	0	0	0	0	0	0	0	0	0	0	0	0	0	0	0	0	0	0	0	0	0	3953000	0	0	0	0	0	0
1074	706846339-stool1_revised_C1002972_1_gene37074	5	2	0	0	0	0	0	0	0	0	0	0	0	0	0	0	0	0	0	0	0	0	1	8	0	0	0	0	0	0	0	0	0	0	0	0	0	0	0	0	0	0	0	0	0	0	44501000	941950000
1075	706846339-stool1_revised_C1087809_1_gene159184	5	2	0	0	0	0	0	0	0	0	0	0	0	2	0	0	0	0	0	0	0	0	2	2	0	0	0	35927000	0	0	0	0	0	0	0	0	0	756920000	0	0	0	0	0	0	0	0	221530000	69975000
1076	706846339-stool1_revised_scaffold18546_2_gene87712	12	0	0	0	0	0	0	0	0	0	0	1	0	0	0	0	0	0	0	0	0	0	0	0	0	0	0	0	0	0	0	0	0	0	0	14217000	0	0	0	0	0	0	0	0	0	0	0	0
1077	706846339-stool1_revised_scaffold28427_1_gene36942	10	1	0.0015089	0	0	0	0	0	0	0	0	0	0	0	0	0	1	0	0	0	0	0	0	0	0	0	0	0	0	0	0	0	0	0	0	0	0	0	0	0	506140000	0	0	0	0	0	0	0
1078	DOF008_GL0020471	5	5	0	0	0	0	0	1	0	1	0	3	0	0	0	0	0	0	0	0	0	0	0	0	0	0	0	0	0	0	0	0	0	0	0	18724000	0	0	0	0	0	0	0	0	0	0	0	0
1079	716541.ECL_00237	16	6	0	0	0	0	0	0	0	6	0	17	0	1	0	2	0	7	0	0	0	0	8	5	4	2	0	0	0	0	0	0	0	227240000	0	1644300000	0	17468000	0	80536000	0	229960000	0	38698000	0	0	416460000	147720000
1080	716541.ECL_00244	2	2	0	0	0	0	0	0	0	1	0	1	0	0	0	0	0	0	0	0	0	0	0	0	1	0	0	0	0	0	0	0	0	0	0	0	0	0	0	0	0	0	0	0	0	0	0	0
1081	T2D-132A_GL0081665	1	1	0	0	0	0	0	0	0	0	0	2	0	0	0	0	0	0	0	0	0	0	0	0	0	0	0	0	0	0	0	0	0	0	0	3752600	0	0	0	0	0	0	0	0	0	0	0	0
1082	716541.ECL_00914	14	0	0	0	0	0	0	0	0	0	0	2	0	0	0	0	0	0	0	0	0	0	0	0	1	0	0	0	0	0	0	0	0	0	0	77221000	0	0	0	0	0	0	0	0	0	0	0	0
1083	V1.UC21-4_GL0130493	9	1	0	0	0	0	0	0	0	2	0	1	1	0	0	0	0	0	0	0	0	0	1	0	3	1	0	0	0	0	0	0	0	0	0	0	0	0	0	0	0	0	0	0	0	0	0	48270000
1084	T2D-108A_GL0185383	4	2	0	0	0	0	0	3	0	2	0	5	0	0	0	0	0	0	0	1	0	0	0	0	1	0	0	0	0	0	0	242560000	0	133170000	0	269220000	0	0	0	0	0	0	0	32012000	0	0	0	0
1085	716541.ECL_02695	5	1	0	0	0	0	0	0	0	0	0	5	0	0	0	0	0	0	0	0	0	0	0	0	0	0	0	24347000	0	0	0	0	0	0	0	123500000	0	0	0	0	0	0	0	0	0	0	0	0
1086	V1.UC21-4_GL0109166	3	2	0	0	0	0	0	2	0	2	0	1	0	2	0	0	0	0	0	0	0	0	0	0	0	0	0	0	0	0	0	53291000	0	0	0	0	0	23671000	0	0	0	0	0	0	0	0	0	0
1087	716541.ECL_03239	2	2	0	0	0	0	0	0	0	0	0	1	0	0	1	0	0	0	0	0	0	0	0	0	0	0	0	0	0	0	0	0	0	0	0	14804000	0	0	0	0	0	0	0	0	0	0	0	0
1088	716541.ECL_03520	1	1	0.0046125	0	0	0	0	0	0	1	0	1	0	0	0	0	0	0	0	0	0	0	0	0	0	0	0	0	0	0	0	0	0	18926000	0	63650000	0	0	0	0	0	0	0	0	0	0	0	0
1089	SZEY-40A_GL0005907	9	1	0	0	0	0	0	2	0	1	0	7	0	3	0	2	0	2	0	0	0	0	0	1	2	0	0	0	0	0	0	57827000	0	5859500	0	150780000	0	94010000	0	0	0	0	0	0	0	0	0	0
1090	T2D-108A_GL0145298	2	2	0	0	0	0	0	1	0	1	0	3	0	0	0	0	0	0	0	0	0	0	0	0	0	0	0	0	0	0	0	25903000	0	17255000	0	642590000	0	0	0	0	0	0	0	0	0	0	0	0
1091	716541.ECL_04246	12	0	0	0	0	0	0	0	0	0	0	10	0	0	0	0	0	0	0	0	0	0	0	1	9	6	0	0	0	0	0	0	0	0	0	106230000	78462000	0	0	0	0	0	0	27264000	0	0	0	12592000
1092	T2D-62A_GL0025693	4	2	0	0	0	0	0	0	0	0	0	0	0	0	0	0	0	0	0	0	0	0	0	0	4	0	0	0	0	0	0	0	0	0	0	0	0	0	0	0	0	0	0	0	0	0	0	0
1093	V1.UC21-4_GL0125000	4	3	0	0	0	0	0	0	0	0	0	3	0	0	0	0	0	0	0	0	0	0	0	0	1	0	0	0	0	0	0	0	0	0	0	74953000	0	0	0	0	0	0	0	0	0	0	0	0
1094	716541.ECL_05090	16	0	0	0	0	0	0	0	0	1	0	2	0	0	0	0	0	0	0	0	0	0	0	0	0	0	0	0	0	0	0	0	0	5208500	0	51804000	0	0	0	0	0	0	0	0	0	0	0	0
1095	717962.CC1_16390	6	4	0	0	0	0	0	0	0	0	0	0	0	0	0	5	0	2	0	0	0	0	0	1	0	0	0	0	0	0	0	0	0	0	0	0	0	0	0	185450000	0	10814000	0	0	0	0	0	13017000
1096	717962.CC1_18460	4	0	0	1	0	0	0	0	0	0	0	0	0	0	0	2	0	1	0	0	0	0	0	0	0	0	0	133940000	0	0	0	0	0	0	0	0	0	0	0	75082000	0	134230000	0	0	0	0	0	0
1097	717962.CC1_18900	2	2	0	3	0	0	0	0	0	0	0	0	0	0	0	2	0	2	0	0	0	0	0	0	0	0	0	54378000	0	0	0	0	0	0	0	0	0	0	0	17255000	0	0	0	0	0	0	0	0
1098	717962.CC1_34350	2	1	0.0027835	1	0	0	0	0	0	0	0	0	0	0	0	0	0	0	0	0	0	0	0	0	0	0	0	19401000	0	0	0	0	0	0	0	0	0	0	0	0	0	0	0	0	0	0	0	0
1099	T2D-132A_GL0041415	2	2	0	0	0	0	0	1	0	3	0	0	0	0	0	0	0	0	0	0	0	0	0	0	0	0	0	0	0	0	0	25649000	0	9203900	0	0	0	0	0	0	0	0	0	0	0	0	0	0
1100	DOM005_GL0031210	6	1	0	0	0	0	0	0	0	0	0	6	0	1	0	0	0	0	0	0	0	0	0	0	0	0	0	0	0	0	0	0	0	0	0	242080000	0	3453200	0	0	0	0	0	0	0	0	0	0
1101	737052003-stool1_revised_scaffold12741_1_gene80964	1	1	0	0	0	0	0	0	0	0	0	0	0	0	0	0	0	0	0	0	0	0	1	1	0	0	0	0	0	0	0	0	0	0	0	0	0	0	0	0	0	0	0	0	0	0	89630000	16572000
1103	737052003-stool1_revised_scaffold6213_1_gene38325	4	3	0	2	0	0	0	0	0	0	0	0	0	0	0	0	0	0	0	0	0	0	1	3	0	0	0	81109000	0	0	0	0	0	0	0	0	0	0	0	0	70514000	0	0	0	0	0	38817000	82267000
1104	737052003-stool1_revised_scaffold6687_2_gene4831	3	3	0	0	0	0	0	0	0	0	0	0	0	0	0	0	0	0	0	0	0	0	0	0	4	0	0	0	0	0	0	0	0	0	0	0	0	0	0	0	0	0	0	0	0	0	0	0
1105	737052003-stool1_revised_scaffold6795_1_gene1963	3	3	0	0	0	0	0	0	0	0	0	0	0	3	0	0	0	0	0	0	0	0	0	0	0	0	0	0	0	0	0	0	0	0	0	0	0	159900000	0	0	0	0	0	0	0	0	0	0
1106	742723.HMPREF9477_00804	9	1	0	0	0	0	0	0	0	0	0	0	0	0	0	0	0	0	0	0	0	0	0	0	1	0	0	0	0	0	0	0	0	0	0	0	0	0	0	0	0	0	0	0	0	0	0	0
1107	762983.HMPREF9444_01603	4	1	0.0031078	0	0	0	0	0	0	0	0	0	0	0	0	0	0	0	0	0	0	0	0	1	0	0	0	0	0	0	0	0	0	0	0	0	0	0	0	0	0	0	0	0	0	0	0	794510000
1108	MH0415_GL0045750	1	1	0.00027237	0	0	0	0	0	0	0	0	0	0	0	0	1	0	0	0	0	0	0	0	0	0	0	0	0	0	0	0	0	0	0	0	0	0	0	0	57558000	0	0	0	0	0	0	0	0
1109	MH0037_GL0038132	2	2	0	0	0	0	0	0	0	0	0	0	0	1	0	0	0	0	0	0	0	0	0	2	1	1	0	0	0	0	0	0	0	0	0	0	0	46512000	0	0	0	0	0	0	0	0	0	46478000
1110	763034.HMPREF9446_00215	1	1	0	0	0	0	0	0	0	0	0	0	0	0	0	0	0	0	0	0	0	0	0	0	1	2	0	0	0	0	0	0	0	0	0	0	0	0	0	0	0	0	0	0	0	0	0	0
1111	MH0402_GL0058247	3	1	0	0	0	0	0	0	0	0	0	0	0	0	0	0	0	1	0	0	0	0	1	1	0	5	0	0	0	0	0	0	0	0	0	0	0	0	0	0	0	35879000	0	0	0	0	34269000	27962000
1113	763435843-stool1_revised_scaffold11591_1_gene58747	5	1	0.0046991	0	0	0	0	0	0	0	0	0	0	0	0	0	0	0	0	0	0	1	0	0	0	0	0	0	0	0	0	0	0	0	0	0	0	0	0	0	0	0	0	0	0	31145000	0	0
1114	763435843-stool1_revised_scaffold11591_1_gene58749	3	1	0	0	0	0	0	0	0	0	0	0	0	0	0	0	0	0	0	0	0	2	0	0	0	0	0	0	0	0	0	0	0	0	0	0	0	0	0	0	0	0	0	0	0	115240000	0	0
1115	763435843-stool1_revised_scaffold12320_1_gene59542	1	1	0	1	0	0	0	0	0	0	0	0	0	0	0	0	0	0	0	0	0	0	0	0	0	0	0	3827900	0	0	0	0	0	0	0	0	0	0	0	0	0	0	0	0	0	0	0	0
1116	DLM001_GL0094870	5	0	0	0	0	0	0	0	0	0	0	0	0	0	0	0	0	0	0	0	0	4	0	0	0	0	0	0	0	0	0	0	0	0	0	0	0	0	0	0	0	0	0	0	0	123340000	0	0
1117	O2.UC43-0_GL0049507	1	1	0	0	0	0	0	1	0	0	0	0	0	0	0	0	0	0	0	0	0	0	0	0	0	0	0	0	0	0	0	7816600	0	0	0	0	0	0	0	0	0	0	0	0	0	0	0	0
1118	MH0200_GL0083040	1	1	0.00066076	2	0	0	0	0	0	0	0	0	0	0	0	0	0	1	0	0	0	0	0	0	0	0	0	14483000	0	0	0	0	0	0	0	0	0	0	0	0	0	8727200	0	0	0	0	0	0
1119	MH0109_GL0014014	1	1	0	0	0	0	0	0	0	0	0	0	0	0	0	0	0	0	0	0	0	0	0	1	0	0	0	0	0	0	0	0	0	0	0	0	0	0	0	0	0	0	0	0	0	0	0	4613700
1120	763496533-stool1_revised_scaffold17300_1_gene161567	12	4	0	9	0	0	0	0	0	0	0	0	0	0	0	17	0	38	0	4	0	0	0	0	12	4	0	211200000	0	0	0	0	0	0	0	0	0	0	0	8280500000	30529000	17667000000	0	62418000	0	0	0	0
1121	MH0020_GL0067575	4	4	0	0	0	0	0	0	0	0	0	0	0	0	0	0	0	0	0	0	0	0	4	0	1	0	0	0	0	0	0	0	0	0	0	0	0	0	0	0	0	0	0	0	0	0	64973000	0
1122	763496533-stool2_revised_scaffold45215_1_gene127064	30	6	0	1	0	0	0	6	1	19	0	26	0	5	0	14	0	24	0	2	0	11	10	6	20	10	2	264430000	54446000	0	0	761060000	245390000	2703400000	0	2284100000	0	110470000	0	1725800000	0	2220300000	0	222090000	0	1847900000	2324400000	1363600000
1123	763496533-stool2_revised_scaffold47346_1_gene64411	5	2	0	0	0	0	0	3	0	4	0	1	0	3	0	0	0	0	0	0	0	0	0	0	0	0	0	0	0	0	0	283050000	0	163490000	0	37205000	0	171120000	0	0	0	0	0	0	0	0	0	0
1125	763536994-stool1_revised_scaffold30019_2_gene17948	1	1	0.0075238	0	0	0	0	0	0	1	0	0	0	0	0	0	0	0	0	0	0	0	0	0	0	0	0	0	0	0	0	0	0	12430000	0	0	0	0	0	0	0	0	0	0	0	0	0	0
1126	MH0115_GL0057137	2	2	0	0	0	0	0	0	0	0	0	0	0	2	0	0	0	0	0	0	0	0	0	0	0	0	0	0	0	0	0	0	0	0	0	0	0	79810000	0	0	0	0	0	0	0	0	0	0
1128	MH0358_GL0127253	1	1	0	0	0	0	0	0	0	0	0	0	0	0	0	0	0	0	0	0	0	0	0	2	0	0	0	0	0	0	0	0	0	0	0	0	0	0	0	0	0	0	0	0	0	0	0	40168000
1129	MH0451_GL0089422	1	1	0	0	0	0	0	0	0	0	0	0	0	0	0	0	0	0	0	0	0	0	0	1	0	0	0	0	0	0	0	0	0	0	0	0	0	0	0	0	0	0	0	0	0	0	0	11043000
1130	763577454-stool1_revised_scaffold3848_1_gene128925	5	5	0	0	0	0	0	0	0	0	0	0	0	0	0	0	0	0	0	0	0	0	4	3	0	0	0	0	0	0	0	0	0	0	0	0	0	0	0	0	0	0	0	0	0	0	478670000	136070000
1132	MH0205_GL0135267	3	2	0	0	0	0	0	0	0	0	0	0	0	0	0	0	0	0	0	0	0	0	0	3	0	0	0	0	0	0	0	0	0	0	0	0	0	0	0	0	0	0	0	0	0	0	0	71328000
1133	763577454-stool1_revised_scaffold56023_1_gene55637	2	2	0	0	0	0	0	0	0	0	0	0	0	0	0	0	0	0	0	1	0	0	2	0	0	0	0	0	0	0	0	0	0	0	0	0	0	0	0	0	0	0	0	0	0	0	16455000	0
1135	763577454-stool2_revised_C1074193_1_gene19672	3	1	0	2	0	0	0	1	0	1	0	2	0	1	0	1	0	1	0	1	0	2	1	1	1	1	0	2262700000	0	0	0	3170600000	0	449830000	0	2112400000	0	111490000	0	2473100000	0	2409100000	0	3560600000	0	1495400000	679630000	988210000
1136	T2D-62A_GL0064162	1	1	0.0030106	0	0	0	0	0	0	0	0	0	0	0	0	0	0	0	0	0	0	0	0	1	0	0	0	0	0	0	0	0	0	0	0	0	0	0	0	0	0	0	0	0	0	0	0	15014000
1137	763577454-stool2_revised_C994114_1_gene183355	2	0	0.0017406	0	0	0	0	0	0	0	0	0	0	0	0	0	0	0	0	0	0	0	0	1	0	0	0	0	0	0	0	0	0	0	0	0	0	0	0	0	0	0	0	0	0	0	0	54852000
1138	763577454-stool2_revised_scaffold31566_1_gene198732	11	0	0	0	0	0	0	0	0	2	0	0	0	0	0	2	0	3	0	0	0	0	1	0	1	0	0	0	0	0	0	0	0	116800000	0	0	0	0	0	126930000	0	246190000	0	0	0	0	38054000	84883000
1139	763597684-stool1_revised_scaffold25177_1_gene113532	1	1	1	0	0	0	0	0	0	0	0	0	0	0	0	1	0	0	0	0	0	0	0	0	0	0	0	0	0	0	0	0	0	0	0	0	0	0	0	121450000	0	0	0	0	0	0	0	0
1140	V1.FI09_GL0049279	1	1	0.0053258	0	0	0	0	0	0	0	0	0	0	0	0	0	0	0	0	0	0	1	0	0	0	0	0	0	0	0	0	0	0	0	0	0	0	0	0	0	0	0	0	0	0	144070000	0	0
1141	MH0400_GL0056140	1	1	0.0020841	0	0	0	0	0	0	0	0	0	0	0	0	1	0	1	0	0	0	0	0	0	0	0	0	0	0	0	0	0	0	0	0	0	0	0	0	30234000	0	40537000	0	0	0	0	0	0
1142	763678604-stool1_revised_C1188608_1_gene24074	1	1	0.0018432	0	0	0	0	0	0	0	0	0	0	0	0	0	0	0	0	0	0	0	0	0	0	0	1	0	0	0	0	0	0	0	0	0	0	0	0	0	0	0	0	0	0	0	0	0
1144	763678604-stool1_revised_scaffold21969_1_gene152012	4	4	0	0	0	0	0	0	0	0	0	0	0	0	0	2	0	7	0	0	0	0	0	0	0	0	0	0	0	0	0	0	0	0	0	0	0	0	0	66844000	0	101650000	0	0	0	0	0	0
1145	MH0443_GL0007438	1	1	0	0	0	0	0	0	0	0	0	0	0	0	0	0	0	0	0	0	0	0	0	0	0	2	0	0	0	0	0	0	0	0	0	0	0	0	0	0	0	0	0	0	0	0	0	0
1147	MH0092_GL0099998	1	1	0.00065643	0	0	0	0	0	0	0	0	0	0	0	0	0	0	0	0	0	0	0	0	0	0	1	0	0	0	0	0	0	0	0	0	0	0	0	0	0	0	0	0	0	0	0	0	21311000
1148	763678604-stool2_revised_C1098464_1_gene110693	2	2	0	0	0	0	0	0	0	0	0	3	0	0	0	0	0	0	0	0	0	0	0	0	0	0	0	0	0	0	0	0	0	0	0	66341000	0	0	0	0	0	0	0	0	0	0	0	0
1149	763678604-stool2_revised_scaffold12591_8_gene56905	6	5	0	0	0	0	0	2	0	0	0	4	0	4	0	0	0	0	0	0	0	0	0	2	8	4	0	14761000	0	0	0	348310000	0	0	0	89775000	0	542630000	0	0	0	0	0	14005000	0	0	0	245890000
1150	763678604-stool2_revised_scaffold16449_1_gene48590	8	2	0	0	0	0	0	0	0	0	0	0	0	0	0	3	0	5	0	0	0	0	0	0	7	1	0	0	0	0	0	0	0	0	0	0	0	0	0	195090000	0	159550000	0	0	0	0	0	0
1151	763678604-stool2_revised_scaffold25994_2_gene53707	5	5	0	0	0	0	0	0	0	0	0	0	0	0	0	2	0	4	0	0	0	0	0	0	0	0	0	54574000	0	0	0	0	0	0	0	0	0	0	0	77247000	0	117840000	0	0	0	0	0	0
1152	763678604-stool2_revised_scaffold29483_1_gene157361	2	1	0.0088641	0	0	0	0	0	0	0	0	0	0	0	0	1	0	1	0	0	0	0	1	1	0	0	0	0	0	0	0	0	0	0	0	0	0	0	0	27054000	0	35879000	0	0	0	0	34889000	42476000
1153	V1.CD38-0_GL0190501	1	1	0.00065764	0	0	0	0	0	0	1	0	0	0	0	0	0	0	0	0	0	0	0	0	0	0	1	0	0	0	0	0	0	0	1812800	0	0	0	0	0	0	0	0	0	0	0	496460	0	0
1154	MH0041_GL0024812	9	9	0	0	0	0	0	0	0	9	0	0	0	0	0	0	0	2	0	0	0	0	0	0	0	0	0	0	0	0	0	0	0	221800000	0	0	0	0	0	0	0	0	0	0	0	0	0	0
1155	763820215-stool2_revised_scaffold7269_1_gene8320	5	2	0.00053648	0	0	0	0	0	0	0	0	0	0	0	0	0	0	0	0	2	0	0	0	0	0	0	0	0	0	0	0	0	0	0	0	0	0	0	0	0	0	0	0	128560000	0	0	0	0
1156	MH0211_GL0006746	6	1	0.00027367	0	1	0	0	0	0	0	0	0	0	0	0	0	0	0	0	0	0	0	0	0	0	0	0	0	29596000	0	0	0	0	0	0	0	0	0	0	0	0	0	0	0	0	0	0	0
1157	MH0453_GL0053453	1	1	0.0071982	0	0	0	0	0	0	0	0	0	0	0	0	0	0	0	0	0	0	0	0	0	0	0	1	0	0	0	0	0	0	0	0	0	0	0	0	0	0	0	0	0	0	0	0	0
1158	MH0293_GL0146864	2	2	0	0	0	0	0	2	0	0	0	0	0	0	0	0	0	0	0	0	0	0	0	0	0	0	0	0	0	0	0	58691000	0	0	0	0	0	0	0	0	0	0	0	0	0	0	0	0
1159	MH0366_GL0104778	18	9	0	0	0	0	0	16	0	23	0	17	0	15	0	1	0	0	0	0	0	0	0	0	3	1	0	0	0	0	0	4310100000	0	2536400000	0	2068300000	0	6435900000	0	81262000	0	122110000	0	0	0	0	0	0
1160	763840445-stool2_revised_scaffold16330_1_gene115246	2	1	0	4	0	0	0	0	0	0	0	0	0	0	0	0	0	0	0	0	0	0	0	0	0	0	0	438260000	0	0	0	0	0	0	0	0	0	102290000	0	180140000	0	0	0	0	0	0	0	0
1161	763840445-stool2_revised_scaffold20134_1_gene185023	16	0	0	0	0	0	0	3	0	0	0	0	0	4	0	0	0	0	0	0	0	0	0	0	0	0	0	0	0	0	0	117480000	0	0	0	0	0	315650000	0	0	0	0	0	0	0	0	0	0
1162	763840445-stool2_revised_scaffold25229_1_gene13832	25	4	0	0	0	0	0	0	0	18	0	29	0	0	0	0	0	0	0	0	0	0	0	0	0	0	0	41636000	0	0	0	0	0	946980000	0	1332800000	0	0	0	0	0	0	0	0	0	0	0	0
1163	763840445-stool2_revised_scaffold50645_1_gene95245	7	2	0	1	0	0	0	0	0	0	0	0	0	0	0	3	0	1	0	0	0	0	0	0	0	0	0	0	0	0	0	0	0	0	0	0	0	0	0	52816000	0	0	0	0	0	0	0	0
1164	763840445-stool2_revised_scaffold52893_1_gene70401	4	1	0	0	0	0	0	3	0	0	0	0	0	0	0	0	0	0	0	0	0	0	0	0	0	0	0	0	0	0	0	157260000	0	0	0	0	0	0	0	0	0	0	0	0	0	0	0	0
1165	763860675-stool1_revised_C1046439_1_gene189401	3	0	0.0062787	0	0	0	0	0	0	0	0	1	0	1	0	0	0	0	0	0	0	0	0	0	0	0	0	0	0	0	0	0	0	0	0	116240000	0	18065000	0	0	0	0	0	0	0	0	0	0
1166	763860675-stool1_revised_C1060727_1_gene63373	8	3	0	0	0	0	0	0	0	0	0	6	0	0	0	1	0	1	0	0	0	0	0	0	1	0	0	0	0	0	0	0	0	0	0	0	0	0	0	624730000	0	1973700000	0	0	0	0	0	0
1167	763860675-stool1_revised_C1065643_1_gene58219	2	2	0	0	0	0	0	0	0	0	0	2	0	0	0	0	0	0	0	0	0	0	0	0	0	0	0	0	0	0	0	0	0	0	0	57866000	0	0	0	0	0	0	0	0	0	0	0	0
1168	763860675-stool1_revised_C1067553_1_gene165100	1	1	1	0	0	0	0	0	0	0	0	0	0	0	0	0	0	0	0	0	0	0	0	0	0	0	0	0	0	0	0	0	0	0	0	0	0	0	0	0	0	0	0	0	0	0	0	0
1169	763860675-stool1_revised_C1072417_1_gene108837	1	1	0.0045929	0	0	0	0	0	0	0	0	1	0	0	0	0	0	0	0	0	0	0	0	0	0	0	0	0	0	0	0	0	0	0	0	24094000	0	0	0	0	0	0	0	0	0	0	0	0
1170	763860675-stool1_revised_C1119837_1_gene140218	1	1	0	0	0	0	0	0	0	0	0	1	0	0	0	0	0	0	0	0	0	0	0	0	0	0	0	0	0	0	0	0	0	0	0	2632400	0	0	0	0	0	0	0	0	0	0	0	0
1171	763860675-stool1_revised_C1121581_1_gene179055	5	1	0.0036496	0	0	0	0	0	0	0	0	0	0	1	0	0	0	0	0	0	0	0	1	0	0	1	0	0	0	0	0	0	0	0	0	0	0	166150000	0	0	0	0	0	0	0	0	64435000	0
1172	763860675-stool1_revised_C1139069_1_gene175537	7	4	0	0	0	0	0	0	0	0	0	5	0	0	0	0	0	0	0	0	0	0	0	0	0	0	0	31131000	0	0	0	0	0	0	0	84107000	0	0	0	0	0	0	0	0	0	0	0	0
1173	763860675-stool1_revised_scaffold14932_1_gene161530	5	3	0	0	0	0	0	0	0	0	0	9	0	0	0	0	0	0	0	0	0	0	0	0	0	0	0	0	0	0	0	0	0	0	0	200870000	0	0	0	0	0	0	0	0	0	0	0	0
1174	763860675-stool1_revised_scaffold21791_1_gene164694	4	1	0	0	0	0	0	0	0	0	0	1	0	0	0	0	0	0	0	0	0	0	0	0	0	0	0	0	0	0	0	0	0	0	0	0	0	0	0	0	0	0	0	0	0	0	0	0
1175	763860675-stool1_revised_scaffold28772_2_gene25064	4	1	0.00040393	0	0	0	0	0	0	1	0	0	0	0	0	0	0	0	0	0	0	0	0	0	0	0	0	0	0	0	0	0	0	2061600	0	0	0	0	0	0	0	0	0	0	0	0	0	0
1176	763860675-stool1_revised_scaffold34698_1_gene189651	3	3	0	0	0	0	0	0	0	0	0	3	0	0	0	0	0	0	0	0	0	0	0	0	0	0	0	0	0	0	0	0	0	0	0	214420000	0	0	0	0	0	0	0	0	0	0	0	0
1177	MH0402_GL0225168	1	1	0.00053043	0	0	0	0	0	0	0	0	0	0	0	0	0	0	0	0	0	0	0	0	1	0	0	0	0	0	0	0	0	0	0	0	0	0	0	0	0	0	0	0	0	0	0	0	34288000
1178	763860675-stool1_revised_scaffold58642_1_gene201013	1	1	0	0	0	0	0	0	0	0	0	0	0	0	0	0	0	0	0	0	0	0	0	1	0	0	0	0	0	0	0	0	0	0	0	0	0	0	0	0	0	0	0	0	0	0	0	29562000
1179	763860675-stool1_revised_scaffold58949_1_gene119377	4	1	0	0	0	0	0	0	0	0	0	0	0	0	0	1	0	0	0	0	0	0	0	0	0	0	0	0	0	0	0	0	0	0	0	0	0	0	0	350110000	0	0	0	0	0	0	0	0
1181	763860675-stool2_revised_scaffold57488_1_gene72526	1	1	0	0	0	0	0	0	0	0	0	0	0	0	0	0	0	0	0	0	0	0	0	0	1	1	0	0	0	0	0	0	0	0	0	0	0	0	0	0	0	0	0	0	0	0	0	0
1182	763901136-stool1_revised_scaffold1080_1_gene57153	2	1	0	0	0	0	0	0	0	0	0	0	1	0	1	0	0	0	0	0	0	0	0	0	0	0	0	48568000	0	0	0	0	0	0	0	0	113690000	0	0	0	0	0	0	0	0	0	0	0
1184	763961826-stool1_revised_C519799_1_gene57552	11	0	0.00053362	0	0	0	0	0	0	0	0	0	0	0	0	0	0	0	0	0	0	1	0	0	0	0	0	0	0	0	0	0	0	0	0	0	0	0	0	0	0	0	0	0	0	150670000	0	0
1185	763961826-stool1_revised_scaffold11497_1_gene27744	3	1	0	0	0	0	0	1	0	0	0	0	0	2	0	0	0	0	0	0	0	0	0	0	0	0	0	0	0	0	0	23037000	0	0	0	0	0	47542000	0	0	0	0	0	0	0	0	0	0
1186	763961826-stool1_revised_scaffold24961_1_gene15689	9	9	0	0	0	0	0	0	0	10	0	0	0	0	0	0	0	2	0	0	0	0	0	0	0	0	0	0	0	0	0	0	0	501990000	0	0	0	0	0	0	0	28806000	0	0	0	0	0	0
1187	V1.UC55-4_GL0129543	4	0	0	0	0	0	0	2	0	2	0	0	0	0	0	1	0	0	0	1	0	0	6	0	1	0	0	87715000	0	0	0	224650000	0	302810000	0	0	0	0	0	302030000	0	0	0	38468000	0	0	3499100000	0
1188	MH0448_GL0193481	1	1	0.00027341	0	0	0	0	0	0	0	0	0	0	1	0	0	0	0	0	0	0	0	0	0	0	0	0	0	0	0	0	0	0	0	0	0	0	0	0	0	0	0	0	0	0	0	0	0
1189	763961826-stool2_revised_C676400_1_gene15552	5	1	0	0	0	0	0	2	0	0	0	0	0	1	0	0	0	0	0	0	0	0	2	3	0	6	0	0	0	0	0	10173000	0	0	0	0	0	10685000	0	0	0	0	0	0	0	0	10601000	20675000
1190	763961826-stool2_revised_C699374_1_gene68595	55	35	0	1	0	0	0	1	0	0	0	2	0	2	0	0	0	0	0	0	0	1	10	85	55	82	0	18597000	0	0	0	20284000	0	0	0	24103000	0	6101600	0	0	0	0	0	0	0	1771600	245690000	14347000000
1194	MH0199_GL0052643	2	2	0	0	0	0	0	0	0	0	0	0	0	0	0	0	0	0	0	0	0	0	0	2	0	0	0	0	0	0	0	0	0	0	0	0	0	0	0	0	0	0	0	0	0	0	0	14261000
1195	N042A_GL0023548	2	2	0	0	0	0	0	0	0	0	0	0	0	0	0	0	0	0	0	0	0	0	3	0	0	0	0	0	0	0	0	0	0	0	0	0	0	0	0	0	0	0	0	0	0	0	59027000	0
1196	763982056-stool1_revised_scaffold31912_1_gene36972	4	4	0	0	0	0	0	0	0	0	0	0	0	0	0	0	0	0	0	0	0	0	2	4	0	0	0	0	0	0	0	0	0	0	0	0	0	0	0	0	0	0	0	0	0	0	222340000	387430000
1197	763982056-stool1_revised_scaffold36626_2_gene59488	19	4	0	2	0	0	0	0	0	1	0	1	0	0	0	2	0	4	0	1	0	0	7	18	1	0	0	177690000	0	0	0	0	0	0	0	47371000	0	0	0	168760000	0	183700000	0	87748000	0	0	82155000	1554600000
1198	V1.UC53-0_GL0073981	3	3	0	0	0	0	0	0	0	0	0	0	0	0	0	0	0	0	0	0	0	0	0	3	0	0	0	0	0	0	0	0	0	0	0	0	0	0	0	0	0	0	0	0	0	0	0	87004000
1199	763982056-stool1_revised_scaffold39313_1_gene112816	1	1	0	0	0	0	0	0	0	0	0	0	0	0	0	0	0	0	0	0	0	0	0	1	0	0	0	0	0	0	0	0	0	0	0	0	0	0	0	0	0	0	0	0	0	0	0	13858000
1200	763982056-stool1_revised_scaffold40393_1_gene117825	4	1	0.00053376	0	0	0	0	0	0	0	0	0	0	0	0	0	0	0	0	1	0	0	0	0	0	0	0	0	0	0	0	0	0	0	0	0	0	0	0	0	0	0	0	101170000	0	0	0	0
1201	MH0227_GL0112626	1	1	0.0076285	0	0	0	0	0	0	0	0	0	0	0	0	0	0	0	0	0	0	0	0	1	0	0	0	0	0	0	0	0	0	0	0	0	0	0	0	0	0	0	0	0	0	0	0	5943700
1202	763982056-stool1_revised_scaffold45429_1_gene116871	14	10	0	0	0	0	0	0	0	0	0	0	0	0	0	0	0	0	0	0	0	0	17	21	0	0	0	0	0	0	0	0	0	0	0	0	0	0	0	0	0	0	0	0	0	0	2052600000	4348100000
1203	763982056-stool1_revised_scaffold48111_1_gene101213	9	9	0	0	0	0	0	0	0	0	0	0	0	0	0	0	0	0	0	0	0	0	13	6	0	0	0	0	0	0	0	0	0	0	0	0	0	0	0	0	0	0	0	0	0	0	2275200000	1026500000
1204	763982056-stool1_revised_scaffold50095_2_gene57426	5	4	0	0	0	0	0	0	0	0	0	0	0	0	0	0	0	0	0	0	0	0	5	0	0	0	0	20932000	0	0	0	0	0	0	0	0	0	0	0	0	0	0	0	0	0	0	98067000	0
1205	N042A_GL0033751	2	2	0	0	0	0	0	0	0	0	0	0	0	0	0	0	0	0	0	0	0	0	0	2	0	0	0	0	0	0	0	0	0	0	0	0	0	0	0	0	0	0	0	0	0	0	0	10744000
1206	N042A_GL0063856	1	1	0.0039535	0	0	0	0	0	0	0	0	0	0	0	0	0	0	0	0	0	0	0	1	0	0	0	0	0	0	0	0	0	0	0	0	0	0	0	0	0	0	0	0	0	0	0	89164000	0
1207	763982056-stool1_revised_scaffold9585_2_gene100524	6	2	0	0	0	0	0	0	0	0	0	0	0	0	0	0	0	0	0	0	0	0	7	0	0	0	0	0	0	0	0	0	0	0	0	0	0	0	0	0	0	0	0	0	0	0	76879000	0
1208	763982056-stool1_revised_scaffold9585_2_gene100531	26	7	0	62	0	0	0	0	0	0	0	0	0	0	0	0	0	0	0	0	0	0	24	100	0	0	0	14429000000	0	0	0	768250	0	0	0	712420	0	2139400	0	0	0	1710500	0	0	0	0	1903700000	34331000000
1209	MH0003_GL0002964	3	3	0	0	0	0	0	0	0	1	0	0	0	1	0	0	0	0	0	0	0	0	1	1	2	0	1	0	0	0	0	0	0	29795000	0	0	0	61403000	0	0	0	0	0	17256000	0	0	75149000	0
1210	DLM019_GL0054090	8	0	0.001027	0	0	0	0	0	0	0	0	0	0	0	0	0	0	0	0	0	0	0	0	0	2	0	0	0	0	0	0	0	0	0	0	0	0	0	0	0	0	0	0	0	0	0	0	0
1211	764002286-stool1_revised_scaffold23160_1_gene9565	4	1	0	0	0	2	0	0	0	0	0	0	0	0	0	0	1	0	0	0	0	0	0	0	0	0	0	0	0	0	0	0	0	0	0	0	0	0	0	0	203930000	0	0	0	0	0	0	0
1212	764002286-stool1_revised_scaffold8642_1_gene88271	2	1	0.00053469	0	0	0	0	0	1	0	0	0	0	0	0	0	0	0	0	0	0	0	0	0	0	0	0	0	0	0	0	0	97877000	0	0	0	0	0	0	0	0	0	0	0	0	0	0	0
1213	764002286-stool1_revised_scaffold9885_1_gene60754	1	1	0	0	0	0	0	0	0	0	0	0	0	0	0	0	0	0	0	0	0	0	1	0	0	0	0	0	0	0	0	0	0	0	0	0	0	0	0	0	0	0	0	0	0	0	53779000	0
1214	764042746-stool1_revised_scaffold14427_2_gene29103	13	8	0	0	0	0	0	2	0	0	0	0	0	0	0	0	0	0	0	0	0	0	11	4	0	0	0	660790000	0	0	0	0	0	0	0	0	0	0	0	0	0	0	0	0	0	0	1632700000	28052000000
1215	764042746-stool2_revised_scaffold14503_1_gene19954	9	3	0	0	0	0	0	0	0	3	0	0	0	1	0	0	0	0	0	0	0	0	1	1	0	8	0	0	38806000	0	0	0	0	53657000	0	0	0	41622000	0	0	0	65527000	0	0	0	0	81447000	35339000
1216	764062976-stool1_revised_scaffold11958_1_gene91640	1	1	0	0	0	0	0	0	0	0	0	0	0	0	0	0	0	0	0	0	0	0	0	1	0	0	0	0	0	0	0	0	0	0	0	0	0	0	0	0	0	0	0	0	0	0	0	6863100
1217	764062976-stool1_revised_scaffold23712_1_gene91544	6	6	0	0	0	0	0	0	0	0	0	0	0	0	0	0	0	0	0	0	0	0	0	0	0	7	0	89158000	0	0	0	0	0	0	136890000	0	0	0	0	0	45628000	0	0	0	0	0	0	0
1218	764062976-stool1_revised_scaffold26325_1_gene20197	2	1	0	0	0	0	0	0	0	0	0	0	0	0	0	0	0	0	0	0	0	0	0	3	0	0	0	0	0	0	0	0	0	0	0	0	0	0	0	0	0	0	0	0	0	0	0	28389000
1219	V1.FI14_GL0143198	1	1	0.0068989	0	0	0	0	0	0	0	0	0	0	0	0	0	0	0	0	0	0	0	0	1	0	0	0	0	0	0	0	0	0	0	0	0	0	0	0	0	0	0	0	0	0	0	0	2731600
1220	DLM019_GL0021278	1	1	0.001026	0	0	0	0	0	0	0	0	0	0	0	0	0	0	0	0	0	0	0	0	1	0	0	0	0	0	0	0	0	0	0	0	0	0	0	0	0	0	0	0	0	0	0	0	19945000
1221	NOF013_GL0000158	3	0	0.0056344	0	0	0	0	0	0	0	0	0	0	0	0	0	0	0	0	0	0	0	1	0	0	0	1	0	0	0	0	0	0	0	0	0	0	0	0	0	0	0	0	0	0	0	84448000	0
1222	764062976-stool1_revised_scaffold43051_1_gene64550	7	0	0.0038596	0	0	0	0	0	0	0	0	1	0	0	0	0	0	1	0	0	0	0	0	0	0	0	0	0	0	0	0	0	0	0	0	8264600	0	0	0	0	0	0	0	0	0	0	0	0
1223	764062976-stool2_revised_C1008473_1_gene94482	5	2	0	0	0	0	0	0	0	4	0	1	0	0	0	1	0	2	0	0	0	0	0	0	0	1	0	0	0	0	0	0	0	132250000	0	46937000	0	0	0	83603000	0	96274000	0	0	0	0	0	0
1224	764062976-stool2_revised_C1074633_1_gene13213	1	1	1	0	0	0	0	0	0	0	0	0	0	0	0	0	0	0	0	0	0	0	0	0	0	0	0	0	0	0	0	0	0	0	0	0	0	0	0	0	0	36012000	0	0	0	0	0	0
1225	764062976-stool2_revised_C1088469_1_gene108392	1	1	0.00013866	0	0	0	0	0	0	0	0	0	0	0	0	0	0	0	0	0	0	0	2	0	0	0	0	0	0	0	0	0	0	0	0	0	0	0	0	0	0	0	0	0	0	0	124490000	0
1227	764062976-stool2_revised_scaffold67_1_gene60912	17	4	0	0	0	0	0	0	0	2	0	0	0	3	0	0	0	0	0	0	0	0	16	9	0	4	0	39264000	0	47154000	0	0	0	34738000	0	0	0	32452000	0	0	0	0	0	0	0	5851500	1137200000	618340000
1228	764143897-stool1_revised_C884474_1_gene60254	1	1	0	0	0	0	0	0	0	0	0	0	0	0	0	0	0	0	0	2	0	0	0	0	0	0	0	0	0	0	0	0	0	0	0	0	0	0	0	0	0	0	0	260400000	0	0	0	0
1229	DOM001_GL0033105	1	1	0.0079523	0	0	0	0	1	0	1	0	0	0	0	0	0	0	0	0	0	0	0	0	0	0	0	0	0	0	0	0	13757000	0	12768000	0	0	0	0	0	0	0	0	0	0	0	0	0	0
1230	764143897-stool1_revised_C909524_1_gene122971	1	1	0.0039622	0	0	0	0	0	0	0	0	0	0	0	0	1	0	1	0	0	0	0	0	0	0	0	0	0	0	0	0	0	0	0	0	0	0	0	0	33631000	0	21464000	0	0	0	0	0	0
1231	764143897-stool1_revised_C925200_1_gene101036	2	2	0	0	0	0	0	0	0	0	0	0	0	0	0	3	0	0	0	0	0	0	0	0	0	0	0	0	0	0	0	0	0	0	0	0	0	0	0	31764000	0	0	0	0	0	0	0	0
1232	764143897-stool1_revised_C940032_1_gene62952	8	1	0	16	0	0	0	3	0	0	0	1	0	0	0	7	0	7	0	0	0	0	0	0	0	0	0	3120100000	0	0	0	55322000	26643000	0	0	2705200	0	0	0	505540000	0	476580000	0	0	79679000	0	0	0
1233	O2.UC29-2_GL0016407	4	4	0	0	0	0	0	0	0	0	0	0	0	0	0	7	0	0	0	0	0	0	0	0	0	0	0	0	0	0	0	0	0	0	0	0	0	0	0	78673000	0	0	0	0	0	0	0	0
1234	764143897-stool1_revised_scaffold32287_2_gene18645	1	1	0	0	0	0	0	0	0	0	0	0	0	0	0	0	0	0	0	0	0	0	0	0	0	1	0	43600000	0	0	0	0	0	0	0	0	0	0	0	0	0	0	0	0	0	0	0	19011000
1235	764143897-stool1_revised_scaffold32317_1_gene28041	2	2	0	0	0	0	0	0	0	0	0	0	0	0	0	0	0	0	0	0	0	0	0	2	0	0	0	0	0	0	0	0	0	0	0	0	0	0	0	0	0	0	0	0	0	0	0	20308000
1236	764143897-stool1_revised_scaffold32386_1_gene125808	2	1	0	2	0	0	0	0	0	0	0	0	0	0	0	0	0	0	0	0	0	0	0	0	0	0	0	24125000	0	0	0	0	0	0	0	0	0	0	0	0	0	0	0	0	0	0	0	0
1237	764143897-stool1_revised_scaffold32412_1_gene155827	3	2	0	0	0	0	0	0	0	0	0	0	0	0	0	0	0	0	0	0	0	0	0	4	0	0	0	0	0	0	0	0	0	0	0	0	0	0	0	0	0	0	0	0	0	0	0	407910000
1238	764143897-stool1_revised_scaffold622_3_gene45079	8	8	0	0	0	0	0	6	0	1	0	1	0	1	0	0	0	0	0	0	0	0	0	0	0	0	0	0	0	0	0	132050000	0	0	0	0	0	26298000	0	0	0	0	0	0	0	0	0	0
1240	764143897-stool2_revised_scaffold15275_1_gene6366	8	1	0	0	0	0	0	0	0	0	0	0	0	0	0	0	0	0	0	0	0	0	0	0	0	1	0	0	0	0	0	0	0	0	0	0	0	0	0	0	0	0	0	0	0	0	0	0
1241	764143897-stool2_revised_scaffold2259_1_gene68728	2	2	0	0	0	0	0	0	0	0	0	2	0	0	0	0	0	0	0	0	0	0	0	0	0	0	0	0	0	0	0	0	0	0	0	37934000	0	0	0	0	0	0	0	0	0	0	0	0
1242	764143897-stool2_revised_scaffold8106_1_gene23821	26	5	0	0	0	0	0	0	0	0	0	3	0	0	0	0	0	0	0	0	0	0	0	8	2	2	0	23215000	0	0	0	0	0	0	0	105850000	0	14560000	0	0	0	0	0	0	0	0	0	397530000
1243	764184357-stool1_revised_scaffold10826_1_gene71608	5	3	0	0	0	0	0	1	0	0	0	0	0	1	0	0	0	0	0	0	0	0	1	0	1	3	0	0	0	0	0	53719000	0	0	0	0	0	26784000	0	0	0	0	0	0	0	0	37043000	0
1244	764224817-stool1_revised_scaffold2717_2_gene196052	23	17	0	0	0	0	0	0	0	17	0	37	1	0	1	9	0	12	0	0	0	0	0	0	0	0	0	0	0	0	0	0	0	1003200000	0	7488100000	54433000	0	82020000	393070000	0	521870000	0	0	0	0	0	0
1245	DLM002_GL0009890	2	2	0.0001377	0	0	0	0	0	0	0	0	0	0	0	0	3	0	1	0	0	0	0	0	0	0	0	0	0	0	0	0	0	0	0	0	0	0	0	0	175510000	0	72689000	0	0	0	0	0	0
1246	764224817-stool1_revised_scaffold455_1_gene164907	3	1	0.002794	0	0	0	0	0	0	1	0	0	0	0	0	0	0	0	0	0	0	0	0	0	0	0	0	0	0	0	0	0	0	0	0	0	0	0	0	0	0	0	0	0	0	0	0	0
1247	764224817-stool1_revised_scaffold47711_1_gene8459	3	1	0.0039613	2	0	0	0	0	0	0	0	0	0	0	0	0	0	0	0	0	0	0	0	0	0	0	0	20079000	0	0	0	0	0	0	0	0	0	0	0	0	0	0	0	0	0	0	0	0
1249	764224817-stool2_revised_scaffold33197_1_gene51936	1	1	0	0	0	0	0	0	0	1	0	0	0	0	0	0	0	0	0	0	0	0	0	0	0	0	0	0	0	0	0	0	0	9010600	0	0	0	0	0	0	0	0	0	0	0	0	0	0
1250	764285508-stool1_revised_C931719_1_gene15093	6	0	0	9	0	0	0	0	0	0	0	0	0	0	0	2	0	0	0	0	0	0	0	1	0	0	0	394120000	0	0	0	17207000	0	0	0	0	0	18389000	0	0	0	0	0	0	0	0	0	25128000
1251	V1.FI08_GL0142253	5	1	0	0	0	0	0	0	0	0	0	0	0	0	0	0	0	0	0	0	0	0	2	2	0	0	0	0	0	0	0	0	0	0	0	0	0	0	0	0	0	0	0	0	0	0	69952000	116100000
1252	764285508-stool1_revised_scaffold36716_1_gene70343	4	2	0	0	0	0	0	2	0	1	0	1	0	1	0	0	0	0	0	0	0	0	0	0	2	0	0	0	0	0	0	264800000	0	222280000	0	61816000	0	126710000	0	0	0	0	0	0	0	0	0	0
1253	764285508-stool1_revised_scaffold42725_1_gene23145	1	1	0	0	0	0	0	0	0	0	0	0	0	0	0	0	0	0	0	0	0	0	0	0	0	0	1	0	0	0	0	0	0	0	0	0	0	0	0	0	0	0	0	0	0	32758000	0	0
1254	764285508-stool1_revised_scaffold42859_1_gene84960	1	1	0	0	0	0	0	0	0	0	0	0	0	0	0	0	0	0	0	0	0	1	0	0	0	0	0	0	0	0	0	0	0	0	0	0	0	0	0	0	0	0	0	0	0	27309000	0	0
1255	764325968-stool1_revised_scaffold14328_6_gene21554	7	6	0	0	0	0	0	0	0	0	0	0	0	0	0	0	0	0	0	0	0	0	0	0	0	10	0	0	0	0	0	12986000	0	0	0	0	0	0	49863000	18203000	0	0	0	0	0	0	0	0
1256	764325968-stool1_revised_scaffold21752_2_gene102364	26	15	0	0	0	0	0	0	0	0	0	0	0	0	0	0	0	0	0	0	0	0	0	20	0	20	0	0	0	0	0	0	11797000	0	0	0	0	0	0	0	13096000	0	0	0	0	4251200	0	552310000
1257	764325968-stool2_revised_C710858_1_gene124516	1	1	0.0039576	0	0	0	0	1	0	0	0	0	0	0	0	0	0	0	0	0	0	0	0	0	0	0	0	0	0	0	0	11579000	0	0	0	0	0	0	0	0	0	0	0	0	0	0	0	0
1258	764447348-stool1_revised_C435066_1_gene6273	4	4	0	0	0	0	0	0	0	0	0	0	0	0	0	0	0	0	0	4	0	0	0	1	0	0	0	0	0	0	0	0	0	0	0	0	0	0	0	0	0	0	0	141160000	0	0	0	46698000
1260	764447348-stool1_revised_scaffold17751_1_gene118594	1	1	0.00013742	0	0	0	0	0	0	0	0	0	1	0	0	0	0	0	0	0	0	0	0	0	0	0	0	0	0	0	0	0	0	0	0	0	36816000	0	0	0	0	0	0	0	0	0	0	0
1261	764447348-stool1_revised_scaffold20870_1_gene106181	5	0	0.00013814	0	0	0	0	0	0	0	0	0	0	1	0	0	0	0	0	0	0	0	2	1	0	0	0	0	0	0	0	0	0	0	0	0	0	33221000	0	0	0	0	0	0	0	0	35311000	45145000
1262	764447348-stool1_revised_scaffold22588_1_gene108526	6	6	0	0	0	0	0	0	0	4	0	3	0	0	0	0	0	0	0	0	0	0	0	0	0	0	0	0	0	0	0	0	0	84693000	0	45172000	0	0	0	0	0	0	0	0	0	0	0	0
1263	764447348-stool1_revised_scaffold3215_1_gene43340	10	10	0	0	0	0	0	0	0	0	0	0	0	0	0	0	0	0	0	0	0	0	0	0	11	0	0	0	0	0	0	0	0	0	0	0	0	0	0	0	0	0	0	0	0	0	0	0
1264	764447348-stool2_revised_scaffold32700_2_gene87838	1	1	0	1	0	0	0	1	0	1	0	1	0	1	0	1	0	2	0	1	0	0	0	0	0	0	0	86261000	0	0	0	33837000	0	10648000	0	20923000	0	34020000	0	62784000	0	102960000	0	46704000	0	0	0	0
1265	764447348-stool2_revised_scaffold33172_1_gene6169	4	0	0.0032124	0	0	0	0	0	0	1	0	0	0	0	0	0	0	0	0	0	0	0	0	0	0	0	0	0	0	0	0	0	0	19291000	0	0	0	0	0	0	0	0	0	0	0	0	0	0
1266	764487809-stool1_revised_C994481_1_gene156460	6	1	0.0006605	0	0	0	0	0	0	0	0	0	0	0	0	0	0	0	0	0	0	0	1	1	0	0	0	0	0	0	0	0	0	0	0	0	0	0	0	0	0	0	0	0	0	0	77683000	17980000
1267	764487809-stool1_revised_scaffold42843_1_gene21980	17	0	0	0	0	0	0	0	0	1	0	0	0	0	0	0	0	0	0	0	0	0	0	0	0	0	0	0	0	0	0	0	0	97527000	0	0	0	0	0	0	0	0	0	0	0	0	0	0
1269	MH0122_GL0099380	2	1	0.000407	0	0	0	0	0	0	0	0	0	0	0	0	0	0	0	0	0	0	1	0	0	0	0	0	0	0	0	0	0	0	0	0	0	0	0	0	0	0	0	0	0	0	236700000	0	0
1271	764487809-stool2_revised_scaffold52928_1_gene174029	3	1	0	0	0	0	0	0	0	1	0	0	0	0	0	0	0	0	0	0	0	0	0	0	0	0	0	0	0	0	0	0	0	5016900	0	0	0	0	0	0	0	0	0	0	0	0	0	0
1272	764508039-stool1_revised_C348356_1_gene36435	1	1	0	0	0	0	0	0	0	0	0	0	0	0	0	0	0	0	0	0	0	0	1	0	0	0	0	10422000	0	0	0	0	0	0	0	0	0	0	0	0	0	0	0	0	0	0	6327600	0
1273	764508039-stool1_revised_scaffold4247_1_gene41153	29	24	0	0	0	0	0	2	0	21	0	28	0	0	1	0	0	0	0	0	0	0	0	0	0	0	0	5547900	0	0	0	11771000	0	1044900000	0	1506500000	0	0	5344500	0	0	0	0	0	0	0	0	0
1274	MH0055_GL0069768	2	1	0.0030088	0	0	0	0	0	0	1	0	0	0	0	0	0	0	1	0	0	0	0	0	0	0	0	0	0	0	0	0	0	0	24962000	0	0	0	0	0	0	0	20129000	0	0	0	0	0	0
1275	764588959-stool1_revised_C816919_1_gene115840	2	2	0.00013966	0	0	0	0	0	0	1	0	1	0	0	0	0	0	0	0	0	0	0	0	0	0	0	0	0	0	0	0	0	0	0	0	9887100	0	0	0	0	0	0	0	0	0	0	0	0
1276	MH0250_GL0076790	2	1	0.0085564	0	0	0	0	0	0	0	0	0	0	0	0	1	0	0	0	0	0	0	0	0	0	0	0	0	0	0	0	0	0	0	0	0	0	0	0	19731000	0	0	0	0	0	0	0	0
1277	MH0138_GL0013742	1	1	0.0082445	2	0	0	0	0	0	0	0	0	0	0	0	0	0	0	0	0	0	0	0	0	0	0	0	228390000	0	0	0	0	0	0	0	0	0	0	0	0	0	0	0	0	0	0	0	23883000
1278	764588959-stool1_revised_C847641_1_gene1418	2	0	0.00027281	0	0	0	0	0	0	3	0	3	0	1	0	1	0	2	0	1	0	1	1	0	0	3	0	322830000	0	0	0	0	0	164740000	0	525150000	0	68810000	0	279790000	0	752910000	0	22545000	0	148690000	61106000	0
1279	764588959-stool1_revised_scaffold10856_1_gene51964	3	1	0.003119	0	0	0	0	0	0	0	0	0	0	0	0	0	1	0	0	0	0	0	0	0	0	0	0	0	0	0	0	0	0	0	0	0	0	0	0	0	76526000	0	0	0	0	0	0	0
1280	MH0059_GL0077573	1	1	0.0036548	0	0	0	0	0	0	7	0	6	0	0	0	0	0	0	0	0	0	0	0	0	0	0	0	0	0	0	0	0	0	93125000	0	30302000	0	0	0	0	0	0	0	0	0	0	0	0
1281	MH0314_GL0167950	1	1	0.0086556	0	0	0	0	0	0	0	0	0	0	0	0	0	0	0	0	0	0	0	0	1	0	1	0	0	0	0	0	0	0	0	0	0	0	0	0	0	0	0	0	0	0	0	58561000	365480000
1282	764588959-stool1_revised_scaffold24157_1_gene31368	2	1	0	0	0	0	0	0	0	0	0	0	0	1	0	0	0	0	0	0	0	0	0	0	0	0	0	0	0	0	0	0	0	0	0	0	0	40930000	0	0	0	0	0	0	0	0	0	0
1283	764588959-stool1_revised_scaffold30248_1_gene106627	3	1	1	0	0	0	0	0	0	0	0	0	0	0	0	0	0	0	0	0	0	1	0	0	0	0	0	0	0	0	0	0	0	0	0	0	0	0	0	0	0	0	0	0	0	26388000	0	0
1284	764588959-stool1_revised_scaffold32041_2_gene111598	31	20	0	0	0	0	0	0	0	0	0	4	0	0	0	0	0	0	0	0	0	0	1	25	28	31	0	3823500	0	0	0	0	0	0	0	39977000	0	0	0	0	6749200	0	0	0	0	0	11840000	762310000
1285	764588959-stool1_revised_scaffold36456_1_gene55788	3	1	0.00013854	0	0	0	0	0	0	0	0	0	0	0	0	0	0	0	0	0	0	0	1	0	0	0	0	0	0	0	0	0	0	0	0	0	0	0	0	0	0	0	0	0	0	0	3132100	0
1286	MH0044_GL0056505	1	1	0	0	0	0	0	0	0	0	0	0	0	0	0	0	0	1	0	0	0	0	0	0	0	0	0	0	0	0	0	0	0	0	0	0	0	0	0	0	0	11092000	0	0	0	0	0	0
1287	764588959-stool1_revised_scaffold38375_1_gene25786	10	1	0	3	0	0	0	0	0	1	0	0	0	0	0	1	0	2	0	0	0	0	0	0	0	0	0	102200000	0	0	0	0	0	0	0	0	0	0	0	98900000	0	76543000	0	23339000	0	0	0	0
1288	764588959-stool1_revised_scaffold38449_1_gene154979	5	1	0	0	0	0	0	0	0	0	0	0	1	0	0	0	0	0	0	0	0	1	0	0	0	0	0	0	0	0	0	0	0	0	0	0	108580000	0	0	0	0	0	0	0	0	44631000	0	0
1289	764588959-stool1_revised_scaffold39273_1_gene34433	2	2	0	0	0	0	0	0	0	0	0	0	0	0	0	0	0	0	0	1	0	0	1	1	0	1	0	0	0	0	0	0	0	0	0	0	0	0	0	0	0	0	0	7496200	0	0	0	0
1290	MH0257_GL0110447	1	1	0.00013928	0	0	0	0	0	0	0	0	0	0	0	0	0	0	0	0	0	0	1	0	0	0	0	0	0	0	0	0	0	0	0	0	0	0	0	0	0	0	0	0	0	0	5269800	0	0
1291	764669880-stool1_revised_C414535_1_gene16404	2	1	0	0	0	0	0	0	0	0	0	0	0	0	0	0	0	0	0	0	0	0	0	1	0	0	0	0	0	0	0	0	0	0	0	0	0	0	0	0	0	0	0	0	0	0	0	4110900
1292	764669880-stool1_revised_C425293_1_gene36953	3	1	1	0	0	0	0	1	0	0	0	0	0	0	0	0	0	0	0	0	0	0	0	0	0	0	0	0	0	0	0	0	0	0	0	0	0	0	0	0	0	0	0	0	0	0	0	0
1293	764669880-stool1_revised_scaffold4948_2_gene34371	2	1	0.0042913	0	0	0	0	0	0	1	0	1	0	0	0	0	0	0	0	0	0	0	0	0	0	0	1	0	0	0	0	0	0	141490000	0	488160000	0	0	0	0	0	0	0	0	0	63132000	0	0
1294	V1.CD40-0_GL0071436	2	2	0	0	0	0	0	0	0	0	0	0	0	0	0	2	0	0	0	0	0	0	0	0	0	0	0	0	0	0	0	0	0	0	0	0	0	0	0	62258000	0	0	0	0	0	0	0	0
1295	764669880-stool2_revised_C336046_1_gene1569	2	2	0	0	0	0	0	0	0	2	0	0	0	0	0	0	0	0	0	0	0	0	2	0	0	0	0	0	0	0	0	0	0	13095000	0	0	0	0	0	0	0	0	0	0	0	0	39447000	0
1296	764669880-stool2_revised_scaffold12597_1_gene66287	18	4	0	0	0	0	0	0	0	0	0	0	0	0	0	0	0	0	0	0	0	0	0	0	1	0	11	0	0	0	0	0	0	0	0	0	0	0	0	0	4155600	0	0	3231700	0	0	0	0
1297	764669880-stool2_revised_scaffold2642_1_gene26916	5	1	0	0	0	0	0	0	0	0	0	0	0	0	0	0	0	0	0	0	0	0	0	1	0	0	0	0	0	0	0	0	0	0	0	0	0	0	0	0	0	0	0	0	0	0	0	31582000
1298	DOF012_GL0027634	2	2	0	0	0	0	0	0	0	0	0	0	0	0	0	1	0	2	0	0	0	0	0	0	0	0	0	65772000	0	0	0	0	0	0	0	0	0	0	0	39368000	0	38290000	0	0	0	0	0	0
1299	764811490-stool1_revised_scaffold1023_1_gene37567	10	10	0	0	0	0	0	6	0	0	0	0	0	0	0	0	0	0	0	0	0	0	7	0	0	1	0	0	0	0	0	33931000	0	0	0	0	0	0	0	0	0	0	0	0	0	0	347650000	0
1300	MH0094_GL0048640	1	1	0.0050148	0	0	0	0	0	0	0	0	0	0	0	0	0	0	0	0	0	0	0	1	0	0	0	0	0	0	0	0	0	0	0	0	0	0	0	0	0	0	0	0	0	0	0	0	0
1301	764811490-stool1_revised_scaffold656_1_gene22689	21	6	0	0	0	0	0	0	0	26	0	0	0	0	0	3	0	4	0	0	0	0	0	0	0	0	0	0	0	0	0	0	0	753390000	0	0	0	0	0	30185000	0	47033000	0	0	0	0	0	0
1302	V1.CD3-0-PN_GL0065767	2	2	0.0046852	0	0	0	0	0	0	0	0	0	0	0	0	1	0	1	0	0	0	0	0	0	0	0	0	235900000	0	0	0	0	0	0	0	0	0	0	0	23210000	0	0	0	0	0	0	0	0
1303	765013792-stool1_revised_C352393_1_gene60509	7	1	0.0085583	0	0	0	0	0	0	0	0	0	0	1	0	0	0	0	0	0	0	0	0	0	0	0	0	0	0	0	0	0	0	0	0	0	0	32101000	0	0	0	0	0	0	0	0	0	0
1304	765013792-stool1_revised_scaffold5880_1_gene10963	1	1	0.0010267	0	0	0	0	0	0	0	0	0	0	0	0	1	0	0	0	1	0	0	0	0	0	0	0	0	0	0	0	0	0	0	0	0	0	0	0	0	0	0	0	1280100000	0	0	0	0
1306	765074482-stool1_revised_C1300460_1_gene24560	2	0	0.0038678	0	0	0	0	0	0	0	0	0	0	0	0	0	0	0	0	0	0	0	0	0	0	1	0	0	0	0	0	0	0	0	185540000	0	0	0	0	0	0	0	0	0	0	0	0	0
1307	BGI002A_GL0084203	1	1	0.0010275	0	0	0	0	0	0	0	0	0	0	0	0	0	0	0	0	0	0	0	1	0	0	0	0	0	0	0	0	0	0	0	0	0	0	0	0	0	0	0	0	0	0	0	9017400	0
1308	765074482-stool1_revised_C1317664_1_gene160273	3	1	0.0036621	0	0	0	0	0	0	0	0	0	0	0	0	0	1	0	0	0	0	0	0	0	0	0	0	0	0	0	0	0	0	0	0	0	0	0	0	0	922060000	0	0	0	0	0	0	0
1309	MH0224_GL0077057	1	1	0	0	0	0	0	0	0	0	0	0	0	0	0	0	0	0	0	0	0	0	0	1	0	0	0	0	0	0	0	0	0	0	0	0	0	0	0	0	0	0	0	0	0	0	0	10003000
1310	MH0041_GL0010419	1	1	0	1	0	0	0	0	0	0	0	0	0	0	0	0	0	0	0	0	0	0	0	1	0	0	0	57477000	0	0	0	0	0	0	0	0	0	0	0	0	0	0	0	0	0	0	0	7407000
1311	765074482-stool1_revised_scaffold21957_1_gene53382	6	0	0.0085545	0	0	0	0	0	0	0	0	0	0	0	0	1	0	1	0	0	0	0	0	0	0	0	0	0	0	0	0	0	0	0	0	0	0	0	0	100880000	0	452420000	0	0	0	0	0	0
1312	765074482-stool1_revised_scaffold2525_1_gene36679	5	1	0	0	0	0	0	0	0	0	0	0	0	0	0	0	0	0	0	0	0	0	0	0	0	0	1	0	0	0	0	0	0	0	0	8191100	0	0	0	0	0	0	0	0	0	0	0	0
1313	765074482-stool1_revised_scaffold25643_2_gene198105	4	3	0	0	0	0	0	0	0	6	0	2	0	0	0	0	0	0	0	0	0	0	0	0	0	0	0	0	0	0	0	0	0	325400000	0	8493500	0	0	0	0	0	0	0	0	0	0	0	0
1314	765074482-stool1_revised_scaffold28542_1_gene115536	24	20	0	0	0	0	0	41	1	0	0	0	0	24	0	0	0	0	0	0	0	0	0	0	0	1	0	9116300	0	23063000	0	4604300000	273840000	0	0	0	0	2107100000	0	0	0	0	0	0	0	0	0	0
1315	765074482-stool1_revised_scaffold3336_1_gene118994	1	1	0	0	0	0	0	0	0	0	0	0	0	0	0	0	0	0	0	0	0	0	0	2	0	0	0	0	0	0	0	0	0	0	0	0	0	0	0	0	0	0	0	0	0	0	0	27235000
1316	765074482-stool2_revised_C972868_1_gene59942	2	2	0	0	0	0	0	0	0	1	0	0	0	2	0	0	0	0	0	0	0	0	0	0	0	0	0	0	0	0	0	0	0	0	0	0	0	11793000	0	0	0	0	0	0	0	0	0	0
1319	O2.UC47-0_GL0062301	6	6	0	0	0	0	0	0	0	3	0	8	0	0	0	0	0	0	0	0	0	0	0	0	0	0	0	0	0	0	0	0	0	94871000	0	664770000	0	0	0	0	0	0	0	0	0	0	0	0
1321	T2D-123A_GL0124086	2	2	0	0	0	0	0	0	0	0	0	0	0	0	0	0	0	1	0	0	0	0	1	0	0	0	0	0	0	0	0	0	0	0	0	0	0	0	0	0	0	0	0	0	0	0	6288800	0
1322	MH0402_GL0036768	2	1	0	0	0	0	0	0	0	0	0	0	0	0	0	0	0	0	0	0	0	0	2	0	3	1	0	0	0	0	0	0	0	0	0	0	0	0	0	0	0	0	0	0	0	0	4113500	7832200
1323	MH0002_GL0076201	4	4	0	0	0	0	0	1	0	0	0	0	0	0	0	0	0	4	0	0	0	0	0	1	2	0	0	0	0	0	0	0	0	0	0	0	0	0	0	0	0	39067000	0	0	0	0	0	0
1324	NLF001_GL0045845	4	2	0	0	0	0	0	0	0	2	0	0	0	0	0	0	0	3	0	0	0	0	0	0	0	2	0	0	0	0	0	0	0	20277000	0	0	0	0	0	0	0	45290000	0	0	0	0	0	0
1325	N087A_GL0110000	3	1	0.0013928	0	0	0	0	0	0	0	0	0	0	0	0	1	0	1	0	0	0	0	0	0	0	0	0	11317000	0	0	0	0	0	0	0	0	0	0	0	32809000	0	53420000	0	0	0	0	0	0
1326	MH0288_GL0106794	5	1	0	0	0	0	0	0	0	0	0	0	0	1	0	0	0	0	0	0	0	0	4	0	0	0	1	8606600	0	0	0	0	0	0	0	0	0	23592000	0	0	0	0	0	0	0	14239000	108760000	0
1327	T2D-48A_GL0022405	3	1	0	0	0	0	0	0	0	0	0	0	0	0	0	0	0	0	0	0	0	0	0	0	2	0	0	0	0	0	0	0	0	0	0	0	0	0	0	0	0	0	0	0	0	0	0	0
1328	MH0429_GL0013816	5	1	0.0040646	0	0	0	0	0	0	0	0	0	0	0	0	0	0	0	0	0	0	0	0	0	0	0	0	0	0	0	0	0	0	0	0	0	0	0	0	0	0	0	0	0	0	0	0	0
1329	765094712-stool1_revised_scaffold5351_1_gene15351	3	0	0	0	0	0	0	0	0	1	0	3	0	0	0	0	0	0	0	0	0	0	0	0	0	0	0	0	0	0	0	0	0	29879000	0	116350000	0	0	0	0	0	0	0	0	0	0	0	0
1330	NLF001_GL0014655	1	1	0.0045035	0	0	0	0	0	0	0	0	0	0	0	0	1	0	0	0	0	0	0	0	1	1	1	0	0	0	0	0	0	0	0	0	0	0	0	0	16093000	0	0	0	0	0	0	0	0
1331	765094712-stool1_revised_scaffold5496_1_gene36304	5	1	0.0031153	0	0	0	0	0	1	0	0	0	0	0	0	0	0	0	0	0	0	1	0	0	0	0	0	0	0	0	0	0	131190000	0	0	0	0	0	0	0	0	0	0	0	0	34288000	0	0
1332	V1.CD2-0-PT_GL0094722	2	1	0	0	0	0	0	0	0	0	0	2	0	0	0	0	0	0	0	0	0	0	0	0	0	0	0	0	0	0	0	0	0	0	0	13318000	0	0	0	0	0	0	0	0	0	0	0	0
1333	T2D-48A_GL0109451	9	0	0.001025	0	0	0	0	0	0	0	0	0	0	0	0	0	0	2	0	0	0	0	0	0	0	0	0	0	0	0	0	0	0	0	0	0	0	0	0	0	0	16480000	0	0	0	0	0	0
1334	MH0128_GL0001230	1	1	0	0	0	0	0	0	0	0	0	1	0	0	0	0	0	0	0	0	0	0	0	0	0	0	0	0	0	0	0	0	0	0	0	46169000	0	0	0	0	0	0	0	0	0	0	0	0
1335	MH0003_GL0050148	2	1	0	0	0	0	0	0	0	0	0	0	0	0	0	0	0	1	0	0	0	0	1	0	1	1	0	0	0	0	0	0	0	0	0	0	0	0	0	0	0	6552100	0	0	0	0	14115000	0
1336	T2D-118A_GL0051949	1	1	0.0062731	0	0	0	0	0	0	0	0	0	0	0	0	0	0	1	0	0	0	0	0	0	0	0	0	0	0	0	0	0	0	0	0	0	0	0	0	0	0	12894000	0	0	0	0	0	0
1337	MH0265_GL0029875	2	1	0.00013918	0	0	0	0	0	0	0	0	0	0	0	0	1	0	1	0	1	0	0	0	0	0	0	0	0	0	0	0	0	0	0	0	0	0	0	0	62313000	0	74932000	0	0	0	0	0	0
1338	765094712-stool1_revised_scaffold972_1_gene39797	22	2	0	0	0	0	0	0	0	0	0	1	0	0	0	0	0	0	0	1	0	0	3	0	1	0	0	0	0	0	0	0	0	0	0	123290000	0	0	0	0	0	0	0	198790000	0	0	0	0
1339	NOF010_GL0076103	1	1	0.0022021	0	0	0	0	0	0	0	0	0	0	0	0	0	0	0	0	0	0	0	0	1	0	0	0	0	0	0	0	0	0	0	0	0	0	0	0	0	0	0	0	0	0	0	0	8860200
1340	765135172-stool1_revised_C807434_1_gene24834	1	1	0.00065755	0	0	0	0	0	0	1	0	0	0	0	0	0	0	0	0	0	0	0	0	0	0	0	0	0	0	0	0	0	0	14827000	0	0	0	0	0	0	0	0	0	0	0	0	0	0
1341	765135172-stool1_revised_scaffold18618_1_gene20536	2	2	0	0	0	0	0	0	0	1	0	1	0	0	0	0	0	0	0	0	0	0	0	0	0	0	0	0	0	0	0	0	0	0	0	7598300	0	0	0	0	0	0	0	0	0	0	0	0
1342	MH0253_GL0216218	1	1	0	0	0	0	0	0	1	0	0	0	0	0	0	0	0	0	0	0	0	0	0	0	0	0	0	0	0	0	0	0	45741000	0	0	0	0	0	0	0	0	0	0	0	0	0	0	0
1343	765135172-stool1_revised_scaffold5406_1_gene17130	27	3	0	0	0	0	0	0	0	0	0	0	0	0	0	0	0	0	0	0	0	0	0	0	0	59	0	12283000	0	0	0	0	0	4716600	43366000	0	0	8622900	0	0	10200000	0	0	15021000	0	0	0	0
1344	MH0239_GL0000051	3	0	0.0049081	1	0	0	0	0	0	0	0	0	0	0	0	0	0	0	0	0	0	1	0	0	0	0	0	208730000	0	0	0	0	0	0	0	0	0	0	0	0	0	0	0	0	0	138960000	0	0
1345	765560005-stool1_revised_scaffold3976_1_gene21860	7	2	0	0	0	0	0	0	0	0	0	0	0	0	0	0	0	0	0	0	0	0	2	2	0	0	0	0	0	0	0	0	0	0	0	0	0	0	0	0	0	0	0	0	0	0	167870000	541640000
1346	765620695-stool1_revised_C778525_1_gene21303	1	1	0.0039549	0	0	0	0	0	0	0	0	0	0	0	0	0	0	0	0	0	0	1	0	0	0	0	0	0	0	0	0	0	0	0	0	0	0	0	0	0	0	0	0	0	0	63305000	0	0
1347	765620695-stool1_revised_C782817_1_gene33307	2	2	0	0	0	0	0	0	0	4	0	0	0	0	0	0	0	0	0	0	0	0	0	0	0	0	0	0	0	0	0	0	0	125160000	0	0	0	0	0	0	0	0	0	0	0	0	0	0
1348	765620695-stool1_revised_C783477_1_gene49263	8	2	0	0	0	0	0	0	0	0	0	0	0	0	0	0	0	0	0	0	0	0	0	9	0	0	0	0	0	0	0	0	0	0	0	0	0	0	0	0	0	0	0	0	0	0	0	426830000
1349	765620695-stool1_revised_scaffold13890_1_gene53786	3	1	0	0	0	0	0	0	0	3	0	0	0	0	0	0	0	0	0	0	0	0	0	0	0	0	0	0	0	0	0	0	0	91105000	0	0	0	0	0	0	0	0	0	0	0	0	0	0
1350	765620695-stool1_revised_scaffold21378_1_gene108074	3	3	0	0	0	0	0	0	0	0	0	0	0	0	0	0	0	0	0	0	0	0	0	0	2	1	0	0	0	0	0	0	0	0	0	0	0	0	0	0	0	0	0	0	0	0	0	1420200
1351	DOM021_GL0042363	2	1	0.00013765	0	0	0	0	0	0	0	0	0	0	0	0	1	0	1	0	0	0	0	0	0	0	0	0	0	0	0	0	0	0	0	0	0	0	0	0	33238000	0	34426000	0	0	0	0	0	0
1352	V1.FI09_GL0192160	1	1	0.003861	0	0	0	0	0	0	0	0	0	0	0	0	1	0	0	0	0	0	0	0	0	0	0	0	0	0	0	0	0	0	0	0	0	0	0	0	6375800	0	0	0	0	0	0	0	0
1353	765701615-stool1_revised_C1302542_1_gene242319	1	1	0	0	0	0	0	0	0	0	0	0	0	0	0	0	0	0	0	0	0	1	0	0	0	0	0	0	0	0	0	0	0	0	0	0	0	0	0	0	0	0	0	0	0	68051000	0	0
1354	765701615-stool1_revised_C1304662_1_gene156806	2	2	0	0	0	0	0	0	0	0	0	0	0	1	0	0	0	0	0	0	0	0	1	0	0	1	0	0	0	0	0	0	0	0	0	3280800	0	0	0	0	0	0	0	0	0	0	31806000	0
1355	765701615-stool1_revised_C1334448_1_gene111948	3	1	0	0	0	0	0	0	0	0	0	0	0	0	0	0	0	0	0	0	0	1	0	0	0	0	0	0	0	0	0	0	0	0	0	0	0	0	0	0	0	0	0	0	0	82130000	0	0
1356	765701615-stool1_revised_C1350578_1_gene237522	1	1	0.0085592	0	0	0	0	0	0	0	0	0	0	1	0	0	0	0	0	0	0	0	0	0	0	0	0	0	0	0	0	0	0	0	0	0	0	88320000	0	0	0	0	0	0	0	0	0	0
1357	765701615-stool1_revised_C1441531_1_gene55588	4	1	1	0	0	0	0	0	0	0	0	0	0	0	0	0	0	0	0	0	0	0	0	0	0	0	0	0	0	0	0	0	0	0	0	0	0	0	0	0	0	0	0	0	0	0	0	111710000
1358	MH0354_GL0140937	1	1	0.0062801	1	0	0	0	0	0	0	0	0	0	0	0	0	0	0	0	0	0	0	0	0	0	0	0	6057200	0	0	0	0	0	0	0	0	0	0	0	0	0	0	0	0	0	0	0	0
1359	MH0138_GL0048594	1	1	0	3	0	0	0	0	0	0	0	0	0	0	0	0	0	0	0	0	0	0	0	0	0	0	0	11436000	0	0	0	0	0	0	0	0	0	0	0	0	0	0	0	0	0	0	0	0
1360	MH0110_GL0069585	1	1	0	0	0	0	0	0	0	0	0	0	0	0	0	0	0	0	0	0	0	3	0	0	0	0	1	48004000	0	0	0	0	0	0	0	0	0	0	0	0	0	0	0	0	0	88395000	0	0
1361	765701615-stool1_revised_scaffold48866_1_gene134106	1	1	0.0030084	0	0	0	0	0	0	0	0	1	0	0	0	0	0	0	0	0	0	0	0	0	0	0	0	0	0	0	0	0	0	0	0	0	0	0	0	0	0	0	0	0	0	0	0	0
1362	768724.HMPREF9131_1094	1	1	0	0	0	0	0	0	0	0	0	0	0	0	0	1	0	1	0	0	0	0	0	0	0	0	0	0	0	0	0	0	0	0	0	0	0	0	0	171940000	0	174420000	0	0	0	0	0	0
1363	768724.HMPREF9131_1681	2	1	0	0	0	0	0	0	0	0	0	0	0	0	0	0	0	0	0	1	0	0	1	2	0	0	0	0	0	0	0	0	0	0	0	0	0	0	0	0	0	0	0	0	0	0	8461400	10551000
1364	809635352-stool1_revised_scaffold26288_1_gene152999	6	1	0	0	0	0	0	0	1	0	0	0	0	0	0	0	0	0	0	0	0	0	0	0	0	0	0	0	0	0	0	0	129010000	0	0	0	0	0	0	0	0	0	0	0	0	0	0	0
1365	809635352-stool1_revised_scaffold79250_5_gene4029	8	8	0	1	0	0	0	0	0	0	0	0	0	0	0	0	0	0	0	0	0	0	0	1	8	0	0	120780000	0	0	0	0	0	0	0	0	0	0	0	0	0	0	0	0	0	0	0	64008000
1366	823052294-stool1_revised_C651521_1_gene9557	1	1	0	0	0	0	0	0	0	0	0	0	0	0	0	0	0	0	0	0	0	0	0	1	0	0	0	0	0	0	0	0	0	0	0	0	0	0	0	0	0	0	0	0	0	0	0	8316600
1368	823052294-stool1_revised_C747065_1_gene71876	2	2	0.00077781	1	0	0	0	0	0	0	0	0	0	0	0	0	0	0	0	0	0	0	0	2	0	0	0	53660000	0	0	0	0	0	0	0	0	0	0	0	33318000	0	0	0	0	0	0	0	37979000
1369	823052294-stool1_revised_scaffold11276_1_gene106270	2	1	0.0013906	0	0	0	0	0	0	0	0	0	0	0	0	0	0	1	0	0	0	0	0	0	0	0	0	0	0	0	0	0	0	0	0	0	0	0	0	0	0	16009000	0	0	0	0	0	0
1371	823052294-stool1_revised_scaffold15890_1_gene101874	11	3	0	5	0	0	0	0	0	0	0	0	0	0	0	13	0	6	0	0	0	0	1	3	0	0	0	406280000	0	0	0	0	0	0	0	0	0	0	0	623790000	0	341390000	0	0	0	0	60605000	122100000
1372	823052294-stool1_revised_scaffold59_1_gene81857	32	3	0	1	0	0	0	1	2	4	0	3	1	0	0	4	0	7	0	0	0	60	3	4	7	4	10	343120000	0	0	0	40597000	636180000	1987000000	0	400040000	121230000	0	0	109800000	0	346520000	0	0	0	109420000000	388850000	851740000
1373	823052294-stool1_revised_scaffold8692_1_gene93199	6	0	0	0	0	0	0	0	0	0	0	0	0	0	0	2	0	1	0	0	0	0	3	3	1	0	0	0	0	0	0	0	0	0	0	0	0	0	0	36109000	0	95070000	0	0	0	0	31498000	32121000
1374	861967750-stool1_revised_scaffold20692_1_gene64521	6	5	0	0	0	0	0	0	0	7	0	1	0	1	0	0	0	0	0	0	0	0	0	0	0	0	0	0	0	0	0	0	0	226900000	0	0	0	14848000	0	0	0	0	0	0	0	0	0	0
1376	V1.UC7-0_GL0024092	1	1	0	0	0	0	0	1	0	0	0	0	0	0	0	0	0	0	0	0	0	0	0	0	0	0	0	0	0	0	0	283700000	0	0	0	0	0	0	0	0	0	0	0	0	0	0	0	0
1378	861967750-stool1_revised_scaffold6242_2_gene3417	2	2	0.0018498	0	0	0	0	0	0	0	0	0	0	0	1	0	0	0	0	0	0	0	0	1	0	0	0	0	0	0	0	0	0	0	0	0	0	0	1044700000	0	0	0	0	0	0	0	0	0
1379	862965.PARA_03800	1	1	0.0091593	0	0	0	0	0	0	0	0	0	0	0	0	0	0	0	0	0	0	0	0	0	0	1	0	0	0	0	0	0	0	0	0	0	0	0	0	0	0	0	0	0	0	0	0	0
1380	V1.FI17_GL0106040	1	1	0	1	0	0	0	0	0	0	0	0	0	0	0	0	0	1	0	0	0	0	0	0	0	0	0	3001500	0	0	0	0	0	0	0	0	0	0	0	0	0	1919000	0	0	0	0	0	0
1381	V1.CD2-0_GL0012469	1	1	0.004603	1	0	0	0	0	0	0	0	0	0	0	0	0	0	0	0	0	0	0	0	0	0	0	0	54946000	0	0	0	0	0	0	0	0	0	0	0	0	0	0	0	0	0	0	0	0
1382	866771.HMPREF9296_1771	2	0	0	0	0	0	0	0	0	0	0	0	0	0	0	0	0	1	0	0	0	0	0	0	0	0	0	0	0	0	0	0	0	0	0	0	0	0	0	0	0	34301000	0	0	0	0	0	0
1383	866776.HMPREF9321_1329	2	0	0	0	0	0	0	0	0	0	0	0	0	0	0	0	0	0	0	0	0	0	0	2	0	0	0	0	0	0	0	0	0	0	0	0	0	0	0	0	0	0	0	0	0	0	0	35418000
1384	V1.FI24_GL0089872	3	2	0	0	0	0	0	0	0	0	0	0	0	0	0	0	0	0	0	0	0	0	0	2	0	0	0	0	0	0	0	0	0	0	0	0	0	0	0	0	0	0	0	0	0	0	0	33123000
1385	873513.HMPREF6485_0065	4	4	0	0	0	0	0	5	0	0	0	0	0	0	0	0	0	0	0	0	0	0	0	0	0	0	0	0	0	0	0	186180000	0	0	0	0	0	0	0	0	0	0	0	0	0	0	0	0
1386	873513.HMPREF6485_0091	3	2	0	0	0	0	0	3	0	0	0	0	0	0	0	0	0	0	0	0	0	0	0	0	0	0	0	0	0	0	0	18536000	0	0	0	0	0	0	0	0	0	0	0	0	0	0	0	0
1387	873513.HMPREF6485_0153	10	10	0	0	0	0	0	12	0	0	0	0	0	0	0	0	0	0	0	0	0	0	0	0	0	0	0	0	0	0	0	354890000	0	0	0	0	0	0	0	0	0	0	0	0	0	0	0	0
1388	873513.HMPREF6485_0187	6	1	0	0	0	0	0	5	0	0	0	0	0	0	0	0	0	0	0	0	0	0	0	0	0	0	0	0	0	0	0	62364000	0	0	0	0	0	0	0	0	0	0	0	0	0	0	0	0
1389	873513.HMPREF6485_0207	7	7	0	0	0	0	0	9	0	0	0	0	0	0	0	0	0	0	0	0	0	0	0	0	0	0	0	16179000	0	0	0	699040000	0	0	0	0	0	0	0	0	0	0	0	0	0	0	0	0
1390	873513.HMPREF6485_0431	4	3	0	0	0	0	0	5	0	0	0	0	0	0	0	0	0	0	0	0	0	0	0	0	0	0	0	13870000	0	0	0	96129000	0	0	0	0	0	0	0	0	0	0	0	0	0	0	0	0
1391	873513.HMPREF6485_0467	3	3	0	0	0	0	0	3	0	0	0	0	0	0	0	0	0	0	0	0	0	0	0	0	0	0	0	0	0	0	0	92048000	0	0	0	0	0	0	0	0	0	0	0	0	0	0	0	0
1392	873513.HMPREF6485_0586	3	3	0	0	0	0	0	3	0	0	0	0	0	0	0	0	0	0	0	0	0	0	0	0	0	0	0	0	0	0	0	289280000	0	0	0	0	0	0	0	0	0	0	0	0	0	0	0	0
1393	873513.HMPREF6485_0628	2	1	0.00040552	0	0	0	0	1	0	0	0	0	0	2	0	0	0	0	0	0	0	0	0	0	0	0	0	0	0	0	0	29100000	0	0	0	0	0	84597000	0	0	0	0	0	0	0	0	0	0
1395	873513.HMPREF6485_1024	1	1	0.00066103	0	0	0	0	2	0	0	0	0	0	0	0	0	0	0	0	0	0	0	0	0	0	0	0	0	0	0	0	10560000	0	0	0	0	0	0	0	0	0	0	0	0	0	0	0	0
1396	873513.HMPREF6485_1070	4	4	0	0	0	0	0	4	0	0	0	0	0	0	0	0	0	0	0	0	0	0	0	0	0	0	0	0	0	0	0	152470000	0	0	0	0	0	0	0	0	0	0	0	0	0	0	0	0
1397	873513.HMPREF6485_1145	14	10	0	0	0	0	0	16	0	0	0	0	0	0	0	0	0	0	0	0	0	0	0	0	0	0	0	0	0	0	0	734980000	0	0	0	0	0	0	0	0	0	0	0	0	0	0	0	0
1398	V1.UC14-1_GL0044610	2	2	0	0	0	0	0	3	0	0	0	0	0	0	0	0	0	0	0	0	0	0	0	0	0	0	0	0	0	0	0	330640000	0	0	0	0	0	0	0	0	0	0	0	0	0	0	0	0
1399	873513.HMPREF6485_1439	8	8	0	0	0	0	0	10	0	0	0	0	0	0	0	0	0	0	0	0	0	0	0	0	0	0	0	0	0	0	0	259570000	0	0	0	0	0	0	0	0	0	0	0	0	0	0	0	0
1400	873513.HMPREF6485_1462	5	4	0	0	0	0	0	4	0	0	0	0	0	0	0	0	0	0	0	0	0	0	0	0	0	0	0	0	0	0	0	225070000	0	0	0	0	0	0	0	0	0	0	0	0	0	0	0	0
1401	873513.HMPREF6485_1463	2	2	0	0	0	0	0	2	0	0	0	0	0	0	0	0	0	0	0	0	0	0	0	0	0	0	0	0	0	0	0	70687000	0	0	0	0	0	0	0	0	0	0	0	0	0	0	0	0
1402	873513.HMPREF6485_1551	1	1	0.0081363	0	0	0	0	1	0	0	0	0	0	0	0	0	0	0	0	0	0	0	0	0	0	0	0	0	0	0	0	44631000	0	0	0	0	0	0	0	0	0	0	0	0	0	0	0	0
1403	873513.HMPREF6485_1589	11	11	0	0	0	0	0	15	0	0	0	0	0	0	0	0	0	0	0	0	0	0	0	0	0	0	0	0	0	0	0	586000000	0	0	0	0	0	0	0	0	0	0	0	0	0	0	0	0
1404	873513.HMPREF6485_1590	15	11	0	0	0	0	0	14	0	0	0	0	0	0	0	0	0	0	0	0	0	0	0	0	0	0	0	0	0	0	0	763520000	0	0	0	0	0	0	0	0	0	0	0	0	0	0	0	0
1405	873513.HMPREF6485_1626	3	2	0	0	0	0	0	3	0	0	0	0	0	0	0	0	0	0	0	0	0	0	0	0	0	0	0	22732000	0	0	0	152220000	0	0	0	0	0	0	0	0	0	0	0	0	0	0	0	0
1406	873513.HMPREF6485_1660	3	2	0	0	0	0	0	3	0	0	0	0	0	0	0	0	0	0	0	0	0	0	0	0	0	0	0	0	0	0	0	47952000	0	0	0	0	0	0	0	0	0	0	0	0	0	0	0	0
1407	873513.HMPREF6485_1858	3	3	0	0	0	0	0	3	0	0	0	0	0	0	0	0	0	0	0	0	0	0	0	0	0	0	0	0	0	0	0	62615000	0	0	0	0	0	0	0	0	0	0	0	0	0	0	0	0
1408	873513.HMPREF6485_2077	8	8	0	0	0	0	0	9	0	0	0	0	0	0	0	0	0	0	0	0	0	0	0	0	0	0	0	0	0	0	0	1443200000	0	0	0	0	0	0	0	0	0	0	0	0	0	0	0	0
1409	873513.HMPREF6485_2374	4	4	0	0	0	0	0	5	0	0	0	0	0	0	0	0	0	0	0	0	0	0	0	0	0	0	0	0	0	0	0	145780000	0	0	0	0	0	0	0	0	0	0	0	0	0	0	0	0
1410	873513.HMPREF6485_2795	13	2	0	0	0	0	0	28	0	0	0	0	0	0	0	0	0	0	0	0	0	0	0	0	0	0	0	0	0	0	0	2279300000	0	0	0	0	0	0	0	0	0	0	0	0	0	0	0	0
1411	SZEY-22A_GL0028817	1	1	0.000273	0	0	0	0	0	0	0	0	0	0	0	0	0	0	0	0	1	0	0	0	0	0	2	0	0	0	0	0	0	0	0	0	0	0	0	0	0	0	0	0	7217200	0	0	0	0
1412	888063.HMPREF9086_0928	18	1	0.00013806	0	0	0	0	0	0	0	0	1	0	0	0	0	0	0	0	0	0	0	0	0	0	0	0	0	0	0	0	0	0	0	0	16540000	0	0	0	0	0	0	0	0	0	0	0	0
1413	T2D-132A_GL0074091	2	2	0	0	0	0	0	0	0	0	0	2	0	0	0	0	0	0	0	0	0	0	0	0	0	0	0	0	0	0	0	0	0	0	0	24582000	0	0	0	0	0	0	0	0	0	0	0	0
1414	T2D-77A_GL0052295	2	2	0	0	0	0	0	0	0	1	0	3	0	0	0	0	0	0	0	0	0	0	0	0	0	0	0	0	0	0	0	0	0	25675000	0	49367000	0	0	0	0	0	0	0	0	0	0	0	0
1415	T2D-108A_GL0199886	9	2	0	4	0	0	0	6	0	3	0	5	0	6	2	0	0	0	0	2	0	1	0	0	11	8	0	198800000	0	0	0	286660000	0	17252000	0	84241000	0	738970000	20160000	0	0	0	0	29141000	0	12839000	6150400	0
1416	V1.UC21-4_GL0131460	1	1	0	0	0	0	0	3	0	4	0	2	0	0	0	0	0	0	0	0	0	0	0	0	0	0	0	0	0	0	0	34573000	0	68967000	0	103930000	0	0	0	0	0	0	0	0	0	0	0	0
1417	V1.UC21-4_GL0037139	3	1	0	0	0	0	0	0	0	0	0	0	0	0	0	0	0	0	0	0	0	0	0	0	2	0	0	0	0	0	0	0	0	0	0	0	0	0	0	0	0	0	0	0	0	0	0	0
1418	888063.HMPREF9086_2645	40	1	0	0	0	0	0	0	0	0	0	0	0	0	0	0	0	0	0	0	0	0	0	0	1	1	0	0	0	0	0	0	0	0	0	0	0	0	0	0	0	0	0	0	0	0	0	0
1419	888063.HMPREF9086_2934	19	4	0	3	0	0	0	3	0	14	0	6	0	0	0	1	0	0	0	3	0	0	0	0	0	0	0	3578800000	0	0	0	811270000	0	7735600000	0	2464500000	0	0	0	58219000	0	0	0	2170200000	0	0	0	0
1420	T2D-62A_GL0051270	5	1	0.00027349	0	0	0	0	0	0	0	0	0	0	0	0	0	0	0	0	0	0	0	0	0	0	2	0	0	0	0	0	0	0	0	0	0	0	0	0	0	0	0	0	0	0	0	0	0
1421	888063.HMPREF9086_3192	10	0	0	0	0	0	0	0	0	0	0	7	0	0	0	0	0	0	0	0	0	0	0	0	5	0	0	51199000	0	0	0	0	0	0	0	88863000	0	0	0	0	0	0	0	0	0	0	0	0
1422	888063.HMPREF9086_3208	8	0	0	0	0	0	0	3	0	0	0	2	0	2	0	0	0	0	0	0	0	0	0	0	0	0	0	0	0	0	0	16203000	0	0	0	21158000	0	29582000	0	0	0	0	0	0	0	0	0	0
1423	888063.HMPREF9086_3481	2	1	0	0	0	0	0	0	0	0	0	0	0	1	0	0	0	0	0	0	0	0	0	0	0	0	0	0	0	0	0	0	0	0	0	0	0	25793000	0	0	0	0	0	0	0	0	0	0
1424	888063.HMPREF9086_4037	14	14	0	0	0	0	0	0	0	0	0	19	0	0	0	0	0	0	0	0	0	0	0	0	1	0	0	0	0	0	0	0	0	0	0	1260100000	0	0	0	0	0	0	0	0	0	0	0	0
1425	888063.HMPREF9086_4469	5	4	0	0	0	0	0	0	0	0	0	0	0	2	0	0	0	0	0	0	0	0	0	0	3	0	0	0	0	0	0	0	0	0	0	0	0	121860000	0	0	0	0	0	0	0	0	0	0
1426	SZEY-40A_GL0040126	2	2	0.0054207	0	0	0	0	2	0	0	0	0	0	0	0	0	0	0	0	0	0	0	0	0	0	0	0	0	0	0	0	13365000	0	0	0	0	0	0	0	0	0	0	0	0	0	0	0	0
1427	908338.HMPREF9286_0085	2	1	0.0046051	0	0	0	0	0	0	0	0	0	1	0	0	0	0	0	0	0	0	0	0	0	0	0	0	0	0	0	0	0	0	0	0	0	182880000	0	0	0	0	0	0	0	0	0	0	0
1428	908338.HMPREF9286_0863	2	1	0	0	0	0	0	0	0	0	0	0	0	0	0	0	0	0	0	0	0	0	1	1	0	0	0	0	0	0	0	0	0	0	0	0	0	0	0	0	0	0	0	0	0	0	167430000	135550000
1429	908612.HMPREF9720_1957	5	3	0	0	0	0	0	0	0	0	0	0	0	0	0	0	0	0	0	0	0	0	0	0	0	3	0	0	0	0	95355000	0	0	0	0	0	0	0	0	0	0	0	0	0	0	0	0	0
1430	908612.HMPREF9720_2076	43	14	0	0	0	0	0	0	0	0	0	0	0	0	0	0	0	0	0	0	0	0	0	0	0	76	0	2184900	0	0	15557000	0	0	0	0	0	0	0	0	3526900	0	4955400	0	6612500	0	0	9083900	0
1431	V1.UC21-4_GL0140902	12	10	0	2	0	0	0	0	0	7	0	15	1	0	0	7	0	5	0	0	0	0	4	1	3	0	0	97884000	0	0	0	0	0	95071000	0	188090000	90634000	0	0	121970000	0	106320000	0	0	0	0	37812000	14079000
1432	945434.ECoL_04828	3	1	0	0	0	0	0	0	0	0	0	0	0	0	0	3	0	2	0	0	0	0	0	1	0	0	0	0	0	0	0	0	0	0	0	0	0	0	0	88835000	0	74570000	0	0	0	0	0	24388000
1434	MH0053_GL0012355	1	1	0	0	0	0	0	0	0	0	0	0	0	0	0	0	0	0	0	0	0	1	0	0	0	0	0	0	0	0	0	0	0	0	0	0	0	0	0	0	0	0	0	0	0	30912000	0	0
1435	V1.CD36-0_GL0001786	2	1	0	1	0	0	0	0	0	0	0	0	0	0	0	1	0	2	0	2	0	0	0	0	0	0	0	512590000	0	0	0	0	0	0	0	0	0	0	0	285390000	0	192240000	0	352790000	0	0	0	0
1436	BGI003A_GL0045136	25	7	0	21	0	0	0	0	0	0	0	0	0	0	0	0	0	0	0	0	0	0	0	3	0	0	0	5257300000	9505500	0	0	0	0	0	0	0	0	0	0	0	0	0	9769200	9720000	0	0	0	0
1437	BGI003A_GL0048204	3	1	0	0	0	0	0	0	0	0	0	0	0	0	0	1	0	4	0	0	0	0	0	1	0	0	0	0	0	0	0	0	0	0	0	0	0	0	0	39618000	0	36748000	0	0	0	0	0	0
1438	MH0163_GL0010278	3	1	0	0	0	0	0	0	0	0	0	0	0	0	0	0	0	0	0	0	2	0	0	0	0	0	0	0	0	0	0	0	0	0	0	0	0	0	0	0	0	0	0	0	173300000	0	0	0
1439	MH0199_GL0039971	3	3	0	0	0	0	0	0	0	0	0	0	0	0	0	0	0	1	0	0	0	0	0	3	0	0	0	0	0	0	0	0	0	0	0	0	0	0	0	0	0	24776000	0	0	0	0	0	47540000
1440	BGI003A_GL0073749	1	1	0.0064768	0	0	0	0	0	0	0	0	0	0	0	0	0	0	0	0	0	0	0	0	1	0	0	0	0	0	0	0	0	0	0	0	0	0	0	0	0	0	0	0	0	0	0	0	39025000
1441	MH0086_GL0089792	3	0	0.0085526	0	0	0	0	0	0	1	0	0	0	0	0	0	0	0	0	0	0	0	0	0	0	0	0	0	0	0	0	0	0	664600000	0	0	0	0	0	0	0	0	0	0	0	0	0	0
1442	SZEY-10A_GL0071376	3	1	0	0	0	0	0	0	0	1	0	0	0	0	0	0	0	0	0	0	0	0	0	0	0	0	0	0	0	0	0	0	0	9696200	0	0	0	0	0	0	0	0	0	0	0	0	0	0
1443	BGI089A_GL0077869	5	2	0	3	0	0	0	0	0	0	0	0	0	0	0	3	0	2	0	0	0	0	0	0	0	0	0	40646000	0	0	0	0	0	0	202910000	0	0	0	0	78461000	0	20522000	0	0	0	0	20222000	0
1445	MH0012_GL0109619	3	2	0	0	0	0	0	0	0	0	0	0	0	0	0	0	0	2	0	0	0	0	0	0	1	0	0	0	0	0	0	0	0	0	0	0	0	0	0	0	0	30475000	0	0	0	0	0	0
1446	BGI-15A_GL0059074	3	3	0	1	0	0	0	1	0	0	0	0	0	1	0	0	0	0	0	0	0	0	1	3	0	2	0	0	0	0	0	58437000	0	0	0	0	0	116370000	0	0	0	0	0	0	0	0	16255000	80259000
1447	BGI-15A_GL0062441	5	0	0	0	0	0	0	0	0	0	0	0	0	0	0	0	0	0	0	0	0	0	0	3	0	0	0	0	0	0	0	0	0	0	0	0	0	0	0	0	0	0	0	0	0	0	0	118860000
1448	BGI-17A_GL0008781	2	2	0	0	0	0	0	0	0	2	0	0	0	0	0	0	0	0	0	0	0	0	1	0	0	0	0	0	0	0	0	0	0	22166000	0	0	0	0	0	0	0	0	0	0	0	0	14085000	0
1449	BGI-17A_GL0059989	4	3	0	0	0	0	0	0	0	0	0	0	0	0	0	0	0	0	0	0	0	0	4	0	0	0	0	0	0	0	0	0	0	0	0	0	0	0	0	0	0	0	0	0	0	0	118650000	0
1451	V1.UC22-1_GL0033217	2	1	0	0	0	0	0	0	0	0	0	0	0	0	0	0	0	0	0	0	1	0	0	0	0	0	0	0	0	0	0	0	0	0	0	0	0	0	0	0	0	0	0	0	293800000	0	0	0
1452	BGI-27A_GL0084449	2	2	0	0	0	0	0	0	0	0	0	0	0	0	0	0	0	0	0	0	0	0	2	0	0	0	0	0	0	0	0	0	0	0	0	0	0	0	0	0	0	0	0	0	0	0	32345000	0
1453	BGI-27A_GL0090124	3	1	0	1	0	0	0	0	0	0	0	0	0	0	0	5	0	6	0	0	0	0	0	0	0	0	0	54961000	0	0	0	0	0	0	0	0	0	0	0	103340000	0	109660000	0	0	0	0	0	0
1454	MH0222_GL0177615	7	1	0	0	0	0	0	0	0	0	0	0	0	0	0	1	0	2	0	0	0	0	5	0	0	0	0	0	0	0	0	0	0	0	0	0	0	0	0	0	0	0	0	0	0	0	76577000	0
1455	NLF002_GL0021476	1	1	0	0	0	0	0	0	0	0	0	0	0	0	0	2	0	1	0	0	0	0	0	0	2	0	0	0	0	0	0	0	0	0	0	0	0	0	0	11155000	0	29412000	0	0	0	0	0	0
1457	BGI-28A_GL0012756	1	1	0	0	0	0	0	0	0	0	0	0	0	0	0	0	0	0	0	0	0	0	0	0	1	0	0	0	0	0	0	0	0	0	0	0	0	0	0	0	0	0	0	0	0	0	0	0
1458	BGI-28A_GL0019005	6	0	0	0	0	0	0	0	0	0	0	0	0	0	0	0	0	1	0	0	0	0	0	0	0	0	0	0	0	0	0	0	0	0	0	0	0	0	0	0	0	10389000	0	0	0	0	0	0
1459	BGI-28A_GL0028291	2	1	0.0012689	0	0	0	0	0	0	0	0	0	0	0	0	1	0	1	0	0	0	0	0	0	0	0	0	0	0	0	0	0	0	0	0	0	0	0	0	59976000	0	74909000	0	0	0	0	0	0
1460	BGI-28A_GL0054213	4	1	0.00065496	0	0	0	0	0	0	1	0	0	0	0	0	0	0	0	0	0	0	0	0	0	0	0	0	0	0	0	0	0	0	13396000	0	0	0	0	0	0	0	0	0	0	0	0	0	0
1461	BGI-28A_GL0057985	11	1	0.0074164	0	0	0	0	0	0	0	0	0	0	0	0	1	0	1	0	0	0	0	0	0	0	0	0	0	0	0	0	0	0	0	0	0	0	0	0	28135000	0	0	0	0	0	0	0	0
1462	BGI-28A_GL0082711	17	10	0	0	0	0	0	23	0	0	0	0	0	0	0	0	0	0	0	0	0	0	0	0	0	0	0	0	0	0	0	1475600000	0	0	0	0	0	0	0	0	0	0	0	0	0	0	0	0
1463	T2D-175A_GL0036429	2	1	0.0016228	0	0	0	0	0	0	0	0	0	0	0	0	0	0	0	0	0	0	0	0	1	0	0	0	0	0	0	0	0	0	0	0	0	0	0	0	0	0	0	0	0	0	0	0	8825000
1464	BGI-33A_GL0003507	4	4	0	0	0	0	0	0	0	4	0	0	0	0	0	0	0	0	0	0	0	0	0	0	0	0	0	0	0	0	0	0	0	174300000	0	0	0	0	0	0	0	0	0	0	0	0	0	0
1465	BGI-33A_GL0013547	2	2	0	2	0	0	0	0	0	0	0	0	0	0	0	0	0	0	0	0	0	0	0	0	0	0	0	9937000	0	0	0	0	0	0	0	0	0	0	0	0	0	0	0	0	0	0	0	0
1466	BGI-33A_GL0016186	12	1	0	5	0	0	0	0	0	0	0	0	0	0	0	8	0	15	0	4	0	0	0	1	0	0	0	778220000	0	0	0	0	0	0	0	0	0	0	0	1342300000	0	1268600000	0	129110000	0	0	0	109590000
1467	O2.UC17-2_GL0109455	2	2	0	0	0	0	0	0	0	0	0	0	0	0	0	0	0	0	0	0	0	2	0	0	0	0	0	0	0	0	0	0	0	0	0	0	0	0	0	0	0	0	0	0	0	42827000	0	0
1469	BGI-33A_GL0041788	9	0	0	3	0	0	0	0	0	0	0	0	0	0	0	2	0	1	0	2	0	0	0	0	0	0	0	13925000	0	0	0	0	0	0	0	0	0	0	0	166540000	0	51371000	0	282920000	0	0	0	0
1470	BGI-33A_GL0041789	26	0	0	1	0	0	0	0	0	2	0	1	0	0	0	1	0	1	0	1	0	0	0	0	0	0	0	114800000	0	0	0	0	0	0	0	0	0	0	0	172350000	0	79164000	0	457400000	0	0	0	0
1471	SZEY-74A_GL0093864	2	1	0.0018462	0	0	0	0	1	0	0	0	0	0	0	0	0	0	0	0	0	0	0	0	0	0	0	0	0	0	0	0	7810400	0	0	0	0	0	0	0	0	0	0	0	0	0	0	0	0
1472	V1.UC50-1_GL0040461	3	1	0	2	0	0	0	0	0	0	0	0	0	0	0	0	0	0	0	0	0	0	0	0	0	0	0	6779900	0	0	0	0	0	0	0	0	0	0	0	0	0	0	0	0	0	0	0	0
1473	BGI-33A_GL0052232	5	1	0	0	0	0	0	0	0	0	0	0	0	0	0	0	0	0	0	0	0	2	0	0	0	0	0	0	0	0	0	0	0	0	0	0	0	0	0	0	0	0	0	0	0	19344000	0	0
1474	BGI-33A_GL0071016	2	1	0	0	0	0	0	2	0	0	0	0	0	0	0	0	0	0	0	0	0	0	0	0	0	0	0	0	0	0	0	58299000	0	0	0	0	0	0	0	0	0	0	0	0	0	0	0	0
1475	BGI-33A_GL0073034	3	2	0	0	0	0	0	0	0	1	0	0	0	0	0	1	0	0	0	0	0	0	0	0	2	0	0	0	0	0	0	0	0	0	0	0	0	0	0	0	0	0	0	0	0	0	0	0
1476	BGI-33A_GL0079344	4	4	0	3	0	0	0	0	0	0	0	0	0	0	0	1	0	0	0	1	0	0	0	0	0	0	0	0	0	0	0	0	0	0	0	0	0	0	0	11514000	0	0	0	0	0	0	0	0
1478	BGI-34A_GL0066840	5	2	0	0	0	0	0	0	0	2	0	1	0	0	0	0	0	0	0	0	0	0	0	0	0	0	0	0	0	0	0	0	0	43421000	0	23184000	0	0	0	0	0	0	0	0	0	0	0	0
1479	BGI-34A_GL0069640	1	1	0	0	0	0	0	2	0	2	0	4	0	0	0	0	0	0	0	0	0	0	0	0	1	0	0	0	0	0	0	452290000	0	733970000	0	232630000	0	0	0	0	0	0	0	0	0	0	0	0
1480	BGI-34A_GL0087234	4	1	0	0	0	0	0	0	0	0	0	0	0	0	0	0	0	1	0	0	0	0	0	5	0	0	0	0	0	0	0	0	0	0	0	0	0	0	0	0	0	0	0	0	0	0	0	206770000
1481	DLF002_GL0004757	1	1	0.0097784	0	0	0	0	0	0	0	0	0	0	0	0	0	0	0	0	0	0	0	1	0	0	0	0	0	0	0	0	0	0	0	0	0	0	0	0	0	0	0	0	0	0	0	4778400	0
1482	DLF002_GL0006277	7	6	0	0	0	0	0	0	0	8	0	0	0	0	0	1	0	0	0	0	0	0	0	0	0	0	0	0	0	0	0	0	0	314270000	0	0	0	0	0	118330000	0	0	0	0	0	0	0	0
1483	MH0002_GL0016339	3	3	0	0	0	0	0	0	0	3	0	0	0	0	0	0	0	0	0	0	0	0	0	0	0	0	0	45664000	0	0	0	0	0	39686000	0	0	0	0	0	0	0	0	0	0	0	0	0	0
1484	DLF002_GL0036840	3	1	0	0	0	0	0	0	0	0	0	0	0	1	0	0	0	0	0	0	0	0	0	0	0	0	0	0	0	0	0	0	0	0	0	0	0	218290000	0	0	0	0	0	0	0	0	0	0
1485	DLF002_GL0036927	1	1	0	0	0	0	0	0	0	1	0	0	0	0	0	0	0	0	0	0	0	0	0	0	0	0	0	0	0	0	0	0	0	5172600	0	0	0	0	0	0	0	0	0	0	0	0	0	0
1486	DLF003_GL0002145	4	4	0	0	0	0	0	3	0	0	0	0	0	0	0	0	0	0	0	0	0	0	0	0	0	0	0	0	0	0	0	34696000	0	0	0	0	0	0	0	0	0	0	0	0	0	0	0	0
1487	DLF003_GL0003672	19	19	0	6	0	0	0	0	0	0	0	0	0	0	0	20	0	8	0	29	0	0	0	0	0	0	0	104260000	0	0	0	0	0	0	0	0	0	0	0	2361000000	0	478170000	0	3002500000	0	0	0	157770000
1489	MH0138_GL0019076	3	3	0	2	0	0	0	0	0	0	0	0	0	0	0	1	0	0	0	0	0	0	0	0	0	0	0	75402000	0	0	0	0	0	0	0	0	0	0	0	24242000	0	0	0	0	0	0	0	0
1490	MH0260_GL0104524	2	1	0.006278	0	0	0	0	0	0	0	0	0	0	0	0	0	0	0	0	0	0	0	0	0	0	1	0	0	0	0	0	0	0	0	0	0	0	0	0	0	0	0	0	0	0	0	17254000	0
1491	DLF003_GL0020201	4	1	0	0	0	0	0	0	0	0	0	0	0	0	0	0	0	0	0	4	0	0	0	0	0	0	0	0	0	0	0	0	0	0	0	0	0	0	0	0	0	0	0	122470000	0	0	0	0
1492	DLF003_GL0034307	12	12	0	0	0	0	0	0	0	17	0	0	0	0	0	0	0	0	0	0	0	0	0	0	0	0	0	0	0	0	0	0	0	788640000	0	0	0	0	0	0	0	0	0	0	0	0	0	0
1493	MH0319_GL0069253	1	1	0	0	0	0	0	0	0	0	0	0	0	0	0	0	0	0	0	0	0	1	0	0	0	0	0	0	0	0	0	0	0	0	0	0	0	0	0	0	0	0	0	0	0	191090000	0	0
1494	DLF003_GL0051982	8	1	0	1	0	0	0	0	0	0	0	0	0	0	0	0	0	0	0	0	0	0	0	0	0	0	0	95252000	0	0	0	0	0	0	0	0	0	0	0	0	0	0	0	0	0	0	0	0
1495	DLF004_GL0000214	9	1	0	0	0	0	0	0	0	1	0	0	0	0	0	0	0	0	0	0	0	0	0	0	0	0	0	0	0	0	0	0	0	17086000	0	0	0	0	0	0	0	0	0	0	0	0	0	0
1496	MH0053_GL0022612	3	1	0	1	0	0	0	0	0	0	0	0	0	0	0	0	0	0	0	2	0	0	0	0	0	0	0	76434000	0	0	0	0	0	0	0	0	0	0	0	0	0	0	0	0	0	0	0	0
1498	MH0006_GL0095870	6	0	0.0020831	0	0	0	0	0	0	0	0	0	0	0	0	2	0	1	0	0	0	0	0	0	0	0	0	0	0	0	0	0	0	0	0	0	0	0	0	136870000	0	38664000	0	0	0	0	0	0
1499	MH0026_GL0042227	6	0	0	0	0	0	0	5	0	1	0	1	0	3	0	0	0	0	0	1	0	0	5	3	1	9	0	16800000	0	0	0	142210000	0	7642500	0	0	0	183730000	0	0	0	0	0	19199000	0	0	206590000	103740000
1500	DOM016_GL0043699	4	4	0	1	0	0	0	0	0	0	0	0	0	0	0	4	0	5	0	0	0	0	0	0	0	0	0	107840000	0	0	0	0	0	0	0	0	0	0	0	219520000	0	450810000	0	0	0	0	0	0
1501	DLM008_GL0033714	4	1	0	0	0	0	0	0	0	0	0	0	0	0	0	0	0	2	0	0	0	0	1	0	0	0	0	0	0	0	0	0	0	0	0	0	0	0	0	0	0	117140000	0	0	0	0	0	0
1502	DLF004_GL0048116	9	0	0	0	0	0	0	0	0	0	0	0	0	0	0	0	0	0	0	0	0	0	0	0	0	0	3	0	0	0	0	0	0	0	0	0	0	0	0	0	0	0	0	0	0	0	0	0
1503	MH0267_GL0105391	2	2	0	0	0	0	0	0	0	0	0	0	0	0	0	0	0	0	0	0	0	0	2	1	0	0	0	0	0	0	0	0	0	0	0	0	0	0	0	0	0	0	0	0	0	0	62839000	17779000
1504	V1.FI05_GL0049835	1	1	0.0015129	0	0	0	0	0	0	1	0	0	0	0	0	0	0	0	0	0	0	0	0	1	0	0	0	0	0	0	0	0	0	9905900	0	0	0	0	0	0	0	0	0	0	0	0	0	21031000
1505	DLF005_GL0012514	5	5	0	0	0	0	0	5	0	0	0	0	0	0	0	0	0	0	0	0	0	0	0	0	0	0	0	0	0	0	0	179780000	0	0	0	0	0	0	0	0	0	0	0	0	0	0	0	0
1506	MH0091_GL0098359	2	2	0	0	0	0	0	4	0	0	0	0	0	0	0	0	0	0	0	0	0	0	0	0	0	0	0	0	0	0	0	64327000	0	0	0	0	0	0	0	0	0	0	0	0	0	0	0	0
1507	DLF005_GL0047106	2	2	0.00027337	0	0	0	0	0	0	2	0	0	0	0	0	1	0	1	0	0	0	0	0	0	0	0	0	0	0	0	0	0	0	32941000	0	0	0	0	0	10793000	0	33265000	0	0	0	0	0	0
1508	DLF005_GL0048170	2	2	0	0	0	0	0	0	0	0	0	0	0	0	0	0	0	0	0	0	0	0	2	0	0	0	0	0	0	0	0	0	0	0	0	0	0	0	0	0	0	0	0	0	0	0	83782000	0
1509	DLF005_GL0066672	4	4	0	0	0	0	0	0	0	5	0	0	0	0	0	0	0	0	0	0	0	0	0	0	0	0	0	0	0	0	0	0	0	153720000	0	0	0	0	0	0	0	0	0	0	0	0	0	0
1510	DOM005_GL0006460	2	2	0.0015064	0	0	0	0	0	0	0	0	0	0	0	0	0	0	0	0	0	0	0	1	1	1	0	0	0	0	0	0	0	0	0	0	0	0	0	0	0	0	0	0	0	0	0	0	34995000
1511	DLF007_GL0003651	9	2	0	0	0	0	0	0	0	0	0	0	1	0	0	0	0	0	0	0	0	0	0	0	0	0	3	0	0	0	0	0	0	0	0	98506000	0	0	0	0	0	0	0	0	0	0	0	0
1512	T2D-135A_GL0069192	1	1	0.0031212	0	0	0	0	0	1	0	0	0	0	0	0	0	0	0	0	0	0	1	0	0	0	0	0	0	0	0	0	0	70160000	0	0	0	0	0	0	0	0	0	0	0	0	24674000	0	0
1513	DLF007_GL0009651	9	1	0.0045924	0	0	0	0	0	0	0	0	0	0	0	0	0	0	0	0	0	0	0	0	1	0	0	0	0	0	0	0	0	0	0	0	0	0	0	0	0	0	0	0	0	0	0	0	26531000
1514	DLF008_GL0037504	2	2	0.002793	0	0	0	0	0	0	2	0	0	0	0	0	0	0	0	0	0	0	0	0	0	0	0	0	0	0	0	0	0	0	22932000	0	0	0	0	0	0	0	0	0	0	0	0	0	0
1516	DLF009_GL0021096	13	13	0	14	0	0	0	0	0	11	0	0	0	0	0	0	0	0	0	4	0	0	0	0	0	0	0	1720300000	0	0	0	0	0	363990000	0	0	0	0	0	0	0	0	0	75635000	0	0	9762900	0
1517	DLF009_GL0022072	2	2	0	0	0	0	0	0	0	0	0	0	0	0	0	2	0	2	0	0	0	0	2	0	0	0	0	0	0	0	0	0	0	0	0	0	0	0	0	19407000	0	0	0	0	0	0	0	0
1518	DLF009_GL0024075	12	1	0	2	0	0	0	0	0	0	0	0	0	0	0	7	0	4	0	2	0	0	1	3	0	0	0	65966000	0	0	0	0	0	0	0	0	0	0	0	418060000	0	258430000	0	26293000	0	0	67613000	56707000
1519	DLF009_GL0028862	2	2	0.0017333	0	0	0	0	0	0	0	0	0	0	0	0	1	0	1	0	0	0	0	0	0	0	0	0	0	0	0	0	0	0	0	0	0	0	0	0	37248000	0	34277000	0	0	0	0	0	0
1520	DLF010_GL0005085	15	7	0	0	0	0	0	0	0	0	0	0	0	0	0	0	0	0	0	0	0	13	0	0	0	0	0	0	0	0	0	0	0	0	0	0	0	0	0	0	0	0	0	0	0	2430900000	0	0
1521	MH0286_GL0087674	12	3	0	0	0	4	0	0	0	0	0	0	0	0	0	0	0	0	0	0	0	0	0	0	0	0	0	0	0	1799900000	0	0	0	0	0	0	0	0	0	0	0	0	0	0	0	0	0	0
1522	DLF012_GL0007800	1	1	0.00040475	0	0	0	0	0	0	0	0	0	0	0	0	0	0	1	0	0	0	0	0	0	0	0	0	0	0	0	0	0	0	0	0	0	0	0	0	0	0	14618000	0	0	0	0	0	0
1523	DLF012_GL0009848	1	1	0	0	0	0	0	1	0	1	0	0	0	0	0	0	0	0	0	0	0	0	0	0	0	0	0	0	0	0	0	16150000	0	16035000	0	0	0	0	0	0	0	0	0	0	0	0	0	0
1524	DLF012_GL0013128	9	1	0.00065351	1	0	0	0	0	0	0	0	0	0	0	0	0	0	0	0	0	0	0	0	0	0	0	0	40800000	0	0	0	0	0	0	0	0	0	0	0	0	0	0	0	0	0	0	0	0
1526	V1.FI13_GL0013944	1	1	0.003866	1	0	0	0	0	0	0	0	0	0	0	0	0	0	0	0	0	0	0	0	0	0	0	0	83387000	0	0	0	0	0	0	0	0	0	0	0	0	0	0	0	0	0	0	0	0
1527	DLF012_GL0027126	1	1	0	0	0	0	0	0	0	0	0	0	0	0	0	0	0	0	0	0	0	0	1	0	0	0	0	0	0	0	0	0	0	0	0	0	0	0	0	0	0	0	0	0	0	0	10583000	0
1528	O2.UC2-2_GL0147159	2	2	0	0	0	0	0	0	0	0	0	1	0	0	0	0	0	2	0	0	0	0	0	0	0	0	0	0	0	0	0	0	0	0	0	19800000	0	0	0	0	0	63345000	0	0	0	0	0	0
1529	DLF013_GL0012091	11	1	0	0	0	0	0	2	0	0	0	0	0	0	0	0	0	0	0	0	0	0	0	0	0	0	0	0	0	0	0	36185000	0	0	0	0	0	0	0	0	0	0	0	0	0	0	0	0
1530	O2.CD2-0-PT_GL0067760	1	1	0.0050097	0	0	0	0	0	0	0	0	0	0	0	0	0	0	0	0	0	0	0	1	0	0	1	0	6163200	0	0	0	0	0	0	0	0	0	0	0	0	0	0	0	0	0	0	121190000	4959200
1531	DLF013_GL0057375	1	1	0	0	0	0	0	0	0	0	0	2	0	0	0	0	0	0	0	0	0	0	0	0	0	0	0	0	0	0	0	0	0	0	0	10466000	0	0	0	0	0	0	0	0	0	0	0	0
1533	MH0193_GL0186495	6	1	0	3	0	0	0	0	0	0	0	2	0	0	0	0	0	0	0	0	0	0	0	0	0	0	0	96729000	0	0	0	0	0	0	0	25608000	0	0	0	0	0	0	0	0	0	0	0	0
1534	DLF014_GL0010847	6	6	0	0	0	0	0	2	0	0	0	0	0	0	0	0	0	0	0	0	0	0	6	0	0	0	0	0	0	0	0	44673000	0	0	0	0	0	0	0	0	0	0	0	0	0	0	55276000	0
1535	MH0435_GL0159241	1	1	0.001625	0	0	0	0	1	0	0	0	0	0	0	0	0	0	0	0	0	0	0	0	0	0	0	0	0	0	0	0	10098000	0	0	0	0	0	0	0	0	0	0	0	0	0	0	0	0
1536	O2.UC34-2_GL0026008	2	2	0	0	0	0	0	3	0	0	0	0	0	0	0	0	0	0	0	0	0	0	0	0	0	0	0	0	0	0	0	18599000	0	0	0	0	0	0	0	0	0	0	0	0	0	0	0	0
1537	DLF014_GL0014767	2	2	0.00013924	0	0	0	0	2	0	0	0	0	0	1	0	0	0	0	0	0	0	0	0	0	0	0	0	0	0	0	0	47330000	0	0	0	0	0	32382000	0	0	0	0	0	0	0	0	0	0
1538	HT25A_GL0112831	9	0	0	0	0	0	0	0	0	1	0	0	0	0	0	0	0	0	0	0	0	0	0	8	0	0	0	0	0	0	0	0	0	3393100	0	0	0	0	0	0	0	0	0	0	0	0	0	0
1539	DLF014_GL0028303	2	2	0	0	0	0	0	4	0	0	0	0	0	0	0	0	0	0	0	0	0	0	0	0	0	0	0	0	0	0	0	40778000	0	0	0	0	0	0	0	0	0	0	0	0	0	0	0	0
1540	DLF014_GL0030857	3	3	0	0	0	0	0	4	0	0	0	0	0	0	0	0	0	0	0	0	0	0	0	0	0	0	0	0	0	0	0	141510000	0	0	0	0	0	0	0	0	0	0	0	0	0	0	0	0
1541	V1.UC5-3_GL0182646	2	2	0	0	0	0	0	0	0	0	0	0	0	0	0	0	0	0	0	0	0	0	0	2	0	0	0	0	0	0	0	0	0	0	0	0	0	0	0	0	0	0	0	0	0	0	0	38473000
1542	MH0192_GL0150745	2	0	0	0	0	0	0	3	0	0	0	0	0	0	0	2	0	1	0	0	0	0	0	0	0	0	0	0	0	0	0	13098000	0	0	0	0	0	0	0	24152000	0	9006000	0	0	0	0	0	0
1543	ED50A_GL0074749	1	1	0.0021986	0	0	0	0	1	0	0	0	0	0	0	0	0	0	0	0	0	0	0	0	0	0	0	0	0	0	0	0	11726000	0	0	0	0	0	0	0	0	0	0	0	0	0	0	0	0
1544	DLF014_GL0053090	6	6	0	0	0	0	0	9	0	0	0	0	0	0	0	0	0	0	0	0	0	0	0	0	0	0	0	0	0	0	0	259460000	0	0	0	0	0	0	0	0	0	0	0	0	0	0	0	0
1545	DLF014_GL0054175	3	3	0	0	0	0	0	2	0	0	0	0	0	0	0	0	0	0	0	0	0	0	1	0	0	0	0	0	0	0	0	44227000	0	0	0	0	0	0	0	0	0	0	0	0	0	0	0	0
1546	DLF014_GL0054256	4	4	0	0	0	0	0	6	0	0	0	0	0	0	0	0	0	0	0	0	0	0	0	0	0	0	0	0	0	0	0	234380000	0	0	0	0	0	0	0	0	0	0	0	0	0	0	0	0
1547	NOM017_GL0050040	5	3	0	0	0	0	0	0	0	0	0	0	0	0	0	0	0	0	0	0	0	6	0	0	0	0	0	54035000	0	0	0	0	0	0	0	0	0	0	0	0	0	0	0	0	0	577520000	0	0
1548	SZEY-90A_GL0020146	1	1	0	0	0	0	0	0	0	0	0	0	0	0	0	0	0	0	0	0	0	1	0	0	0	0	0	0	0	0	0	0	0	0	0	0	0	0	0	0	0	0	0	0	0	2199000	0	0
1549	DLM001_GL0020106	10	3	0	0	0	0	0	0	0	0	0	0	0	0	0	0	0	0	0	0	0	0	0	0	0	17	0	0	0	0	0	0	134550000	0	0	0	0	0	0	0	0	0	0	0	0	50263000	25135000	0
1550	DLM001_GL0037692	1	1	0.0052231	0	0	0	0	0	0	0	0	0	0	0	0	0	0	0	0	0	0	0	0	0	0	1	0	0	0	0	0	0	0	0	0	0	0	0	0	0	0	0	0	0	0	0	0	0
1551	DLM001_GL0048311	15	0	0	0	0	0	0	3	0	0	0	0	0	0	0	0	0	0	0	0	0	22	0	0	0	0	0	25022000	0	0	0	160910000	0	0	0	0	0	0	0	0	0	0	0	0	0	7051600000	0	0
1552	DLM001_GL0065516	4	0	0	0	0	0	0	0	0	0	0	0	0	0	0	0	0	0	0	0	0	1	0	0	0	0	0	0	0	0	0	0	0	0	0	0	0	0	0	0	0	0	0	0	0	112990000	0	0
1553	DLM001_GL0071826	24	0	0	4	0	0	0	0	0	0	0	0	0	0	0	10	0	7	0	21	0	0	0	0	0	0	0	156580000	0	0	0	0	0	0	0	0	0	0	0	718910000	0	517410000	0	1822900000	0	0	0	0
1554	DLM001_GL0082337	9	0	0	0	0	0	0	1	0	4	0	2	0	1	0	4	0	4	0	0	0	0	2	0	6	0	0	0	0	0	0	96681000	0	86575000	0	66390000	0	121470000	0	158540000	0	119680000	0	0	0	0	85668000	0
1555	NOM017_GL0020975	3	3	0	0	0	0	0	0	0	0	0	0	0	0	0	0	0	0	0	0	0	3	0	0	0	0	0	0	0	0	0	0	0	0	0	0	0	0	0	0	0	0	0	0	0	6042900000	0	0
1558	V1.UC10-2_GL0039508	1	1	0	0	0	0	0	0	0	0	0	0	0	0	0	1	0	1	0	0	0	0	0	0	0	0	0	0	0	0	0	0	0	0	0	0	0	0	0	11471000	0	7919700	0	0	0	0	0	0
1559	DLM003_GL0063980	11	6	0	9	0	0	0	0	0	0	0	0	0	0	0	3	0	7	0	1	0	0	2	3	2	0	5	589380000	0	0	0	12080000	0	0	0	0	0	0	0	120950000	0	439170000	0	11165000	0	0	47423000	95859000
1561	DLM004_GL0035245	2	2	0	0	0	0	0	0	0	0	0	0	0	0	0	0	0	0	0	0	0	0	0	0	0	2	0	0	0	0	0	0	0	0	0	0	0	0	0	0	0	0	0	0	0	0	0	0
1562	DLM005_GL0006671	5	5	0	0	0	0	0	7	0	0	0	0	0	0	0	0	0	0	0	0	0	0	0	0	0	0	0	0	0	0	0	550650000	0	0	0	0	0	0	0	0	0	0	0	0	0	0	0	0
1563	DLM005_GL0038757	1	1	0	1	0	0	0	0	0	0	0	0	0	0	0	0	0	0	0	0	0	0	0	0	0	0	0	8433100	0	0	0	0	0	0	0	0	0	0	0	0	0	0	0	0	0	0	0	0
1564	DLM005_GL0050935	11	1	0.0038732	0	0	0	0	0	0	0	0	0	0	0	0	1	0	0	0	0	0	0	0	0	0	0	0	0	0	0	0	0	0	0	0	0	0	0	0	21145000	0	0	0	0	0	0	0	0
1565	V1.CD18-0_GL0078223	8	7	0	6	0	0	0	0	0	0	0	0	0	0	0	5	1	5	0	2	0	0	0	0	0	0	0	1487000000	0	0	0	0	55202000	0	0	0	0	0	0	232400000	84830000	174750000	0	76992000	0	25117000	0	0
1566	DLM005_GL0052447	3	3	0	0	0	0	0	5	0	0	0	0	0	0	0	0	0	0	0	0	0	0	0	0	0	0	0	0	0	0	0	459920000	0	0	0	0	0	0	0	0	0	0	0	0	0	0	0	0
1567	DLM005_GL0054991	14	5	0	2	0	0	0	0	0	0	0	0	0	0	0	6	0	10	0	0	0	0	0	0	0	0	0	63194000	0	0	0	0	0	0	0	0	0	0	0	215120000	0	339110000	0	0	0	0	0	0
1568	DLM005_GL0069146	7	7	0	4	0	0	0	0	0	0	0	0	0	0	0	7	0	6	0	7	0	0	0	0	0	0	0	132910000	0	0	0	0	0	0	0	0	0	0	0	367520000	0	185680000	0	195660000	0	0	0	0
1569	SZEY-20A_GL0059446	3	2	0	0	0	0	0	0	0	0	0	0	0	0	0	0	0	0	0	0	0	0	0	0	0	0	3	0	0	0	0	0	0	0	0	0	0	0	0	0	0	0	0	0	0	0	0	0
1570	MH0261_GL0026719	2	1	0.0056319	0	0	0	0	0	0	0	0	0	0	0	0	0	1	0	0	0	0	1	0	0	0	0	0	0	0	0	0	0	0	0	0	0	0	0	0	0	180900000	0	0	0	0	0	0	0
1571	DLM006_GL0056025	17	2	0	0	0	0	0	0	0	0	0	0	0	0	0	0	0	0	0	0	0	0	0	0	0	0	8	1942300	0	0	0	3467100	1429200	0	0	0	0	0	0	0	0	0	3890300	0	0	0	0	0
1572	DLM007_GL0041571	5	1	0	0	0	0	0	0	0	0	0	0	0	0	0	3	0	0	0	0	0	0	0	0	0	0	0	18498000	0	0	0	0	0	0	0	0	0	0	0	26705000	0	0	0	0	0	0	0	0
1573	DLM007_GL0066877	2	2	0	0	0	0	0	0	0	0	0	0	0	0	0	0	0	0	0	0	0	0	1	0	0	2	0	0	0	0	0	0	0	0	0	0	20919000	0	0	0	0	31190000	0	0	0	0	25931000	0
1574	DLM008_GL0007321	2	1	0.0052207	0	0	0	0	1	0	0	0	0	0	0	0	0	0	0	0	0	0	0	0	0	0	0	0	7634500	0	0	0	16770000	0	0	0	0	0	0	0	0	0	0	0	0	0	0	0	0
1575	DLM008_GL0012111	7	1	0.0036561	0	0	0	0	0	0	0	0	0	0	0	0	0	1	0	0	0	0	0	0	0	0	0	0	0	0	0	0	0	0	0	0	0	0	0	0	0	270120000	0	0	0	0	0	0	0
1576	MH0193_GL0110119	1	1	0	0	0	0	0	0	0	0	0	0	0	0	0	0	0	0	0	0	0	0	0	0	1	0	0	0	0	0	0	0	0	0	0	0	0	0	0	0	0	0	0	0	0	0	0	0
1577	N083A_GL0012463	3	3	0	0	0	0	0	3	0	0	0	0	0	0	0	0	0	0	0	0	0	0	0	0	0	0	0	0	0	0	0	417640000	0	0	0	0	0	0	0	0	0	0	0	0	0	0	0	0
1578	DLM008_GL0058591	13	0	0	0	0	0	0	0	0	1	0	1	1	0	0	0	0	0	0	0	0	0	0	0	0	0	0	0	0	0	0	0	0	148710000	0	212330000	1282700000	0	0	0	0	0	0	0	0	0	0	0
1579	DLM009_GL0015980	11	7	0	4	0	0	0	1	0	0	0	0	0	1	0	0	0	0	0	0	0	0	0	13	0	0	0	110630000	0	0	0	61660000	0	0	0	0	0	14405000	0	0	0	0	0	0	0	0	0	582670000
1581	MH0448_GL0177521	2	2	0	0	0	0	0	0	0	0	0	0	0	0	0	0	0	0	0	2	0	0	0	0	0	0	0	0	0	0	0	0	0	0	0	0	0	0	0	0	0	0	0	130450000	0	0	0	0
1583	SZEY-27A_GL0018546	3	3	0	0	0	0	0	3	0	0	0	0	0	0	0	0	0	0	0	0	0	0	0	0	0	0	0	0	0	0	0	282850000	0	0	0	0	0	0	0	0	0	0	0	0	0	0	0	0
1584	DLM011_GL0043502	12	12	0	0	0	0	0	0	1	10	0	0	0	0	0	0	0	0	0	0	0	9	0	0	0	0	0	62685000	0	0	0	0	260920000	650140000	0	0	0	0	0	0	0	0	0	0	0	1340100000	0	0
1585	DLM012_GL0000716	4	4	0	0	0	0	0	0	0	4	0	0	0	0	0	0	0	0	0	0	0	0	0	0	0	0	0	0	0	0	0	0	0	219070000	0	0	0	0	0	0	0	0	0	0	0	0	0	0
1586	DLM012_GL0000994	7	7	0	0	0	0	0	0	0	8	0	5	0	0	0	0	0	0	0	0	0	0	0	0	0	0	0	50474000	0	0	0	0	0	216900000	0	85660000	0	0	0	0	0	0	0	0	0	0	0	0
1587	DLM013_GL0007969	4	1	0	0	0	0	0	0	0	0	0	0	0	0	0	0	0	0	0	0	0	0	0	1	0	0	0	0	0	0	0	0	0	0	0	0	0	0	0	0	0	0	0	0	0	0	0	23416000
1588	MH0361_GL0110335	2	1	0	1	0	0	0	0	0	1	0	0	0	0	0	0	0	0	0	0	0	1	3	2	0	0	0	96571000	0	0	0	0	0	56314000	0	0	0	0	0	0	0	0	0	0	0	179600000	182960000	262330000
1589	DLM013_GL0029003	1	1	0	0	0	0	0	0	0	0	0	0	0	0	0	0	0	0	0	0	0	0	0	1	0	0	0	0	0	0	0	0	0	0	0	0	0	0	0	0	0	0	0	0	0	0	0	23243000
1590	T2D-31A_GL0067296	1	1	0.003971	1	0	0	0	0	0	0	0	0	0	0	0	0	0	0	0	0	0	0	0	0	0	0	0	39060000	0	0	0	0	0	0	0	0	0	0	0	0	0	0	0	0	0	0	0	0
1591	V1.UC50-1_GL0065269	2	2	0	0	0	0	0	0	0	0	0	0	0	0	0	4	0	0	0	0	0	0	0	0	0	0	0	0	0	0	0	0	0	0	0	0	0	0	0	8542800	0	0	0	0	0	0	0	0
1592	DLM013_GL0086515	1	1	0.0054213	0	0	0	0	0	0	0	0	0	0	0	0	1	0	0	0	0	0	0	0	0	0	0	0	0	0	0	0	0	0	0	0	0	0	0	0	18821000	0	0	0	0	0	0	0	0
1593	DLM013_GL0088413	7	1	0	0	0	0	0	0	0	0	0	0	0	0	0	0	0	0	0	0	0	0	0	2	0	0	0	0	0	0	0	0	0	0	0	0	0	0	0	0	0	0	0	0	0	0	245970000	569300000
1594	DLM013_GL0097038	4	0	0	0	0	0	0	0	0	0	0	0	0	0	0	3	0	1	0	1	0	0	0	1	1	0	0	99742000	0	0	0	0	0	0	0	0	0	0	0	158040000	0	190330000	0	688910000	0	0	0	277290000
1595	DLM014_GL0074980	5	0	0.0085648	0	0	0	0	0	0	0	0	0	0	0	0	0	0	0	0	0	0	0	0	0	0	0	1	0	0	0	0	0	0	0	0	0	0	0	0	0	0	0	0	0	0	0	0	0
1598	DLM016_GL0017325	2	0	0	0	0	0	0	0	0	0	0	0	0	0	0	0	0	0	0	0	0	0	1	0	0	0	0	0	0	0	0	0	0	0	0	0	0	0	0	0	0	0	0	0	0	0	25678000	0
1599	DLM016_GL0022322	26	0	0	0	0	0	0	7	0	8	0	41	0	2	0	4	0	3	0	0	0	0	9	7	42	14	0	10114000	0	0	0	142010000	0	153590000	0	3037100000	0	40372000	0	148980000	0	68283000	0	0	0	0	474370000	162130000
1600	DLM016_GL0059218	2	2	0	0	0	0	0	0	0	0	0	0	0	0	0	0	0	0	0	0	0	0	0	2	0	0	0	0	0	0	0	0	0	0	0	0	0	0	0	0	0	0	0	0	0	0	57128000	76045000
1601	DLM016_GL0064937	2	2	0	0	0	0	0	0	0	0	0	0	0	0	0	0	0	0	0	0	0	0	2	3	1	0	0	0	0	0	0	0	0	0	0	0	0	0	0	0	0	0	0	0	0	0	19814000	40943000
1602	DLM017_GL0030263	13	0	0	0	0	0	0	0	0	0	0	0	0	0	0	0	0	0	0	0	0	0	0	0	0	0	12	0	0	0	0	0	0	0	31367000	0	0	0	0	0	0	0	0	0	0	0	0	0
1603	DLM017_GL0055426	8	0	0	0	0	0	0	0	0	0	0	0	0	0	0	0	0	0	0	0	0	2	0	0	0	0	0	0	0	0	0	0	0	0	0	0	0	0	0	0	0	0	0	0	0	2765700000	0	0
1604	DLM018_GL0001290	3	1	0	0	0	0	0	3	0	0	0	0	0	0	0	0	0	0	0	0	0	0	0	0	0	0	0	0	0	0	0	207830000	0	0	0	0	0	0	0	0	0	0	0	0	0	0	0	0
1605	MH0398_GL0202202	2	2	0.0015026	0	0	0	0	0	0	0	0	0	0	0	0	1	0	1	0	0	0	0	0	0	0	0	0	0	0	0	0	0	0	0	0	0	0	0	0	15722000	0	0	0	0	0	0	0	0
1606	DLM018_GL0029599	8	3	0	0	0	0	0	0	0	8	0	0	1	0	0	0	0	0	0	0	0	0	0	0	0	0	0	0	0	0	0	0	0	261820000	0	0	6920800	0	0	0	0	0	0	0	0	0	0	0
1607	DLM018_GL0035394	25	4	0	6	0	0	0	4	0	2	0	0	0	0	0	0	0	0	0	1	0	0	0	3	0	0	0	3406200000	0	0	0	1168500000	0	91651000	0	0	0	0	0	0	0	0	0	35571000	0	0	0	142710000
1608	DLM018_GL0041390	3	1	0	3	0	0	0	0	0	0	0	0	0	0	0	0	0	0	0	0	0	0	0	0	0	0	0	200580000	0	0	0	0	0	0	0	0	0	0	0	0	0	0	0	0	0	0	0	0
1609	DLM018_GL0063411	18	0	0	0	0	0	0	7	0	0	4	0	1	0	0	0	0	0	0	0	0	0	0	0	0	0	0	0	0	0	0	691850000	0	0	991410000	0	115870000	0	0	0	0	0	0	0	0	0	0	0
1611	MH0012_GL0095921	3	2	0.0099805	0	0	0	0	0	0	0	0	0	0	0	0	0	0	1	0	0	0	0	0	0	0	0	0	0	0	0	0	0	0	0	0	0	0	0	0	0	0	47767000	0	0	0	0	0	0
1612	MH0416_GL0096772	1	1	0	1	0	0	0	0	0	1	0	0	0	0	0	0	0	0	0	0	0	0	0	2	0	0	0	4057800	0	0	0	0	0	1678800	0	0	0	0	0	0	0	0	0	0	0	0	0	14297000
1614	DLM019_GL0091614	11	11	0	3	0	0	0	0	0	0	0	0	0	0	0	6	0	15	0	0	0	0	0	0	0	0	0	194160000	0	0	0	0	0	0	0	0	0	0	0	153340000	0	735140000	0	0	0	0	0	13656000
1615	O2.UC55-0_GL0110692	1	1	0.0013917	0	0	0	0	0	0	0	0	0	0	0	0	0	0	3	0	0	0	0	0	0	0	0	0	0	0	0	0	0	0	0	0	0	0	0	0	0	0	13625000	0	0	0	0	0	0
1616	DLM020_GL0052000	1	1	0	0	0	0	0	0	0	0	0	0	0	0	0	0	0	2	0	0	0	0	0	0	0	0	0	0	0	0	0	0	0	0	0	0	0	0	0	0	0	14395000	0	0	0	0	0	0
1617	DLM020_GL0065773	10	3	0	0	0	0	0	0	0	0	0	0	0	0	0	0	0	0	0	0	0	0	0	0	0	1	3	0	0	0	0	0	0	0	169140000	0	0	0	0	0	0	0	0	0	0	0	0	0
1618	DLM021_GL0024268	15	1	0	1	0	0	0	1	0	0	0	0	0	0	0	0	0	0	0	0	0	0	1	0	0	0	0	39877000	0	0	0	41362000	0	0	0	0	0	0	0	0	0	0	0	0	0	0	0	0
1619	DLM021_GL0057944	4	1	0	0	0	0	0	0	0	0	0	0	0	0	0	0	0	1	0	0	0	0	0	0	0	0	0	0	0	0	0	0	0	0	0	0	0	0	0	0	0	27147000	0	0	0	0	0	0
1620	DLM021_GL0066858	6	2	0	0	0	0	0	0	0	0	0	0	0	0	0	0	0	0	0	0	0	0	2	0	0	0	0	0	0	0	0	0	0	0	0	0	0	0	0	0	0	0	0	0	0	0	14278000	0
1621	T2D-47A_GL0036391	4	1	0	0	0	0	0	0	0	0	0	0	0	0	0	0	0	0	0	0	0	0	0	0	1	0	0	0	0	0	0	0	0	0	0	0	0	0	0	0	0	0	0	0	0	0	0	0
1622	DLM022_GL0011366	4	3	0	0	0	0	0	0	0	0	0	0	0	0	0	0	0	0	0	0	0	0	0	0	4	1	0	114890000	0	0	0	0	0	0	0	0	0	0	0	0	0	0	0	0	0	0	21061000	0
1624	T2D-47A_GL0066118	1	1	0	0	0	0	0	0	0	0	0	0	0	0	0	0	0	0	0	0	0	0	2	0	7	0	0	0	0	0	0	0	0	0	0	0	0	0	0	0	0	0	0	0	0	0	2370400	0
1625	DLM022_GL0057597	2	1	0.0079479	0	0	0	0	0	0	1	0	0	0	0	0	0	0	0	0	0	0	0	0	0	0	0	0	0	0	0	0	0	0	171250000	0	0	0	0	0	0	0	0	0	0	0	0	0	0
1626	DLM028_GL0041042	1	1	0.0085705	1	0	0	0	0	0	0	0	0	0	0	0	0	0	0	0	0	0	0	0	1	0	0	0	0	0	0	0	0	0	0	0	0	0	0	0	0	0	0	0	0	0	0	0	0
1627	DLM022_GL0085207	2	2	0	0	0	0	0	0	0	0	0	0	0	0	0	0	0	0	0	0	0	0	0	0	2	0	0	0	0	0	0	0	0	0	0	0	0	0	0	0	0	0	0	0	0	0	0	0
1628	DLM022_GL0091960	6	1	0	1	0	0	0	0	0	0	0	0	0	0	0	0	0	0	0	0	0	0	0	1	0	1	0	0	0	0	0	0	0	0	0	0	0	0	0	0	0	0	0	0	0	0	0	33967000
1629	DLM022_GL0123681	1	1	0.0043956	0	0	0	0	0	0	0	0	0	0	0	0	0	0	0	0	0	0	1	0	0	0	0	0	0	0	0	0	0	0	0	0	0	0	0	0	0	0	0	0	0	0	71823000	0	0
1630	DLM022_GL0148230	4	1	1	0	0	0	0	0	0	0	0	0	0	0	0	0	0	0	0	0	0	0	0	0	0	1	0	0	0	0	0	0	0	0	0	0	0	0	0	0	0	0	0	0	0	0	0	0
1631	DLM022_GL0153329	4	4	0	0	0	0	0	0	0	2	0	2	0	0	0	0	0	0	0	0	0	0	0	0	0	0	0	0	0	0	0	0	0	0	0	36610000	0	0	0	0	0	0	0	0	0	0	0	0
1632	DLM023_GL0022564	19	18	0	0	0	0	0	0	0	8	0	24	0	0	1	2	0	4	0	0	0	0	0	0	2	3	0	0	0	0	0	0	0	110040000	0	2026000000	0	0	5372100	29852000	0	63028000	0	0	0	0	0	0
1633	DLM023_GL0027578	2	2	0	0	0	0	0	0	0	0	0	0	0	0	0	3	0	2	0	0	0	0	0	0	0	0	0	0	0	0	0	0	0	0	0	0	0	0	0	25023000	0	5853900	0	0	0	0	0	0
1634	DLM023_GL0080939	5	1	0.0058493	0	0	0	0	0	0	1	0	0	0	0	0	0	0	0	0	0	0	0	0	0	0	0	0	0	0	0	0	0	0	0	0	0	0	0	0	0	0	0	0	0	0	0	0	0
1635	DLM024_GL0027650	1	1	0	0	0	0	0	0	0	0	0	0	0	0	0	0	0	0	0	0	0	0	3	0	0	0	0	0	0	0	0	0	0	0	0	0	0	0	0	0	0	0	0	0	0	0	6664600	0
1636	DLM027_GL0002434	10	1	0	6	0	0	0	0	0	0	0	0	0	0	0	9	0	7	0	1	0	3	0	0	0	0	0	159980000	0	0	0	0	0	0	0	0	0	0	0	461090000	0	238860000	0	64152000	0	210100000	0	0
1637	SZEY-75A_GL0008702	1	1	0.0013898	0	0	0	0	0	0	0	0	0	0	0	0	0	0	0	0	2	0	0	0	0	0	0	0	7198500	0	0	0	0	0	0	0	0	0	0	0	0	0	0	0	4963600	0	0	0	0
1638	DLM027_GL0038187	6	1	0.0027848	0	0	0	0	0	0	0	0	1	0	0	0	0	0	0	0	0	0	0	0	0	0	0	0	0	0	0	0	0	0	0	0	13336000	0	0	0	0	0	0	0	0	0	0	0	0
1639	DLM027_GL0049289	13	0	0.00027409	0	0	0	0	0	2	0	0	0	0	0	0	0	0	0	0	0	0	3	0	0	0	0	0	40426000	0	0	0	0	413200000	0	0	0	0	0	0	0	0	0	0	0	0	9712400000	0	0
1640	T2D-66A_GL0045993	4	1	0	0	0	0	0	0	0	0	0	0	0	0	0	0	0	0	0	0	0	0	1	1	1	2	0	0	0	0	0	0	0	0	0	0	0	0	0	0	0	0	0	0	0	0	12180000	21425000
1641	DLM028_GL0013759	2	2	0.0013908	0	0	0	0	0	0	0	0	0	0	0	0	0	0	0	0	0	0	0	1	0	0	1	0	0	0	0	0	0	0	0	0	0	0	0	0	0	0	0	0	0	0	0	0	0
1642	DLM028_GL0017225	1	1	1	0	0	0	0	0	0	0	0	0	0	0	0	0	1	0	0	0	0	0	0	0	0	0	0	0	0	0	0	0	0	0	0	0	0	0	0	0	0	0	0	0	0	0	0	0
1643	DLM028_GL0029009	7	4	0	0	0	0	0	2	0	0	0	1	0	2	0	0	0	0	0	0	0	0	0	2	3	0	0	0	0	0	0	0	0	0	0	32332000	0	0	0	0	0	0	0	0	0	0	0	0
1644	T2D-108A_GL0143708	3	3	0	0	0	0	0	0	0	0	0	2	0	1	0	0	0	0	0	0	0	0	0	0	0	0	0	0	0	0	0	0	0	0	0	26506000	0	0	0	0	0	0	0	0	0	0	0	0
1645	DLM028_GL0058978	10	0	0	4	0	0	0	1	0	0	0	2	0	1	0	4	0	5	0	0	0	0	0	0	0	0	0	72650000	0	0	0	22087000	0	0	0	24079000	0	28005000	0	144360000	0	221080000	0	0	0	0	0	0
1646	DLM028_GL0074045	7	1	0	0	0	0	0	0	0	0	0	0	0	0	0	0	0	0	0	0	0	0	0	0	1	1	0	0	0	0	0	0	0	0	0	0	0	0	0	0	2067400	0	0	0	0	0	0	0
1647	DOF002_GL0012482	2	2	0	0	0	0	0	0	0	2	0	0	0	1	0	0	0	0	0	0	0	0	0	1	0	0	0	0	0	0	0	0	0	39631000	0	0	0	18865000	0	0	0	0	0	0	0	0	0	19583000
1648	DOF002_GL0015523	15	11	0	0	0	0	0	16	0	26	0	17	0	0	0	0	0	0	0	0	0	0	0	0	0	0	0	9293900	0	0	0	2087500000	0	2939500000	0	2415800000	0	0	0	0	0	0	0	0	0	0	0	0
1649	V1.FI07_GL0084838	3	1	0	0	0	0	0	0	0	0	0	0	0	0	0	0	0	1	0	0	0	0	0	0	0	0	0	0	0	0	0	0	0	0	0	0	0	0	0	0	0	0	0	0	0	0	0	0
1650	DOF002_GL0042261	7	2	0	0	0	0	0	2	0	0	0	0	0	0	0	0	0	0	0	0	0	0	0	0	0	0	0	0	0	0	0	357600000	0	0	0	0	0	0	0	0	0	0	0	0	0	0	0	0
1651	DOF002_GL0055075	10	0	0.00065772	0	0	0	0	0	0	0	0	0	1	0	0	0	0	0	0	0	0	0	0	0	0	0	0	105300000	0	0	0	0	0	0	0	0	450600000	0	0	0	0	0	0	0	0	0	0	0
1652	MH0169_GL0095301	1	1	0	0	0	0	0	0	0	0	0	0	0	0	0	0	0	0	0	0	0	0	1	0	0	0	0	0	0	0	0	0	0	0	0	0	0	0	0	0	0	0	0	0	0	0	10380000	0
1653	DOF004_GL0049346	2	2	0	0	0	0	0	0	0	0	0	0	0	0	0	0	0	0	0	0	0	0	1	3	0	0	0	61523000	0	0	0	0	0	0	0	0	0	0	0	0	0	0	0	0	0	0	43392000	50152000
1654	DOF004_GL0073202	16	1	0	3	0	0	0	0	0	3	0	1	0	0	0	0	0	1	0	3	0	0	0	0	0	0	0	662450000	0	0	0	0	0	2540700000	0	667540000	0	0	0	0	0	2709200000	0	774330000	0	0	0	0
1655	O2.UC41-0_GL0160212	1	1	0	0	0	0	0	1	0	0	0	0	0	1	0	0	0	0	0	0	0	0	0	0	0	0	0	0	0	0	0	17497000	0	0	0	0	0	10278000	0	0	0	0	0	0	0	0	0	0
1656	DOF004_GL0084174	1	1	0.0015023	0	0	0	0	0	0	0	0	2	0	0	0	0	0	0	0	0	0	0	0	0	0	0	0	0	0	0	0	0	0	0	0	1604100	0	0	0	0	0	0	0	0	0	0	0	0
1657	DOF006_GL0053719	15	1	0.0066882	0	0	0	0	0	0	0	0	0	0	0	0	0	1	0	0	0	0	0	0	0	0	0	0	0	0	0	0	0	0	0	0	0	0	0	0	0	141480000	0	0	0	0	0	0	0
1658	MH0101_GL0070947	1	1	0.00065954	0	0	0	0	0	0	0	0	1	0	1	0	0	0	0	0	0	0	0	0	1	0	0	0	0	0	0	0	0	0	0	0	14698000	0	227630000	0	0	0	0	0	0	0	0	0	75517000
1659	DOF008_GL0010454	6	0	0.0088554	0	0	0	0	0	0	0	0	0	0	0	0	1	0	1	0	0	0	0	0	0	0	0	0	0	0	0	0	0	0	0	0	0	0	0	0	17466000	0	24463000	0	0	0	0	0	0
1660	DOF008_GL0018349	11	1	0	0	0	0	0	0	0	2	0	1	0	0	0	0	0	0	0	1	0	0	2	3	16	3	0	0	0	0	0	0	0	130740000	0	27884000	0	0	0	0	0	0	0	19373000	0	0	38875000	251970000
1661	DOF008_GL0033737	27	3	0	0	0	0	0	0	0	0	0	4	0	0	0	0	0	0	0	0	0	0	0	0	0	0	0	0	0	0	0	0	0	0	0	54403000	0	0	0	0	0	0	0	0	0	0	0	0
1662	SZEY-40A_GL0032555	2	2	0	0	0	0	0	0	0	2	0	1	0	0	0	0	0	0	0	0	0	0	0	0	0	0	0	0	0	0	0	0	0	90763000	0	99540000	0	0	0	0	0	0	0	0	0	0	0	0
1663	DOF008_GL0038285	10	1	0	0	0	0	0	1	0	2	0	13	0	0	0	1	0	0	0	0	0	0	0	0	8	0	0	0	0	0	0	57519000	0	53235000	0	626920000	0	0	0	67082000	0	0	0	0	0	0	0	0
1664	DOF008_GL0055730	13	0	0	0	0	0	0	3	0	2	0	2	0	2	0	0	0	1	0	4	0	0	0	0	0	0	0	0	0	0	0	8413500000	0	307310000	0	1154300000	0	6793100000	0	0	0	169680000	0	2894600000	0	0	0	0
1665	MH0260_GL0064399	5	5	0	0	0	0	0	0	0	0	0	5	0	0	0	0	0	0	0	0	0	0	0	0	6	0	0	0	0	0	0	0	0	0	0	146110000	0	0	0	0	0	0	0	0	0	0	0	0
1666	DOF008_GL0066093	5	0	0.00013826	0	0	0	0	0	0	0	0	0	0	0	0	0	0	0	0	0	0	0	0	0	0	1	0	0	0	0	0	0	0	0	0	0	0	0	0	0	0	0	0	0	0	0	0	0
1667	SZEY-40A_GL0021113	6	1	0	0	0	0	0	0	0	10	0	3	0	0	0	0	0	0	0	0	0	0	0	0	0	0	0	0	0	0	0	0	0	284240000	0	164920000	0	0	0	0	0	0	0	0	0	0	0	0
1668	DOF010_GL0042135	6	1	0	0	0	0	0	0	0	1	0	0	0	0	0	1	0	0	0	1	0	0	1	7	0	0	0	0	0	0	0	0	0	5751800	0	0	0	0	0	4124600	0	0	0	0	0	0	11982000	295660000
1669	DOF010_GL0042684	7	1	1	0	0	0	0	0	0	0	0	0	0	0	0	0	0	0	0	0	0	0	0	0	0	0	0	0	0	0	40223000	0	0	0	0	0	0	0	0	0	0	0	0	0	0	0	0	0
1670	DOF010_GL0048612	6	1	0	0	0	0	0	0	0	0	0	0	0	0	0	0	0	0	0	0	0	1	0	0	2	0	1	0	0	0	0	0	0	0	0	0	0	0	0	0	0	0	0	0	0	8844800	0	0
1671	MH0389_GL0198441	1	1	0.0099761	0	0	0	0	0	0	1	0	0	0	0	0	0	0	0	0	0	0	0	0	0	0	0	0	0	0	0	0	0	0	42042000	0	0	0	0	0	0	0	0	0	0	0	0	0	0
1672	DOF011_GL0024463	10	0	0.0012721	0	0	0	0	0	0	0	0	0	0	0	0	1	0	0	0	0	0	1	0	0	0	0	0	0	0	0	0	0	0	0	0	0	0	0	0	50417000	0	0	0	0	0	0	0	0
1673	DOF012_GL0001570	7	3	0	0	0	0	0	0	0	0	0	0	0	0	0	0	0	0	0	0	0	0	12	2	0	0	0	0	0	0	0	0	0	0	0	0	0	0	0	0	0	0	0	0	0	0	2975700000	51107000
1674	DOF012_GL0009489	8	2	0	0	0	0	0	0	0	0	0	0	0	0	0	0	0	0	0	0	0	0	0	0	4	0	0	0	0	0	0	0	0	0	0	0	0	0	0	0	0	0	0	0	0	0	0	0
1676	MH0161_GL0105555	2	1	0.000656	0	0	0	0	0	0	0	0	0	0	0	0	1	0	1	0	0	0	0	0	0	0	0	0	0	0	0	0	0	0	0	0	0	0	0	0	29829000	0	17978000	0	0	0	0	0	0
1677	DOF012_GL0049886	13	1	0	0	0	0	0	1	0	0	0	4	0	2	0	5	0	6	0	0	0	0	1	0	3	2	0	0	0	0	0	0	109480000	0	0	0	0	0	0	0	0	0	0	0	0	0	22546000	0
1678	DOF012_GL0056053	2	2	0	0	0	0	0	0	0	0	0	0	0	0	0	0	0	0	0	0	0	0	0	2	0	0	0	0	0	0	0	0	0	0	0	0	0	0	0	0	0	0	0	0	0	0	0	40570000
1679	DOF013_GL0018547	9	0	0.00013734	0	0	0	0	1	0	0	0	0	0	0	0	0	0	0	0	0	0	0	0	0	0	0	0	0	0	0	0	595730000	0	0	0	0	0	0	0	0	0	0	0	0	0	0	0	0
1680	DOF013_GL0025292	1	1	0.0028986	0	0	0	0	1	0	0	0	0	0	1	0	0	0	0	0	0	0	0	0	0	0	0	0	0	0	0	0	15112000	0	0	0	0	0	0	0	0	0	0	0	0	0	0	0	0
1681	DOF013_GL0053897	12	10	0	0	0	0	0	0	2	0	0	0	0	0	0	0	0	0	0	0	0	2	2	2	10	10	0	0	0	0	0	0	0	0	0	0	0	28951000	0	0	0	0	0	0	0	94249000	54909000	53419000
1682	DOF014_GL0012233	2	1	0	0	0	0	0	0	0	0	0	0	0	0	0	0	0	0	0	0	0	0	0	2	0	0	0	0	0	0	0	0	0	0	0	0	0	0	0	0	0	0	0	0	0	0	0	43945000
1683	DOF014_GL0049067	3	3	0	0	0	0	0	0	0	0	0	0	0	0	0	0	0	0	0	0	0	0	3	2	0	0	0	0	0	0	0	0	0	0	0	0	0	0	0	0	0	0	0	0	0	0	19568000	27190000
1684	O2.UC47-0_GL0113761	2	2	0	0	0	0	0	2	0	0	0	0	0	0	0	0	0	0	0	0	0	0	0	0	0	0	0	0	0	0	0	92781000	0	0	0	0	0	0	0	0	0	0	0	0	0	0	0	0
1685	DOF014_GL0059357	4	2	0.0002727	0	0	0	0	0	0	0	0	0	0	0	0	0	0	0	0	0	0	0	2	0	0	0	0	0	0	0	0	0	0	0	0	0	0	0	0	0	0	0	0	0	0	0	58071000	0
1686	DOM001_GL0040324	21	15	0	0	0	0	0	0	0	21	0	0	0	3	0	0	0	0	0	0	0	0	3	0	0	0	0	25430000	0	0	0	0	0	1640300000	0	0	0	22380000	0	0	0	0	0	0	0	0	58505000	0
1687	V1.FI27_GL0141475	2	1	0.0099599	0	0	0	0	0	0	0	0	0	0	0	0	1	0	1	0	0	0	0	0	0	0	0	0	0	0	0	0	0	0	0	0	0	0	0	0	127400000	0	90423000	0	0	0	0	0	0
1688	DOM003_GL0014985	23	0	0.007523	0	0	0	0	0	0	0	0	0	0	0	0	0	0	1	0	0	0	0	0	0	0	0	0	0	0	0	0	0	0	0	0	0	0	0	0	0	0	153640000	0	0	0	0	0	0
1689	DOM003_GL0026429	3	1	0.0012718	0	0	0	0	0	0	0	0	0	0	0	0	2	0	1	0	0	0	0	0	0	0	0	0	0	0	0	0	0	0	0	0	0	0	0	0	24007000	0	49842000	0	0	0	0	0	0
1690	V1.CD7-0-PN_GL0036791	1	1	0	0	0	0	0	0	0	0	0	0	0	0	0	0	0	0	0	0	0	0	1	0	0	0	0	0	0	0	0	0	0	0	0	0	0	0	0	0	0	0	0	0	0	0	8887600	0
1691	DOM005_GL0002164	14	0	0	0	0	0	0	1	0	2	0	1	0	8	0	0	0	0	0	0	0	0	13	9	8	4	0	22135000	0	0	0	7575900	0	35358000	0	5387500	0	273010000	0	0	0	0	0	0	0	0	631220000	354420000
1692	DOM005_GL0005449	6	1	0	0	0	0	0	0	0	1	0	1	0	0	0	0	0	0	0	0	0	0	0	0	1	0	0	0	0	0	0	0	0	32943000	0	32217000	0	0	0	0	0	0	0	0	0	0	0	0
1693	DOM005_GL0007783	13	0	0	0	0	0	0	0	0	2	0	0	0	2	0	0	0	0	0	0	0	0	0	1	2	0	0	0	0	0	0	0	0	0	0	0	0	41635000	0	0	0	0	0	0	0	0	0	0
1694	DOM005_GL0007799	2	2	0	0	0	0	0	0	0	0	0	0	0	0	0	0	0	0	0	0	0	0	0	0	0	3	0	0	0	0	0	0	0	0	0	0	0	0	0	0	0	0	0	0	0	0	0	0
1695	DOM005_GL0011098	9	1	0.0015053	0	0	0	0	0	0	0	0	0	0	0	0	0	0	0	0	0	0	0	0	0	0	1	0	0	0	0	0	0	0	0	0	0	0	0	0	0	0	0	0	0	0	0	0	0
1696	DOM005_GL0013006	5	1	0	1	0	0	0	0	0	0	0	0	0	0	0	0	0	0	0	0	0	0	1	1	0	0	0	0	0	0	0	0	0	0	0	0	0	0	0	0	0	0	0	0	0	0	47509000	44430000
1697	DOM005_GL0016881	14	3	0	2	0	0	0	0	0	3	0	15	0	0	0	1	0	3	0	0	0	0	0	0	0	0	0	18554000	0	0	0	0	0	10132000	0	429220000	0	0	0	32671000	0	59335000	0	11510000	0	0	0	0
1698	NOF010_GL0065853	1	1	0.0015038	0	0	0	0	0	0	0	0	0	0	0	0	1	0	0	0	0	0	0	0	0	0	0	0	0	0	0	0	0	0	0	0	0	0	0	0	16400000	0	0	0	0	0	0	0	0
1699	DOM005_GL0019810	1	1	0	0	0	0	0	0	0	0	0	0	0	0	0	0	0	0	0	0	0	0	1	0	0	0	0	0	0	0	0	0	0	0	0	0	0	0	0	0	0	0	0	0	0	0	10584000	0
1700	DOM005_GL0020599	8	7	0	0	0	0	0	2	0	0	0	3	0	0	0	0	0	0	0	0	0	0	0	0	7	4	0	0	0	0	0	20665000	0	0	0	38259000	0	0	0	0	0	0	0	0	0	0	12307000	0
1701	DOM005_GL0021157	5	3	0	0	0	0	0	1	0	3	0	2	0	1	0	2	0	0	0	0	0	0	0	0	9	1	0	0	0	0	0	66506000	0	39197000	0	44709000	0	151830000	0	0	0	0	0	0	0	0	0	0
1702	N085A_GL0045086	5	0	0	0	0	1	0	0	0	0	0	0	0	0	0	0	0	0	0	0	0	0	0	2	0	0	0	0	0	64271000	0	0	0	0	0	0	0	0	0	0	0	0	0	0	0	0	0	0
1703	T2D-108A_GL0194640	7	7	0	0	0	0	0	0	0	0	0	7	0	0	0	0	0	0	0	0	0	0	0	0	0	0	0	0	0	0	0	0	0	0	0	219000000	0	0	0	0	0	0	0	0	0	0	0	0
1704	DOM005_GL0023451	17	1	0.00013793	0	0	0	0	0	0	0	0	0	0	2	0	0	0	0	0	0	0	0	2	0	0	3	0	0	0	18109000	0	0	0	0	0	0	0	274610000	0	0	0	0	0	0	0	0	53507000	0
1705	MH0002_GL0057599	5	4	0	0	0	0	0	0	0	0	0	0	0	1	0	0	0	0	0	0	0	0	1	3	1	0	0	0	0	0	0	0	0	0	0	0	0	0	0	0	0	0	0	0	0	0	48070000	72346000
1706	DOM005_GL0028586	2	1	0	0	0	0	0	0	0	0	0	0	0	0	0	0	0	0	0	0	0	0	0	0	1	0	0	0	0	0	0	0	0	0	0	0	0	0	0	0	0	0	0	0	0	0	0	0
1707	DOM005_GL0030455	3	1	0	0	0	0	0	0	0	0	0	4	0	0	0	0	0	0	0	0	0	0	0	0	1	0	0	0	0	0	0	0	0	0	0	59576000	0	0	0	0	0	0	0	0	0	0	0	0
1708	T2D-77A_GL0062890	1	1	0.0030077	0	0	0	0	0	0	0	0	1	0	0	0	0	0	0	0	0	0	0	0	0	0	0	0	0	0	0	0	0	0	0	0	16205000	0	0	0	0	0	0	0	0	0	0	0	0
1709	DOM005_GL0032244	14	1	0	0	0	0	0	0	0	0	0	0	0	3	0	0	0	0	0	0	0	0	0	3	0	0	0	0	0	0	0	0	0	0	0	0	0	109230000	0	0	0	0	0	0	0	0	0	167930000
1710	T2D-48A_GL0101432	1	1	0	0	0	0	0	0	0	0	0	0	0	0	0	0	0	2	0	0	0	0	0	0	0	0	0	0	0	0	0	0	0	0	0	0	0	0	0	0	0	3682400	0	0	0	0	0	0
1711	DOM005_GL0033174	14	0	0	0	0	0	0	0	0	2	0	0	0	0	0	0	0	0	0	3	0	0	0	0	1	1	0	0	0	0	0	0	0	10052000	0	0	0	0	0	0	0	0	0	16157000	0	0	0	0
1712	DOM005_GL0033387	6	0	0.00065377	0	0	0	0	0	0	0	0	0	0	0	0	0	0	0	0	0	0	0	0	0	1	0	0	0	0	0	0	0	0	0	0	0	0	0	0	0	0	0	0	0	0	0	0	0
1713	DOM005_GL0033388	2	2	0.0063744	0	0	0	0	0	0	0	0	2	0	0	0	0	0	0	0	0	0	0	0	0	0	0	0	0	0	0	0	0	0	0	0	23245000	0	0	0	0	0	0	0	0	0	0	0	0
1714	DOM005_GL0033805	3	1	0	0	0	0	0	0	0	0	0	0	0	0	0	0	0	0	0	0	0	0	0	0	1	1	0	0	0	0	0	0	0	0	0	0	0	0	0	0	0	0	0	0	0	0	0	0
1715	DOM005_GL0038022	4	3	0	0	0	0	0	0	0	0	0	0	0	0	0	0	0	0	0	0	0	0	0	0	3	1	0	0	0	0	0	0	0	0	0	0	0	0	0	0	0	0	0	0	0	0	0	0
1716	DOM005_GL0039775	2	1	0.0015013	0	0	0	0	0	0	1	0	0	0	0	0	0	0	0	0	0	0	0	0	0	0	0	0	0	0	0	0	0	0	2582700	0	0	0	0	0	0	0	0	0	0	0	0	0	0
1717	DOM005_GL0041738	1	1	0.005116	0	0	0	0	0	0	0	0	0	0	0	0	0	0	0	0	0	0	0	0	0	0	2	0	0	0	0	0	0	0	0	0	0	0	0	0	0	0	0	0	0	0	0	0	0
1718	DOM005_GL0044178	1	1	0	0	0	0	0	0	0	0	0	0	0	0	0	0	0	0	0	0	0	0	0	0	1	0	0	0	0	0	0	0	0	0	0	0	0	0	0	0	0	0	0	0	0	0	0	0
1719	SZEY-68A_GL0069710	2	2	0.0058486	0	0	0	0	0	0	0	0	0	0	0	0	0	0	0	0	0	0	0	0	0	2	0	0	0	0	0	0	0	0	0	0	0	0	0	0	0	0	0	0	0	0	0	0	0
1720	DOM005_GL0052015	6	6	0	0	0	0	0	0	0	0	0	0	0	0	0	0	0	0	0	0	0	0	6	0	0	0	0	0	0	0	0	0	0	0	0	0	0	0	0	0	0	0	0	0	0	0	324110000	0
1721	DOM005_GL0053820	12	1	0	0	0	0	0	0	0	1	0	0	0	22	0	0	0	0	0	0	0	0	0	0	0	0	0	0	0	0	0	0	0	0	0	0	0	6597100000	0	0	0	0	0	0	0	0	0	0
1722	DOM005_GL0054426	12	4	0	0	0	0	0	0	0	0	0	13	0	0	0	0	0	0	0	0	0	0	0	0	8	0	0	0	0	0	0	0	0	0	0	554230000	0	0	0	0	0	0	0	0	0	0	0	0
1723	T2D-77A_GL0042666	1	1	0	0	0	0	0	1	0	0	0	2	0	0	0	0	0	0	0	0	0	0	0	0	1	0	0	0	0	0	0	8252600	0	0	0	42190000	0	0	0	0	0	0	0	0	0	0	0	0
1724	DOM005_GL0054552	10	0	0	0	0	0	0	0	0	0	0	1	0	0	0	0	0	0	0	0	0	0	0	0	1	0	0	0	0	0	0	0	0	0	0	1750900	0	0	0	0	0	0	0	0	0	0	0	0
1725	DOM008_GL0015257	1	1	0	0	0	0	0	0	0	1	0	2	0	0	0	2	0	0	0	0	0	0	0	0	0	0	0	0	0	0	0	0	0	12744000	0	58013000	0	0	0	11157000	0	0	0	0	0	0	0	0
1726	DOM010_GL0012606	7	2	0	0	0	0	0	1	0	0	0	0	0	0	0	0	0	0	0	0	0	0	8	0	0	0	0	0	0	0	0	19978000	0	0	0	0	0	0	0	0	0	0	0	0	0	0	403450000	0
1728	DOM012_GL0000051	1	1	0.0001371	0	0	0	0	0	0	1	0	1	0	0	0	0	0	0	0	0	0	0	0	0	0	0	0	0	0	0	0	0	0	10204000	0	13390000	0	0	0	0	0	0	0	0	0	0	0	0
1729	DOM012_GL0003828	4	1	0.0019649	0	0	0	0	0	0	1	0	0	0	0	0	0	0	0	0	0	0	0	0	0	0	2	0	0	0	0	0	0	0	53231000	0	0	0	0	0	0	0	0	0	0	0	0	0	0
1730	DOM012_GL0006825	2	2	0	0	0	0	0	0	0	0	0	0	0	0	0	0	0	0	0	0	0	0	0	0	0	2	0	0	0	0	0	0	0	0	0	0	0	0	0	0	0	0	0	0	0	0	0	0
1731	MH0133_GL0045681	3	3	0	0	0	0	0	1	0	1	0	1	0	0	0	0	0	0	0	0	0	0	0	0	0	1	0	0	0	0	0	0	0	2759600	0	4054800	0	0	0	0	0	0	0	0	0	0	0	0
1732	DOM012_GL0015381	5	5	0	0	0	0	0	0	0	1	0	2	0	0	0	0	0	0	0	0	0	0	0	0	1	3	0	0	0	0	0	0	0	0	174650000	60225000	0	0	0	0	0	0	0	0	0	0	0	0
1733	DOM012_GL0015431	1	1	1	0	0	0	0	0	0	0	0	0	0	0	0	0	0	0	0	0	0	0	0	0	0	0	0	0	0	0	0	0	0	0	0	0	0	0	0	0	0	0	0	0	0	0	0	0
1734	DOM012_GL0044763	1	1	0.0099632	0	0	0	0	0	0	0	0	0	0	0	0	0	0	0	0	0	0	0	1	0	0	0	0	0	0	0	0	0	0	0	0	0	0	0	0	0	0	0	0	0	0	0	23875000	0
1735	DOM012_GL0046792	7	0	0	1	0	0	0	0	0	0	0	0	0	0	0	1	0	1	0	1	0	0	0	0	0	0	0	58323000	0	0	0	0	0	0	0	0	0	0	0	164080000	0	109810000	0	115720000	0	0	0	0
1736	MH0139_GL0084542	1	1	0.0027832	0	0	0	0	0	0	1	0	0	0	0	0	0	0	0	0	0	0	0	0	0	0	0	0	0	0	0	0	0	0	6216400	0	0	0	0	0	0	0	0	0	0	0	0	0	0
1738	MH0083_GL0012141	1	1	0.003007	0	0	0	0	0	0	0	0	1	0	0	0	0	0	0	0	0	0	0	0	0	0	0	0	0	0	0	0	0	0	0	0	24152000	0	0	0	0	0	0	0	0	0	0	0	0
1739	DOM012_GL0074943	1	1	0.0067982	0	0	0	0	0	0	0	0	0	0	1	0	0	0	0	0	0	0	0	0	0	0	0	0	0	0	0	0	0	0	0	0	0	0	107060000	0	0	0	0	0	0	0	0	0	0
1741	MH0060_GL0035715	4	1	0.00053008	0	0	0	0	0	0	0	0	0	0	0	0	0	0	0	0	0	0	1	0	0	0	0	0	0	0	0	0	0	0	0	0	0	0	0	0	0	0	0	0	0	0	37416000	0	0
1742	DOM013_GL0034725	14	9	0	0	0	0	0	0	0	1	0	13	0	0	0	0	0	2	0	0	0	0	0	0	1	4	0	0	0	0	0	0	0	18489000	0	641070000	192810000	0	0	0	0	30995000	0	0	0	0	0	0
1743	T2D-135A_GL0002413	2	2	0	0	0	0	0	0	0	0	0	0	0	0	0	0	0	0	0	0	0	0	3	0	0	1	0	21905000	0	0	0	0	0	0	0	0	0	0	0	0	0	0	0	0	0	0	13977000	0
1744	SZEY-62A_GL0085084	2	2	0	0	0	0	0	0	0	0	0	0	0	0	0	0	0	0	0	0	0	2	0	0	0	0	0	0	0	0	0	0	0	0	0	0	0	0	0	0	0	0	0	0	0	134560000	0	0
1745	DOM016_GL0031286	15	12	0	0	0	0	0	0	0	0	0	1	0	0	0	0	0	0	0	0	0	0	0	12	13	0	0	0	0	0	0	0	0	0	0	12366000	0	0	0	0	0	0	0	0	0	0	0	506870000
1746	MH0030_GL0015471	3	2	0.00053128	0	0	0	0	0	0	0	0	0	0	0	0	0	0	2	0	0	0	0	0	0	0	0	0	0	0	0	0	0	0	0	0	0	0	0	0	0	0	188290000	0	0	0	0	0	0
1747	DOM016_GL0067168	9	1	0.0016244	0	0	0	0	0	0	0	0	0	0	0	0	0	0	0	0	0	0	0	0	0	1	0	0	0	0	0	0	0	0	0	0	0	0	0	0	0	0	0	0	0	0	0	0	0
1748	DOM016_GL0068318	26	0	0	0	0	0	0	1	0	2	0	0	0	1	0	0	0	0	0	0	0	0	2	0	0	1	0	0	0	0	0	180010000	0	58475000	0	0	0	113790000	0	0	0	0	0	0	0	0	114310000	0
1749	MH0034_GL0006405	10	1	0	10	0	0	0	0	0	0	0	0	0	0	0	10	0	7	0	3	0	0	0	0	0	0	1	1842900000	0	0	0	0	0	0	0	0	35393000	0	0	992490000	29013000	625630000	0	99258000	0	0	0	305130000
1750	DOM016_GL0090143	3	1	0.0006572	0	0	0	0	0	0	1	0	0	0	0	0	0	0	0	0	0	0	0	0	0	0	0	0	0	0	0	0	0	0	54308000	0	0	0	0	0	0	0	0	0	0	0	0	0	0
1751	DOM017_GL0002143	4	4	0	0	0	0	0	0	0	0	0	0	0	0	0	0	0	0	0	0	0	0	0	4	0	0	0	0	0	0	0	0	0	0	0	0	0	0	0	0	0	0	0	0	0	0	0	696110000
1752	DOM017_GL0007271	28	12	0	8	0	0	0	3	0	0	0	0	0	20	0	0	0	0	0	0	0	0	45	16	9	31	0	1006100000	0	0	0	118970000	0	0	0	0	0	3435800000	0	0	0	0	247890000	0	0	0	2952500000	1001100000
1754	DOM017_GL0023785	24	16	0	0	0	0	0	0	0	0	0	0	0	0	0	0	0	0	0	0	0	0	27	11	0	2	0	46871000	0	0	0	0	0	0	0	0	0	0	0	0	0	0	0	0	0	0	3151400000	240800000
1755	DOM017_GL0041190	1	1	0	0	0	0	0	0	0	1	0	0	0	2	0	0	0	0	0	0	0	0	0	0	0	0	0	0	0	0	0	0	0	669540000	0	0	0	36762000	0	0	0	0	0	0	0	0	0	0
1756	DOM017_GL0045179	3	3	0	0	0	0	0	0	0	0	0	0	0	0	0	0	0	0	0	0	0	0	0	0	2	4	0	0	0	0	0	0	0	0	0	0	0	0	0	0	28285000	0	0	0	0	40148000	0	0
1757	MH0094_GL0029673	3	3	0	0	0	0	0	0	0	0	0	0	0	0	0	0	0	0	0	0	0	0	0	0	0	4	0	67205000	0	0	0	0	0	0	0	0	0	0	0	147750000	0	0	0	42150000	0	0	0	0
1758	DOM017_GL0050578	17	17	0	0	0	0	0	0	0	0	0	0	0	0	0	0	0	0	0	0	0	0	11	6	0	20	0	58116000	0	0	0	0	0	0	0	0	0	0	0	0	0	0	0	21307000	0	0	407820000	147960000
1759	DOM017_GL0050599	5	1	0	0	0	0	0	0	0	0	0	0	0	0	0	0	1	0	0	0	0	0	0	0	0	0	0	0	0	0	0	0	0	0	0	0	0	0	0	0	669800000	0	0	0	0	0	0	0
1761	DOM017_GL0065204	3	3	0	0	0	0	0	1	0	0	0	0	0	1	0	0	0	0	0	0	0	0	3	1	0	4	0	0	0	0	0	87113000	0	0	0	0	0	132850000	0	0	0	0	0	0	0	0	106170000	0
1762	DOM017_GL0075355	1	1	0	0	0	1	0	0	0	0	0	0	0	0	0	0	0	0	0	0	0	0	0	0	0	0	0	0	0	233740000	0	0	0	0	0	0	0	0	0	0	0	0	0	0	0	0	0	0
1763	DOM018_GL0000976	4	1	0	0	0	0	0	0	0	0	0	0	0	0	0	0	0	0	0	0	0	0	2	0	0	0	0	0	0	0	0	0	0	0	0	0	0	0	0	0	0	0	0	0	0	0	9757300	0
1764	DOM018_GL0021490	8	2	0	0	0	0	0	0	0	0	0	0	0	0	0	0	0	0	0	0	0	0	3	0	0	0	0	0	0	0	0	0	0	0	0	0	0	0	0	0	0	0	0	0	0	0	55401000	0
1765	DOM018_GL0023505	10	0	1	0	0	0	0	0	0	0	0	1	0	0	0	0	0	0	0	0	0	0	0	0	0	0	0	6768700	0	0	0	0	0	0	0	64120000	0	0	0	0	0	0	0	0	0	0	0	0
1766	DOM018_GL0048473	3	3	0	0	0	0	0	0	0	0	0	0	0	0	0	0	0	0	0	0	0	0	0	0	4	0	0	0	0	0	0	0	0	0	0	0	0	0	0	0	0	0	0	0	0	0	0	0
1767	DOM018_GL0057642	3	0	0	0	0	0	0	0	0	2	0	0	0	0	0	0	0	1	0	0	0	0	0	0	0	0	0	0	0	0	0	0	0	12927000	0	0	0	0	0	0	0	0	0	0	0	0	0	0
1768	DOM018_GL0066029	3	1	0	0	0	0	0	0	0	1	0	2	0	0	0	0	0	0	0	0	0	0	0	0	0	0	0	0	0	0	0	0	0	0	0	38277000	0	0	0	0	0	0	0	0	0	0	0	0
1769	DOM018_GL0069862	1	1	0	0	0	0	0	2	0	0	0	0	0	0	0	0	0	0	0	0	0	0	0	0	0	0	0	0	0	0	0	250040000	0	0	0	0	0	0	0	0	0	0	0	0	0	0	0	0
1770	DOM019_GL0011865	4	4	0	0	0	0	0	0	0	0	0	0	0	0	0	0	0	0	0	0	0	0	0	0	2	4	0	0	0	0	0	0	0	0	0	0	425110000	0	0	0	0	0	0	0	0	0	0	0
1771	DOM019_GL0027166	4	1	0	0	0	0	0	0	0	0	0	0	0	0	0	0	0	0	0	0	0	0	1	0	0	0	0	0	0	0	0	0	0	0	0	0	0	0	0	0	0	0	0	0	0	0	37852000	0
1772	DOM019_GL0033811	8	1	1	0	0	0	0	0	0	0	0	0	0	0	0	0	0	0	0	0	0	0	1	0	0	0	0	0	0	0	0	0	0	0	0	0	0	0	0	0	0	0	0	0	0	0	0	0
1773	DOM019_GL0056654	7	1	0	0	0	0	0	0	0	0	0	0	0	0	0	1	0	0	0	0	0	0	2	0	0	0	0	0	0	0	0	0	0	0	0	0	0	0	0	45523000	0	0	0	0	0	0	23046000	0
1774	MH0038_GL0008453	3	2	0	0	0	0	0	0	0	0	0	0	0	1	0	0	0	0	0	0	0	0	0	0	0	1	0	0	0	0	0	0	0	0	0	0	0	0	0	0	0	0	0	0	0	0	17295000	0
1775	DOM019_GL0095890	5	5	0	0	0	0	0	0	0	0	0	0	0	0	0	0	0	0	0	0	0	0	0	0	0	6	0	0	0	0	0	0	0	0	0	0	0	0	0	0	0	0	0	0	0	0	10611000	0
1776	DOM020_GL0002265	1	1	0.0045097	0	0	0	0	0	0	1	0	0	0	0	0	0	0	0	0	0	0	0	0	0	1	0	0	0	0	0	0	0	0	5655700	0	0	0	0	0	0	0	0	0	0	0	0	0	0
1777	MH0264_GL0030158	1	1	0	0	0	0	0	1	0	0	0	0	0	0	0	0	0	0	0	0	0	0	0	0	0	0	0	0	0	0	0	6842100	0	0	0	0	0	0	0	0	0	0	0	0	0	0	0	0
1778	V1.CD38-0_GL0118128	4	4	0	0	0	0	0	1	0	0	0	0	0	0	0	0	0	0	0	0	0	0	2	4	0	0	0	0	0	0	0	41882000	0	0	0	0	0	0	0	0	0	0	0	0	0	0	70139000	93023000
1779	O2.UC54-0_GL0030644	1	1	0.00065885	0	0	0	0	1	0	0	0	0	0	0	0	0	0	0	0	0	0	0	0	0	0	0	0	0	0	0	0	76191000	0	0	0	0	0	0	0	0	0	0	0	0	0	0	0	0
1780	DOM021_GL0006926	2	2	0	0	0	0	0	0	0	0	0	0	0	0	0	0	0	0	0	0	0	0	2	0	0	0	0	0	0	0	0	0	0	0	0	0	0	0	0	0	0	0	0	0	0	0	24907000	0
1781	DOM021_GL0017022	12	10	0	0	0	0	0	3	2	9	0	15	0	0	0	0	0	0	0	0	0	0	0	0	0	0	0	0	0	0	0	216810000	414760000	341340000	0	774610000	0	0	0	0	0	0	0	0	0	0	0	0
1782	DOM021_GL0029213	3	1	0.0047029	0	0	0	0	0	0	1	0	0	0	0	0	0	0	0	0	0	0	0	0	0	0	0	0	0	0	0	0	0	0	0	0	0	0	0	0	0	0	0	0	0	0	0	0	0
1783	DOM022_GL0002018	4	0	0.0099772	0	0	0	0	0	0	0	0	0	0	0	0	0	0	0	0	0	0	0	0	0	0	0	1	0	0	0	0	0	0	0	0	0	0	0	0	0	0	0	0	0	0	0	0	0
1784	DOM022_GL0028271	4	1	0	0	0	0	0	0	0	0	0	0	0	1	0	0	0	0	0	0	0	0	0	1	1	0	0	0	0	0	0	0	0	0	0	0	0	65935000	0	0	0	0	0	0	0	0	0	142470000
1785	DOM022_GL0029030	18	2	0	0	0	0	0	0	0	0	0	0	0	0	0	17	0	34	0	1	0	0	0	0	0	0	0	2353800	0	0	0	0	0	0	0	0	0	0	0	904700000	0	2223700000	0	4006100	0	0	0	0
1786	MH0046_GL0008028	2	1	0	0	0	0	0	0	0	0	0	0	0	0	0	0	0	1	0	0	0	0	0	1	0	0	0	0	0	0	0	0	0	0	0	0	0	0	0	0	0	0	0	0	0	0	0	27590000
1787	DOM023_GL0018803	6	1	0.0067921	0	0	0	0	0	0	0	0	0	0	0	0	0	0	0	0	0	0	1	0	0	0	0	0	0	0	0	0	0	0	0	0	0	0	0	0	0	0	0	0	0	0	91564000	0	0
1789	DOM024_GL0037476	1	1	1	0	0	0	0	0	0	0	0	0	0	0	0	0	0	0	0	0	0	0	0	0	0	0	0	0	0	0	0	0	0	0	0	0	0	0	0	0	151710000	0	0	0	0	0	0	0
1790	DOM025_GL0003891	6	3	0	0	0	0	0	0	0	0	0	0	0	0	0	0	0	0	0	0	0	0	0	0	8	4	0	0	0	0	0	0	0	0	0	0	0	0	0	0	0	0	0	0	0	0	0	0
1791	DOM025_GL0017525	16	16	0	0	0	0	0	0	0	19	0	0	0	0	0	10	0	0	0	0	0	2	0	0	41	34	0	4411500	0	0	0	1754500	0	1326800000	0	0	0	0	0	661220000	3697700	0	0	0	35545000	39968000	964720	0
1792	DOM025_GL0032410	15	15	0	0	0	0	0	0	0	0	0	0	0	25	0	0	0	0	0	0	0	0	0	0	0	0	0	18250000	0	0	0	0	0	0	0	0	0	1792500000	0	0	0	0	0	0	0	0	0	0
1793	V1.CD38-0_GL0170167	1	1	0	0	0	0	0	0	0	0	0	0	0	0	0	0	0	0	0	0	0	0	2	0	0	0	0	0	0	0	0	0	0	0	0	0	0	0	0	0	0	0	0	0	0	0	10589000	0
1794	V1.CD19-0_GL0088135	1	1	0.0046157	1	0	0	0	0	0	0	0	0	0	0	0	0	0	1	0	0	0	0	0	0	0	0	0	12017000	0	0	0	0	0	0	0	0	0	0	0	0	0	0	0	0	0	0	7740900	0
1795	DOM025_GL0059151	4	3	0	0	0	0	0	0	0	0	0	0	2	0	0	0	0	0	0	0	0	0	0	0	0	0	4	0	0	0	0	0	0	0	0	0	191570000	0	0	0	0	0	0	0	0	0	0	0
1796	MH0012_GL0156655	2	2	0	1	0	0	0	1	0	1	0	1	0	1	0	0	0	0	0	0	0	0	2	2	0	0	0	26251000	0	0	0	91272000	0	10813000	0	29125000	0	129160000	0	0	0	0	0	0	0	0	40785000	10970000
1797	DOM026_GL0005675	20	10	0	7	0	0	0	17	0	0	0	18	0	4	0	33	0	43	0	0	0	0	0	0	0	0	0	519810000	0	0	0	1034700000	0	0	0	1236500000	0	144420000	0	7816000000	0	10620000000	0	0	0	0	15844000	0
1798	DOM026_GL0010162	17	17	0	0	0	0	0	1	0	0	0	0	0	0	0	0	0	0	0	0	0	0	4	29	1	0	0	0	0	0	0	0	0	0	0	0	0	0	0	0	0	0	0	0	0	0	13271000	4268500000
1799	DOM026_GL0011427	1	1	0.006373	0	0	0	0	0	0	0	0	0	0	0	0	0	0	0	0	0	0	0	0	1	0	0	0	0	0	0	0	0	0	0	0	0	0	0	0	0	0	0	0	0	0	0	0	18285000
1800	DOM026_GL0022503	1	1	0.0031175	0	0	0	0	0	0	0	0	0	0	0	0	0	0	0	0	0	0	0	0	1	0	0	0	0	0	0	0	0	0	0	0	0	0	0	0	0	0	0	0	0	0	0	0	13701000
1801	DOM026_GL0039246	30	14	0	0	0	0	0	0	0	75	0	40	9	0	0	0	0	0	0	0	0	0	0	0	0	0	1	18357000	0	0	0	0	0	17567000000	0	8696700000	4217200000	0	0	0	0	0	0	0	0	0	58807000	0
1803	DOM026_GL0050118	2	2	0	0	0	0	0	0	0	0	0	0	0	0	0	0	0	0	0	0	0	0	0	2	0	0	0	0	0	0	0	0	0	0	0	0	0	0	0	0	0	0	0	0	0	0	0	60833000
1804	DOM026_GL0054293	4	4	0	0	0	0	0	0	0	0	0	0	0	0	0	0	0	0	0	0	0	0	0	5	0	0	0	0	0	0	0	0	0	0	0	0	0	0	0	0	0	0	0	0	0	0	0	116500000
1805	DOM026_GL0058938	5	0	0.0005367	0	0	0	0	0	0	0	0	0	0	0	0	0	0	0	0	0	0	0	0	1	0	0	0	0	0	0	0	0	0	0	0	0	0	0	0	0	0	0	0	0	0	0	0	33356000
1806	DOM026_GL0061749	1	1	0	0	0	0	0	0	0	0	0	0	0	0	0	0	0	0	0	0	0	0	0	2	0	0	0	0	0	0	0	0	0	0	0	0	0	0	0	0	0	0	0	0	0	0	0	14670000
1807	DOM026_GL0062936	3	3	0	0	0	0	0	0	0	0	0	0	0	0	0	0	0	0	0	0	0	0	0	2	0	0	0	0	0	0	0	0	0	0	0	0	0	0	0	0	0	0	0	0	0	0	0	111330000
1808	DOM026_GL0064719	3	3	0	0	0	0	0	0	0	0	0	0	0	0	0	0	0	0	0	0	0	0	0	3	0	0	0	23810000	0	0	0	0	0	0	0	0	0	0	0	0	0	0	0	0	0	0	0	97594000
1809	DOM026_GL0066911	1	1	0.0018457	0	0	0	0	0	0	0	0	0	0	0	0	0	0	0	0	0	0	0	0	1	0	0	0	0	0	0	0	0	0	0	0	0	0	0	0	0	0	0	0	0	0	0	0	9301300
1810	DOM026_GL0068498	1	1	0	0	0	0	0	0	0	0	0	0	0	0	0	0	0	0	0	0	0	0	0	1	0	0	0	0	0	0	0	0	0	0	0	0	0	0	0	0	0	0	0	0	0	0	0	67445000
1811	DOM026_GL0069089	1	1	0	0	0	0	0	0	0	0	0	0	1	0	0	0	0	0	0	0	0	0	0	1	0	0	0	0	0	0	0	0	0	0	0	0	186360000	0	0	0	0	0	0	0	0	0	0	53545000
1812	DOM026_GL0069404	1	1	0	0	0	0	0	0	0	0	0	0	0	0	0	0	0	0	0	0	0	0	0	1	0	0	0	0	0	0	0	0	0	0	0	0	0	0	0	0	0	0	0	0	0	0	0	5745400
1813	V1.FI19_GL0017385	1	1	0	0	0	0	0	0	0	0	0	0	0	0	0	0	0	0	0	0	0	0	0	1	0	0	0	0	0	0	0	0	0	0	0	0	0	0	0	0	0	0	0	0	0	0	0	15780000
1814	DOM026_GL0078168	5	5	0	0	0	0	0	0	0	0	0	0	0	0	0	0	0	0	0	0	0	0	0	5	0	0	0	0	0	0	0	0	0	0	0	0	0	0	0	0	0	0	0	0	0	0	0	195240000
1816	DOM026_GL0089187	10	10	0	0	0	0	0	0	0	0	0	0	0	0	0	0	0	0	0	0	0	0	0	11	0	0	0	0	0	0	0	0	0	0	0	0	0	0	0	0	0	0	0	0	0	0	0	412030000
1817	ED10A_GL0009264	18	3	0	0	0	0	0	0	0	0	0	0	0	0	0	0	0	0	0	0	0	0	0	0	0	16	0	0	0	0	0	0	0	0	0	0	0	8141800	0	0	0	0	0	0	0	0	0	0
1818	V1.CD31-0_GL0090352	1	1	0.0039521	0	0	0	0	1	0	0	0	0	0	0	0	0	0	0	0	0	0	0	0	0	0	0	0	0	0	0	0	64014000	0	0	0	0	0	0	0	0	0	0	0	0	0	0	0	0
1819	O2.UC48-0_GL0196634	1	1	0	0	0	0	0	0	0	0	0	1	0	0	0	0	0	0	0	0	0	0	0	0	0	0	0	0	0	0	0	0	0	0	0	19901000	0	0	0	0	0	0	0	0	0	0	0	0
1820	ED10A_GL0102732	13	0	0.0010263	0	0	0	0	0	0	0	0	0	2	0	0	0	0	0	0	0	0	0	0	0	0	0	0	0	0	0	0	0	0	0	0	0	37089000000	0	0	0	0	0	0	0	0	0	0	0
1821	MH0345_GL0146076	1	1	0	0	0	0	0	2	0	0	0	0	0	0	0	0	0	0	0	0	0	0	0	0	0	0	0	0	0	0	0	29490000	0	0	0	0	0	0	0	0	0	0	0	0	0	0	0	0
1822	O2.CD3-0-PT_GL0109318	2	1	0.0045045	0	0	0	0	0	0	0	0	0	0	0	0	1	0	0	0	0	0	0	0	0	0	0	0	0	0	0	0	0	0	0	0	0	0	0	0	0	0	0	0	0	0	0	0	0
1823	ED10A_GL0159038	2	2	0	0	0	0	0	0	0	0	0	0	0	0	0	0	0	0	0	0	0	0	0	3	2	0	0	0	0	0	0	0	0	0	0	0	0	0	0	0	0	0	0	0	0	0	0	273990000
1825	ED12A_GL0000850	5	5	0	0	0	0	0	7	0	0	0	0	0	0	0	0	0	0	0	0	0	0	0	0	0	0	0	0	0	0	0	99306000	0	0	0	0	0	0	0	0	0	0	0	0	0	0	0	0
1826	ED12A_GL0004282	4	4	0	0	0	0	0	0	0	0	0	0	0	0	0	2	0	3	0	0	0	0	0	0	0	2	0	0	0	0	0	0	0	0	0	0	0	0	0	25932000	0	70255000	0	0	0	0	0	0
1827	ED12A_GL0005031	2	2	0	0	0	0	0	1	0	1	0	0	0	0	0	0	0	0	0	0	0	0	0	0	0	0	0	0	0	0	0	16322000	0	0	0	0	0	0	0	0	0	0	0	0	0	0	0	0
1828	ED12A_GL0005487	10	9	0	0	0	0	0	9	0	0	0	0	0	0	0	0	0	0	0	0	0	0	0	0	0	0	0	0	0	0	0	496800000	0	0	0	0	0	0	0	0	0	0	0	0	0	0	0	0
1829	ED12A_GL0007844	6	6	0	0	0	0	0	6	0	0	0	0	0	0	0	0	0	0	0	0	0	0	0	0	0	0	0	0	0	0	0	258430000	0	0	0	0	0	0	0	0	0	0	0	0	0	0	0	0
1830	ED12A_GL0022763	4	4	0	0	0	0	0	5	0	0	0	0	0	0	0	0	0	0	0	0	0	0	0	0	0	0	0	0	0	0	0	161750000	0	0	0	0	0	0	0	0	0	0	0	0	0	0	0	0
1831	ED12A_GL0027796	4	4	0	0	0	0	0	4	0	0	0	0	0	0	0	0	0	0	0	0	0	0	0	0	0	0	0	0	0	0	0	250430000	0	0	0	0	0	0	0	0	0	0	0	0	0	0	0	0
1832	ED12A_GL0027798	8	8	0	0	0	0	0	12	0	0	0	0	0	0	0	0	0	0	0	0	0	0	0	0	0	0	0	0	0	0	0	375320000	0	0	0	0	0	0	0	0	0	0	0	0	0	0	0	0
1834	ED12A_GL0029622	3	3	0	0	0	0	0	3	0	0	0	0	0	0	0	0	0	0	0	0	0	0	0	0	0	0	0	0	0	0	0	130240000	0	0	0	0	0	0	0	0	0	0	0	0	0	0	0	0
1835	ED12A_GL0031933	1	1	0.00065121	0	0	0	0	1	0	0	0	0	0	0	0	0	0	0	0	0	0	0	0	0	0	0	0	0	0	0	0	29293000	0	0	0	0	0	0	0	0	0	0	0	0	0	0	0	0
1836	ED12A_GL0032634	3	3	0	0	0	0	0	5	0	0	0	0	0	0	0	0	0	0	0	0	0	0	0	0	0	0	0	0	0	0	0	335660000	0	0	0	0	0	0	0	0	0	0	0	0	0	0	0	0
1837	ED12A_GL0036657	3	3	0	0	0	0	0	3	0	0	0	0	0	0	0	0	0	0	0	0	0	0	0	0	0	0	0	0	0	0	0	75988000	0	0	0	0	0	0	0	0	0	0	0	0	0	0	0	0
1838	ED12A_GL0036986	3	3	0	0	0	0	0	3	0	0	0	0	0	0	0	0	0	0	0	0	0	0	0	0	0	0	0	0	0	0	0	181050000	0	0	0	0	0	0	0	0	0	0	0	0	0	0	0	0
1839	SZEY-41A_GL0020391	3	3	0	1	0	0	0	0	0	0	0	1	0	0	0	5	0	0	0	0	0	0	0	0	0	0	0	15063000	0	0	0	0	0	0	0	13377000	0	0	0	50768000	0	4603300	0	0	0	0	0	0
1840	ED12A_GL0047733	3	3	0	0	0	0	0	3	0	0	0	0	0	0	0	0	0	0	0	0	0	0	0	0	0	0	0	0	0	0	0	251760000	0	0	0	0	0	0	0	0	0	0	0	0	0	0	0	0
1841	ED12A_GL0047734	6	4	0	0	0	0	0	5	0	0	0	0	0	0	0	0	0	0	0	0	0	0	0	0	0	0	0	0	0	0	0	202570000	0	0	0	0	0	0	0	0	0	0	0	0	0	0	0	0
1842	ED12A_GL0049237	5	0	0.00053612	0	0	0	0	1	0	0	0	0	0	0	0	0	0	0	0	0	0	0	0	0	0	0	0	0	0	0	0	42759000	0	0	0	0	0	0	0	0	0	0	0	0	0	0	0	0
1843	ED12A_GL0052146	17	15	0	1	0	0	0	25	0	0	0	0	0	0	0	0	0	0	0	0	0	1	0	0	0	0	0	272200000	0	0	0	3699100000	0	0	0	0	0	0	0	0	0	0	0	0	0	375430000	0	0
1844	ED12A_GL0052147	17	17	0	0	0	0	0	21	0	0	0	0	0	0	0	0	0	0	0	0	0	0	0	0	0	0	0	0	0	0	0	4454700000	0	0	0	0	0	0	0	0	0	0	0	0	0	0	0	0
1846	ED12A_GL0063298	1	1	0.002197	0	0	0	0	1	0	0	0	0	0	0	0	0	0	0	0	0	0	0	0	0	0	0	0	0	0	0	0	24482000	0	0	0	0	0	0	0	0	0	0	0	0	0	0	0	0
1847	ED12A_GL0063888	15	4	0	3	0	0	0	2	0	6	0	1	0	0	0	12	0	13	0	1	0	0	2	3	0	0	0	287210000	0	0	0	59724000	0	30861000	0	19331000	0	0	0	1599100000	0	680710000	0	13489000	0	0	5721000	39035000
1848	ED12A_GL0064757	12	12	0	0	0	0	0	17	0	0	0	0	0	0	0	0	0	0	0	0	0	0	0	0	0	0	0	5979400	0	0	0	1615600000	0	0	0	0	0	0	0	0	0	0	0	0	0	0	0	0
1849	V1.UC4-5_GL0030201	1	1	0.0039632	0	0	0	0	0	0	0	0	0	0	0	0	0	0	0	0	0	0	1	0	0	0	0	0	0	0	0	0	0	0	0	0	0	0	0	0	0	0	0	0	0	0	43863000	0	0
1850	ED12A_GL0070010	5	4	0	0	0	0	0	4	0	0	0	0	0	0	0	0	0	1	0	0	0	0	0	0	0	0	0	0	0	0	0	142100000	0	0	0	0	0	0	0	0	0	0	0	0	0	0	0	0
1851	ED12A_GL0070085	14	1	0	0	0	0	0	4	0	0	0	0	0	0	0	0	0	0	0	0	0	0	0	0	0	0	0	0	0	0	0	120460000	0	0	0	0	0	0	0	0	0	0	0	0	0	0	0	0
1852	ED12A_GL0074181	1	1	0	0	0	0	0	2	0	0	0	0	0	0	0	0	0	0	0	0	0	0	0	0	0	0	0	0	0	0	0	10574000	0	0	0	0	0	0	0	0	0	0	0	0	0	0	0	0
1853	ED12A_GL0078174	7	6	0	0	0	0	0	7	0	0	0	0	0	0	0	0	0	0	0	0	0	0	0	0	0	0	0	0	0	0	0	125950000	0	0	0	0	0	0	0	0	0	0	0	0	0	0	0	0
1854	N075A_GL0045524	1	1	0.0039507	0	0	0	0	0	0	0	0	0	0	0	0	1	0	0	0	0	0	0	0	0	0	0	0	0	0	0	0	0	0	0	0	0	0	0	0	24870000	0	0	0	0	0	0	0	0
1855	ED12A_GL0091026	6	1	0	0	0	0	0	0	0	0	0	0	0	0	0	0	0	0	0	0	0	0	0	0	0	2	0	0	0	0	0	0	0	0	0	0	0	0	0	0	0	0	0	0	0	0	25963000	0
1856	ED12A_GL0094267	3	3	0	0	0	0	0	6	0	0	0	0	0	0	0	0	0	0	0	0	0	0	0	0	0	0	0	0	0	0	0	431370000	0	0	0	0	0	0	0	0	0	0	0	0	0	0	0	0
1857	ED13A_GL0028952	4	1	0.0015058	0	0	0	0	0	0	0	0	0	0	0	0	0	0	0	0	0	0	0	2	0	0	0	0	0	0	0	0	0	0	0	0	0	0	0	0	0	0	0	0	0	0	0	7428700	0
1858	ED13A_GL0041320	13	1	0	3	0	0	0	0	0	0	0	0	0	0	0	3	0	0	0	0	0	1	0	0	0	0	0	0	0	0	0	0	0	0	0	0	0	0	0	0	0	0	0	0	0	473420000	0	0
1859	ED13A_GL0052313	3	2	0	5	0	0	0	0	0	0	0	0	0	0	0	0	0	0	0	0	0	1	0	0	0	0	0	53257000	0	0	0	0	0	0	0	0	0	0	0	14605000	0	0	0	0	0	33625000	0	28732000
1860	ED13A_GL0057741	4	2	0	1	0	0	0	0	0	0	0	0	0	0	0	1	0	1	0	0	0	0	2	1	0	0	0	0	0	0	0	0	0	0	0	0	0	0	0	0	0	0	0	0	0	0	69131000	143900000
1861	MH0087_GL0029157	4	1	0.0015034	0	0	0	0	0	0	0	0	0	0	0	0	0	0	0	0	0	0	0	1	0	0	0	0	0	0	0	0	0	0	0	0	0	0	0	0	0	0	0	0	0	0	0	21669000	0
1862	ED13A_GL0075461	17	2	0	0	0	0	0	0	0	0	0	0	0	0	0	1	0	4	0	0	0	0	0	0	0	0	0	0	0	0	0	0	0	0	0	0	0	0	0	158970000	0	316590000	0	0	0	0	0	0
1863	ED14A_GL0042987	1	1	0.0017432	0	0	0	0	1	0	0	0	0	0	0	0	0	0	0	0	0	0	0	0	0	0	0	0	0	0	0	0	0	0	0	0	0	0	0	0	0	0	0	0	0	0	0	0	0
1864	ED14A_GL0051612	2	1	0	0	0	0	0	0	0	0	0	0	0	0	0	0	0	0	0	0	0	0	1	0	0	0	0	0	0	0	0	0	0	0	0	0	0	0	0	0	0	0	0	0	0	0	25422000	0
1865	ED15A_GL0021559	2	2	0.00040557	0	0	0	0	0	0	0	0	0	0	1	0	0	0	0	0	0	0	0	1	1	0	0	0	0	0	0	0	0	0	0	0	0	0	0	0	0	0	0	0	0	0	0	958000000	70384000
1866	ED16A_GL0042023	10	2	0	0	0	0	0	1	0	0	0	2	0	1	0	0	0	0	0	0	0	0	0	2	0	0	0	0	0	0	0	0	0	0	0	22356000	0	0	0	0	0	0	0	0	0	0	0	93173000
1867	ED19A_GL0002572	1	1	0.0090592	0	0	0	0	0	0	0	0	0	0	0	0	0	0	0	0	1	0	0	0	0	0	0	0	0	0	0	0	0	0	0	0	0	0	0	0	0	0	0	0	68503000	0	0	0	0
1868	V1.CD3-0-PT_GL0063358	1	1	0	0	0	0	0	0	0	0	0	0	0	0	0	0	0	0	0	1	0	0	0	0	0	0	0	0	0	0	0	0	0	0	0	0	0	0	0	0	0	0	0	0	0	0	0	0
1869	ED19A_GL0008220	7	0	1	0	0	0	0	0	0	0	0	0	0	1	0	0	0	0	0	0	0	0	0	0	0	0	0	0	0	0	0	0	0	0	0	0	0	344090000	0	0	0	0	0	0	0	0	0	0
1870	ED19A_GL0011113	2	1	0.0015077	0	0	0	0	0	0	0	0	0	0	0	0	0	0	0	0	0	0	0	0	1	0	0	0	0	0	0	0	0	0	0	0	0	0	0	0	0	0	0	0	0	0	0	0	18230000
1871	ED19A_GL0017925	7	1	0	0	0	0	0	0	0	0	0	1	0	0	0	0	0	0	0	0	0	0	0	0	1	0	0	0	0	0	0	0	0	0	0	30044000	0	0	0	0	0	0	0	0	0	0	0	0
1872	NLM027_GL0027417	3	2	0	0	0	0	0	0	0	0	0	0	0	0	0	0	0	0	0	0	0	0	0	2	0	0	0	0	0	0	0	0	0	0	0	0	0	0	0	0	0	0	0	0	0	0	0	69296000
1873	ED20A_GL0018234	2	2	0	0	0	0	0	0	0	0	0	0	0	0	0	0	0	0	0	0	0	0	0	4	0	0	0	0	0	0	0	0	0	0	0	0	0	0	0	0	0	0	0	0	0	0	0	112530000
1874	ED20A_GL0018987	12	1	0.00053447	2	0	0	0	0	0	0	0	0	0	0	0	1	0	0	0	0	0	0	0	0	0	0	0	68488000	0	0	0	0	0	0	0	0	73409000	0	111430000	46216000	0	0	0	0	0	0	0	0
1875	ED20A_GL0018989	4	4	0	5	0	0	0	0	0	0	0	0	0	0	0	4	0	0	0	2	0	0	0	0	0	0	0	221740000	0	0	0	0	0	0	0	0	0	0	0	82035000	63411000	0	0	24104000	0	0	0	24807000
1876	ED20A_GL0022659	7	0	0	1	0	0	0	0	0	0	0	0	0	0	0	0	0	0	0	0	0	9	0	0	0	0	0	23417000	0	0	0	0	0	0	0	5971300	0	0	0	0	0	0	0	0	0	0	0	0
1878	ED20A_GL0081666	5	1	0	0	0	0	0	0	0	0	0	0	0	0	0	0	0	2	0	0	0	0	0	0	0	0	0	0	0	0	0	0	0	0	0	0	0	0	0	0	0	152270000	0	0	0	0	0	0
1879	ED50A_GL0014775	3	2	0	0	0	0	0	3	0	0	0	0	0	0	0	0	0	1	0	1	0	0	0	1	0	0	0	0	0	0	0	36176000	0	0	0	0	0	0	0	0	0	27185000	0	119980000	0	0	0	0
1880	ED50A_GL0021590	8	2	0	0	0	0	0	0	0	1	0	2	0	0	0	0	0	1	0	0	0	0	1	0	1	2	0	0	0	0	0	0	0	0	0	0	0	0	0	0	0	33328000	0	14255000	0	0	38458000	0
1881	ED50A_GL0025728	6	2	0	1	0	0	0	0	0	0	0	0	0	0	0	2	0	2	0	1	0	0	0	0	0	0	0	25671000	0	0	0	0	0	0	0	0	0	0	0	75780000	0	42189000	0	0	0	0	0	0
1882	MH0257_GL0130933	2	2	0	0	0	0	0	0	0	0	0	0	0	0	0	0	0	0	0	0	0	0	3	1	0	0	0	0	0	0	0	0	0	0	0	0	0	0	0	0	0	0	0	0	0	0	11278000	16269000
1883	ED50A_GL0050988	3	2	0	2	0	0	0	0	0	0	0	0	0	0	0	0	0	0	0	0	0	0	1	1	0	0	0	63094000	0	0	0	0	0	0	0	0	0	0	0	0	0	0	0	0	0	16358000	0	12008000
1884	ED9A_GL0012043	4	2	0	0	0	0	0	0	0	0	0	0	0	0	0	4	0	1	0	0	0	0	0	0	0	0	0	0	0	0	0	0	0	0	0	0	0	0	0	46771000	0	23441000	0	0	0	0	0	0
1886	NLM004_GL0015961	3	0	0	0	0	0	0	0	0	0	0	0	0	0	0	0	0	1	0	0	0	0	0	0	0	0	0	0	0	0	0	0	0	0	0	0	0	0	0	0	0	44958000	0	0	0	0	0	0
1887	ED9A_GL0063847	1	1	0.00053142	0	0	0	0	1	0	1	0	0	0	0	0	0	0	0	0	0	0	0	0	0	0	0	0	0	0	0	0	0	0	22066000	0	0	0	0	0	0	0	0	0	0	0	0	0	0
1889	ED9A_GL0090835	9	9	0	0	0	0	0	0	0	1	0	2	0	0	0	0	0	0	0	0	1	7	1	0	0	0	7	3040900	49769000	0	0	0	0	20885000	0	35734000	0	0	0	10232000	0	0	0	0	62930000	1425400000	21071000	0
1890	T2D-133A_GL0054895	2	2	0.00053462	0	0	0	0	0	0	0	0	0	0	0	0	0	0	2	0	0	0	0	0	0	0	0	0	0	0	0	0	0	0	0	0	0	0	0	0	0	0	81005000	0	0	0	0	0	0
1891	HT14A_GL0010451	7	7	0	0	0	0	0	0	0	0	0	0	0	0	0	0	0	0	0	0	0	0	0	0	0	8	0	0	0	0	0	0	0	0	32689000	0	0	0	0	0	0	15989000	0	24975000	0	0	0	0
1892	HT14A_GL0029860	5	2	0	0	0	0	0	0	0	0	0	0	0	0	0	0	0	2	0	0	0	0	0	0	0	0	0	0	0	0	0	0	0	0	0	0	0	0	0	0	0	80022000	0	0	0	0	0	0
1893	HT14A_GL0031023	31	31	0	0	0	0	0	0	0	0	0	0	0	0	0	0	0	0	0	0	0	0	0	0	0	44	0	1446500	0	0	0	795400	3616300	0	0	3185500	3285800	0	0	0	0	0	3910700	3882400	1429800	0	0	1735100
1894	MH0370_GL0130715	3	2	0	3	0	0	0	0	0	0	0	0	0	1	0	0	0	0	0	0	0	0	0	0	0	0	0	639260000	0	0	0	0	0	0	0	0	0	0	0	0	0	0	0	0	0	0	0	0
1895	HT14A_GL0052183	3	2	0.0020851	0	0	0	0	0	0	0	0	0	0	0	0	0	0	1	0	1	0	0	0	0	0	0	0	4996700	0	0	0	0	0	0	0	0	0	0	0	0	0	0	0	63203000	0	0	0	0
1896	HT14A_GL0057412	8	8	0	0	0	0	0	9	0	0	0	4	0	5	0	0	0	0	0	0	0	0	0	0	0	0	0	0	0	0	0	520180000	0	0	0	83884000	0	160190000	0	0	0	0	0	0	0	0	0	0
1897	HT14A_GL0069900	2	2	0	0	0	0	0	0	0	0	0	0	0	0	0	0	0	1	0	1	0	0	0	0	0	0	0	0	0	0	0	0	0	0	0	0	0	0	0	0	0	16519000	0	0	0	0	0	0
1898	HT14A_GL0084048	1	1	0.0015106	0	0	0	0	0	0	0	0	0	0	0	0	0	0	0	0	0	0	0	0	0	0	1	0	0	0	0	0	0	0	0	0	0	0	0	0	0	0	0	0	0	0	0	0	0
1899	O2.UC48-0_GL0012542	1	1	0.0062858	0	0	0	0	0	0	0	0	0	0	1	0	1	0	0	0	0	0	0	0	0	0	0	0	0	0	0	0	0	0	0	0	0	0	5678100	0	6093200	0	0	0	0	0	0	0	0
1900	HT14A_GL0089635	5	5	0	0	0	0	0	0	0	0	0	0	0	0	0	0	0	0	0	0	0	0	0	0	0	6	0	0	0	0	0	90242000	0	0	0	0	0	0	0	18905000	0	0	0	0	0	0	0	0
1901	HT14A_GL0096057	2	2	0	0	0	0	0	0	0	0	0	0	0	0	0	0	0	0	0	0	0	0	0	0	0	2	0	0	0	0	0	0	0	0	0	0	0	0	0	0	0	0	0	0	0	0	0	0
1902	HT14A_GL0106301	4	1	0.00053662	0	0	0	0	0	0	0	0	0	0	0	0	0	0	1	0	0	0	0	0	0	0	0	0	0	0	0	0	0	0	0	0	0	0	0	0	0	0	13768000	0	0	0	0	0	0
1903	HT14A_GL0115950	8	8	0	0	0	0	0	0	0	0	0	0	0	0	0	0	0	0	0	0	0	0	0	0	12	0	0	3238900	0	0	0	0	0	0	0	0	0	0	0	0	0	0	0	0	0	0	0	0
1904	HT14A_GL0132694	4	4	0	0	0	0	0	0	0	0	0	0	0	0	0	0	0	0	0	0	0	0	1	3	5	2	0	0	0	0	0	0	0	0	0	0	0	0	0	0	0	0	0	0	0	0	13272000	42854000
1905	MH0281_GL0049559	1	1	0.0010301	0	0	0	0	0	0	0	0	0	0	0	0	0	0	0	0	0	0	0	0	1	0	0	0	0	0	0	0	0	0	0	0	0	0	0	0	0	0	0	0	0	0	0	0	88261000
1906	HT25A_GL0008528	2	2	0	0	0	0	0	0	0	0	0	0	0	0	0	0	0	0	0	0	0	0	0	2	0	0	0	0	0	0	0	0	0	0	0	0	0	0	0	0	0	0	0	0	0	0	0	42436000
1907	HT25A_GL0009473	31	22	0	13	0	0	0	0	0	0	0	0	0	0	0	40	0	36	0	7	0	0	0	0	0	0	0	1777800000	0	0	0	0	0	119400000	0	0	0	0	0	2371600000	0	2288600000	0	326620000	0	0	0	0
1908	HT25A_GL0014282	4	4	0	0	0	0	0	0	0	1	0	3	0	0	0	0	0	0	0	0	0	0	0	0	2	1	0	0	0	0	0	0	0	10959000	0	42184000	0	0	0	0	0	0	0	0	0	0	0	0
1909	HT25A_GL0017290	3	2	0	0	0	0	0	0	0	0	0	0	0	0	0	0	0	0	0	0	0	0	1	2	0	0	0	0	0	0	0	0	0	0	0	0	0	0	0	0	0	0	0	0	0	0	0	110340000
1910	HT25A_GL0026142	1	1	0.00053369	0	0	0	0	0	0	0	0	0	0	0	0	0	0	0	0	0	0	0	0	1	0	0	0	0	0	0	0	0	0	0	0	0	0	0	0	0	0	0	0	0	0	0	0	57698000
1911	HT25A_GL0029364	1	1	0	0	0	0	0	0	0	0	0	0	0	0	0	0	0	0	0	0	0	0	0	0	1	0	0	10027000	0	0	0	0	0	0	0	0	0	0	0	0	0	0	0	0	0	0	0	0
1912	HT25A_GL0043353	4	1	0	0	0	0	0	0	0	0	0	0	0	0	0	0	0	0	0	0	0	0	2	4	0	0	0	0	0	0	0	0	0	0	0	0	0	0	0	0	0	0	0	0	0	0	93731000	59228000
1913	HT25A_GL0054281	4	1	0.0080459	0	0	0	0	0	0	0	0	0	0	0	0	1	0	0	0	0	0	0	0	0	0	0	0	0	0	0	0	0	0	0	0	0	0	0	0	7124500	0	0	0	0	0	0	0	0
1914	HT25A_GL0075663	7	2	0	0	0	0	0	0	0	0	0	0	0	0	0	0	0	1	0	0	0	0	0	4	0	10	0	0	0	0	0	0	0	0	0	0	0	0	0	38474000	0	62253000	0	0	0	0	0	135820000
1915	HT25A_GL0077728	5	1	0	0	0	0	0	0	0	0	0	0	0	3	0	0	0	0	0	0	0	0	0	0	6	2	0	0	0	0	0	0	0	0	0	0	0	110170000	0	0	0	0	0	0	0	0	0	0
1916	HT25A_GL0091698	5	4	0	5	0	0	0	0	0	0	0	0	0	0	0	1	0	0	0	0	0	0	0	0	0	0	0	395730000	0	0	0	0	0	0	0	0	0	0	0	36983000	0	0	0	0	0	0	14192000	0
1917	MH0088_GL0072136	1	1	0.0012729	0	0	0	0	0	0	0	0	0	0	0	0	0	0	0	0	0	0	0	0	1	0	0	0	0	0	0	0	0	0	0	0	0	0	0	0	0	0	0	0	0	0	0	0	40688000
1918	HT25A_GL0130953	2	1	0.001394	0	0	0	0	0	0	1	0	0	0	0	0	0	0	0	0	0	0	0	0	0	0	0	0	0	0	0	0	0	0	3363400	0	0	0	0	0	0	0	0	0	0	0	0	0	0
1919	HT25A_GL0137323	3	1	0	1	0	0	0	0	0	0	0	0	0	0	0	0	0	0	0	0	0	0	0	0	0	0	0	14724000	0	0	0	0	0	0	0	0	0	0	0	0	0	0	0	0	0	0	0	0
1920	MH0287_GL0081417	5	0	0	0	0	0	0	0	0	0	0	0	0	0	0	0	0	0	0	0	0	0	1	1	0	0	0	0	0	0	0	0	0	0	0	0	0	0	0	0	0	0	0	0	0	0	0	20841000
1921	HT8A_GL0022704	2	2	0.00077922	0	0	0	0	0	0	0	0	0	0	1	0	1	0	0	0	0	0	0	0	0	0	0	0	0	0	0	0	0	0	0	0	0	0	0	0	188850000	0	0	0	0	0	0	0	0
1922	HT8A_GL0066751	11	11	0	0	0	0	0	1	0	0	0	0	0	15	0	0	0	0	0	0	0	0	0	0	0	0	0	0	0	0	0	0	0	0	0	0	0	1145000000	0	0	0	0	0	0	0	0	0	0
1923	MH0001_GL0000145	2	1	0.00040562	0	0	0	0	0	0	0	0	0	0	0	0	0	0	0	0	0	0	0	0	1	0	0	0	106630000	0	0	0	0	0	0	0	0	0	0	0	0	0	0	0	0	0	0	0	107600000
1924	MH0014_GL0020515	1	1	0.00040711	1	0	0	0	0	0	0	0	0	0	0	0	0	0	0	0	0	0	0	0	0	0	0	0	58623000	0	0	0	0	0	0	0	0	0	0	0	0	0	0	0	0	0	0	0	0
1925	V1.FI09_GL0086245	2	1	0	1	0	0	0	0	0	0	0	0	0	0	0	1	0	0	0	0	0	0	0	0	0	0	0	8032900	0	0	0	0	0	0	0	0	0	0	0	10275000	0	12684000	0	0	0	0	0	0
1926	MH0001_GL0000889	4	4	0	0	0	0	0	0	0	1	0	3	0	0	0	0	0	0	0	0	0	0	0	0	0	0	0	0	0	0	0	0	0	0	0	724710000	0	0	0	0	0	0	0	0	0	0	0	0
1927	MH0165_GL0104165	1	1	0	0	0	0	0	0	1	0	0	0	0	0	0	0	0	0	0	0	0	0	0	0	0	0	0	0	0	0	0	0	19828000	0	0	0	0	0	0	0	0	0	0	0	0	0	0	0
1928	MH0001_GL0001114	1	1	0.00027304	0	0	0	0	0	0	1	0	0	0	0	0	0	0	0	0	0	0	0	0	0	0	0	0	0	0	0	0	0	0	6581100	0	0	0	0	0	0	0	0	0	0	0	0	0	0
1929	MH0001_GL0001692	3	2	0	0	0	0	0	0	0	0	0	0	0	0	0	3	0	1	0	0	0	0	0	0	0	0	0	0	0	0	0	0	0	0	0	0	0	0	0	56364000	0	44640000	0	0	0	0	0	0
1930	V1.CD6-0-PT_GL0194193	1	1	0.00052987	1	0	0	0	0	0	0	0	0	0	0	0	0	0	0	0	0	0	0	0	0	0	0	0	0	0	0	0	0	0	0	0	0	0	0	0	0	0	0	0	0	0	0	0	0
1931	MH0001_GL0002218	7	7	0	4	0	0	0	0	0	0	0	0	0	0	0	0	0	0	0	3	0	0	0	0	0	0	0	146600000	0	72107000	0	0	0	0	0	0	60222000	0	0	0	0	0	0	0	0	0	0	0
1932	MH0001_GL0002373	2	0	0	0	0	0	0	0	0	2	0	0	0	0	0	0	0	0	0	0	0	0	0	0	0	0	0	0	0	0	0	0	0	5016500	0	0	0	0	0	0	0	0	0	0	0	0	0	0
1934	MH0001_GL0003066	19	2	0	0	0	0	0	1	0	0	0	0	0	0	0	22	0	8	0	4	0	0	0	0	0	0	0	0	0	0	0	0	0	0	0	0	0	0	0	949930000	0	301680000	0	94538000	0	0	0	0
1935	MH0001_GL0003514	6	6	0	6	0	0	0	0	0	0	0	0	0	0	0	0	0	0	0	0	0	0	0	0	0	0	0	203400000	0	0	0	0	0	0	0	0	0	0	0	0	42836000	0	0	0	0	0	14428000	0
1936	MH0319_GL0037115	1	1	0.0031034	1	0	0	0	0	0	0	0	0	0	0	0	0	0	0	0	0	0	0	0	0	0	0	0	54289000	0	0	0	0	0	0	0	0	0	0	0	0	0	0	0	0	0	0	0	0
1937	MH0298_GL0165518	1	1	0.0063808	0	0	0	0	0	0	0	0	0	0	0	0	1	0	1	0	0	0	0	0	0	0	0	0	0	0	0	0	0	0	0	0	0	0	0	0	12505000	0	0	0	0	0	0	0	0
1938	MH0001_GL0004064	21	3	0	13	0	0	0	1	0	1	0	0	0	2	0	7	0	12	0	4	0	4	2	1	2	1	4	730440000	0	0	0	0	0	22614000	0	0	0	296000000	0	166420000	0	295220000	160690000	134110000	0	188440000	138680000	158960000
1939	V1.CD34-0_GL0127681	2	2	0	3	0	0	0	0	0	0	0	0	0	0	0	0	0	1	0	0	0	0	0	0	0	0	0	30159000	0	0	0	0	0	0	0	0	0	0	0	0	0	8134900	0	0	0	0	0	0
1940	MH0001_GL0004710	1	1	0	0	0	0	0	0	0	0	0	2	0	0	0	0	0	0	0	0	0	0	0	0	0	0	0	0	0	0	0	0	0	0	0	30096000	0	0	0	0	0	0	0	0	0	0	0	0
1941	MH0001_GL0005382	2	2	0	1	0	0	0	0	0	0	0	0	0	0	0	2	0	2	0	1	0	0	0	0	0	0	0	77306000	0	0	0	0	0	0	0	0	0	0	0	38552000	0	14861000	0	4636600	0	0	0	0
1942	MH0414_GL0118443	3	1	0	1	0	0	0	0	0	0	0	0	0	0	0	0	0	2	0	0	0	0	0	0	0	0	0	22405000	0	0	0	0	0	0	0	0	0	0	0	0	0	30487000	0	0	0	0	0	0
1943	MH0185_GL0014779	1	1	0	1	0	0	0	0	0	0	0	0	0	0	0	0	0	0	0	0	0	0	0	0	0	0	0	0	0	0	0	0	0	0	0	0	0	0	0	0	0	0	0	0	0	0	0	0
1944	MH0001_GL0005971	4	1	0	3	0	0	0	0	0	0	0	0	0	0	0	2	0	1	0	0	0	0	1	1	0	0	0	137760000	0	0	0	0	0	0	0	0	0	0	0	86194000	0	0	0	29609000	0	0	50769000	38420000
1945	MH0001_GL0006363	9	0	0.0085695	0	0	0	0	0	0	0	0	0	0	0	0	1	0	0	0	0	0	0	0	0	0	0	0	0	0	0	0	0	0	0	0	0	0	0	0	64083000	0	0	0	0	0	0	0	0
1946	MH0001_GL0006936	17	2	0	11	0	0	0	0	0	0	0	0	0	0	0	22	0	16	0	17	0	0	0	0	0	0	0	1516600000	0	0	0	0	0	0	0	0	0	0	0	2481300000	0	669510000	0	1502700000	0	0	0	0
1947	O2.UC43-0_GL0018812	2	2	0	5	0	0	0	0	0	0	0	0	0	0	0	0	0	0	0	0	0	0	0	0	0	0	0	72853000	0	0	0	0	0	0	0	0	0	0	0	0	0	0	0	0	0	0	0	0
1948	MH0001_GL0008113	10	4	0	8	0	0	0	0	0	0	0	0	0	0	0	7	0	5	0	0	0	3	0	0	0	0	0	395560000	0	0	0	0	0	0	0	0	0	0	0	230560000	0	129160000	0	0	0	349840000	0	0
1949	MH0001_GL0009218	1	1	0	0	0	0	0	0	0	0	0	0	0	0	0	0	2	0	0	0	0	0	0	0	0	0	0	0	0	0	0	0	0	0	0	0	0	0	0	0	99107000	0	0	0	0	0	0	0
1950	MH0046_GL0047784	3	3	0	0	0	0	0	0	0	0	0	0	0	0	0	0	3	0	0	0	0	0	0	0	0	0	0	0	0	0	0	0	0	0	0	0	0	0	0	0	744740000	0	0	0	0	0	0	0
1951	MH0001_GL0009320	13	2	0	15	0	0	0	0	0	0	0	0	0	0	0	3	0	5	0	0	0	0	0	0	0	0	0	2415700000	0	0	28338000	0	0	0	0	10467000	0	0	0	205540000	47410000	272990000	20104000	0	0	0	10223000	0
1952	MH0124_GL0098527	5	5	0	2	0	0	0	0	0	0	0	0	0	0	0	4	0	3	0	2	0	0	0	0	0	0	0	56396000	0	0	0	0	0	0	0	0	0	0	0	57750000	0	20006000	0	22215000	0	0	17561000	0
1953	MH0001_GL0010034	3	2	0	3	0	0	0	0	0	0	0	0	0	0	0	2	0	2	0	0	0	1	0	0	0	0	0	81269000	0	0	0	0	0	0	0	0	0	0	0	43181000	0	29592000	0	0	0	33927000	0	0
1954	MH0001_GL0010110	10	1	0	8	0	0	0	0	0	0	0	0	0	0	0	4	0	7	0	1	0	0	0	0	0	0	0	1429500000	0	0	0	0	0	0	0	3533100	0	0	0	62874000	0	212810000	0	20060000	0	5565000	0	5319600
1955	MH0001_GL0010148	2	2	0	0	0	0	0	0	0	0	0	0	0	0	0	0	0	0	0	0	0	2	0	0	0	0	0	0	0	0	0	0	0	0	0	0	0	0	0	0	0	0	0	0	0	275030000	0	0
1956	MH0001_GL0010989	19	3	0	15	0	0	0	0	0	1	0	0	0	0	0	13	0	19	0	7	0	1	1	3	0	1	1	3488100000	0	0	94026000	0	0	0	0	0	0	0	0	1864800000	0	2141400000	0	310270000	0	48204000	176200000	219070000
1958	MH0063_GL0001538	8	8	0	0	0	0	0	0	0	0	0	0	0	0	0	2	0	10	0	0	0	0	0	0	0	0	0	0	0	0	0	0	0	0	0	0	0	0	0	92286000	0	221780000	0	0	0	0	0	0
1959	MH0001_GL0012005	4	2	0	0	0	0	0	0	0	0	0	0	0	0	0	2	1	0	0	0	0	1	0	0	0	0	0	0	0	0	0	0	0	0	0	0	0	0	0	0	0	0	0	0	0	52149000	0	0
1960	MH0001_GL0012006	4	2	0	0	0	0	0	0	0	0	0	1	0	0	0	2	1	1	0	0	0	0	0	0	0	1	0	0	0	0	0	0	0	0	0	96866000	0	0	0	79551000	0	49557000	0	0	0	0	0	0
1961	MH0001_GL0012066	15	15	0	6	0	0	0	0	0	0	0	0	0	0	0	86	0	42	0	8	0	0	0	0	0	0	0	280070000	0	0	0	0	0	0	0	0	0	0	0	20836000000	0	5105800000	0	684820000	0	0	0	0
1962	MH0001_GL0012109	11	1	0	0	0	0	0	0	0	0	0	0	0	0	0	0	0	0	0	0	0	1	0	0	0	0	0	0	0	0	0	0	0	0	0	0	0	0	0	0	0	0	0	0	0	177080000	0	0
1963	MH0001_GL0012184	13	0	0	15	0	0	0	0	0	0	0	0	0	0	0	7	0	1	0	4	0	0	0	0	0	0	0	2643000000	0	0	0	0	0	8671400	0	0	0	14110000	0	756580000	0	19122000	0	46354000	70623000	0	37732000	0
1964	MH0001_GL0012187	8	3	0	4	0	0	0	0	0	0	0	0	0	0	0	3	0	8	0	0	0	0	0	0	0	0	0	137450000	0	0	0	0	0	0	0	0	0	0	0	37221000	0	672780000	0	0	0	0	0	0
1965	MH0001_GL0012631	2	2	0	0	0	0	0	0	1	0	0	0	0	0	0	0	0	0	0	0	0	0	1	0	0	0	0	0	0	0	0	0	56314000	0	0	0	0	0	0	0	0	0	0	0	0	0	0	0
1966	MH0001_GL0012936	4	3	0	1	0	0	0	0	0	0	0	0	0	0	0	2	0	4	0	1	0	1	0	0	0	0	0	0	0	0	0	0	0	0	0	0	0	0	0	137750000	0	90754000	0	30573000	0	0	0	0
1967	MH0001_GL0013123	11	11	0	0	0	0	0	0	0	14	0	6	0	0	0	0	0	0	0	0	0	0	0	0	0	0	0	0	0	0	0	0	0	339440000	0	114820000	0	0	0	0	0	0	0	0	0	0	0	0
1968	MH0001_GL0013579	4	3	0	5	0	0	0	0	0	0	0	0	0	0	0	0	0	0	0	0	0	0	0	0	0	0	0	533970000	0	0	0	0	0	2332900	0	0	0	0	0	0	0	0	0	0	0	7735200	0	0
1969	MH0064_GL0033627	4	4	0	0	0	0	0	0	0	0	0	0	0	0	0	1	0	1	0	0	0	5	0	0	0	0	0	0	0	0	0	0	0	0	0	0	0	0	0	18478000	0	12922000	0	0	0	712310000	0	0
1970	MH0001_GL0015029	4	0	0.0047962	1	0	0	0	0	0	0	0	0	0	0	0	0	0	0	0	0	0	0	0	0	0	0	0	24357000	0	0	0	0	0	0	0	0	0	0	0	0	0	0	0	0	0	0	0	0
1971	MH0001_GL0015191	2	2	0	0	0	0	0	0	0	0	0	0	0	0	0	0	0	2	0	0	0	0	0	0	0	0	0	0	0	0	0	0	0	0	0	0	0	0	0	0	0	52988000	0	0	0	0	0	0
1972	MH0001_GL0015313	7	2	0	0	0	0	0	0	0	2	0	0	0	0	0	0	0	0	0	0	0	0	0	0	0	0	0	0	0	0	0	0	0	19415000	0	0	0	0	0	0	0	0	0	0	0	0	0	0
1973	MH0001_GL0015995	18	18	0	2	0	0	0	0	0	0	0	0	0	0	0	14	2	11	0	14	0	6	0	0	0	0	0	49542000	0	0	0	0	0	0	0	0	0	0	249860000	746870000	88730000	216080000	0	553470000	0	442950000	0	0
1974	MH0001_GL0016109	13	13	0	0	0	0	0	0	0	30	0	9	1	0	0	1	0	0	0	0	0	0	0	0	0	0	0	0	0	0	0	0	0	1565600000	0	357260000	80414000	0	0	0	0	0	0	0	0	0	0	0
1975	MH0001_GL0016175	11	10	0	0	0	0	0	0	0	12	0	7	0	0	0	0	0	0	0	0	0	0	0	0	0	0	0	0	0	0	0	0	0	376910000	0	138970000	0	0	0	0	0	0	0	0	0	0	0	0
1976	MH0001_GL0016328	4	1	0.0041773	0	0	0	0	0	0	0	0	0	0	0	0	1	0	0	0	0	0	0	0	0	0	0	0	0	0	0	0	0	0	0	0	0	0	0	0	54108000	0	0	0	0	0	0	0	0
1977	T2D-2A_GL0017767	2	2	0	2	0	0	0	0	0	0	0	0	0	0	0	0	0	0	0	0	0	0	0	0	0	0	0	62985000	0	0	0	0	0	0	0	0	0	0	0	0	0	0	0	0	0	0	0	0
1978	SZEY-68A_GL0056586	1	1	0	2	0	0	0	0	0	0	0	0	0	0	0	0	0	2	0	0	0	0	0	0	0	0	0	4933800	0	0	0	0	0	0	0	0	0	0	0	0	0	6039900	0	0	0	0	0	0
1979	MH0001_GL0018019	7	7	0	0	0	0	0	0	0	0	0	0	0	0	0	0	0	0	0	0	0	7	0	0	0	0	0	0	0	0	0	0	0	0	0	0	0	0	0	0	0	0	0	0	0	655550000	0	0
1980	MH0001_GL0018231	1	1	0	0	0	0	0	0	0	1	0	0	0	0	0	0	0	0	0	0	0	0	0	0	0	0	0	0	0	0	0	0	0	3976000	0	0	0	0	0	0	0	0	0	0	0	0	0	0
1981	MH0001_GL0018310	14	10	0	2	0	0	0	0	0	0	0	0	0	0	0	14	0	11	0	3	0	0	0	0	0	0	0	64535000	0	0	0	0	0	0	0	0	0	0	0	722030000	0	292800000	0	30036000	0	0	0	0
1982	MH0001_GL0018481	3	3	0	0	0	0	0	0	0	0	0	0	0	0	0	3	0	1	0	0	0	0	0	0	0	0	0	0	0	0	0	0	0	0	0	0	0	0	0	38880000	0	0	0	0	0	0	0	0
1983	MH0001_GL0018657	3	3	0	0	0	0	0	0	0	0	0	0	0	0	0	3	0	0	0	0	0	0	0	0	0	0	0	0	0	0	0	0	0	0	0	0	0	0	0	113210000	0	0	0	0	0	0	0	0
1984	MH0130_GL0052331	2	2	0	2	0	0	0	0	0	0	0	0	0	0	0	2	0	0	0	0	0	0	0	0	0	0	0	38458000	0	0	0	0	0	0	0	0	0	0	0	43250000	0	55809000	0	0	0	0	0	0
1985	MH0078_GL0001266	2	2	0	1	0	0	0	0	0	0	0	0	0	0	0	0	0	1	0	0	0	0	0	0	0	0	0	48576000	0	0	0	0	0	0	0	0	0	0	0	0	0	0	0	0	0	0	0	0
1986	MH0001_GL0019670	4	4	0	1	0	0	0	0	0	0	0	0	0	0	0	1	0	0	0	0	0	3	0	0	0	0	0	83262000	0	0	0	0	0	0	0	0	0	0	0	0	0	0	0	0	0	216650000	0	0
1987	MH0252_GL0176764	1	1	0.0054176	0	0	0	0	0	0	0	0	0	0	0	0	0	0	1	0	0	0	1	0	0	0	0	0	0	0	0	0	0	0	0	0	0	0	0	0	0	0	11296000	0	0	0	61318000	0	0
1988	MH0001_GL0020459	2	1	0.0062823	0	0	0	0	0	0	0	0	0	0	0	0	0	0	2	0	0	0	0	0	1	0	0	0	0	0	0	0	0	0	0	0	0	0	0	0	0	0	99386000	0	0	0	0	0	28941000
1989	MH0001_GL0020461	3	3	0	4	0	0	0	0	0	0	0	0	0	0	0	4	0	1	0	0	0	0	0	0	0	0	0	80712000	0	0	0	0	0	0	0	0	0	0	0	69570000	0	45064000	0	0	0	0	0	0
1990	MH0009_GL0015984	4	4	0	5	0	0	0	0	0	0	0	0	0	0	0	4	0	1	0	0	0	0	0	0	0	0	0	87844000	0	0	0	8878200	0	0	0	0	0	0	0	33628000	0	29830000	0	0	0	0	0	0
1991	MH0001_GL0020737	6	1	0	3	0	0	0	0	0	0	0	0	0	0	0	0	0	0	0	0	0	0	0	0	0	0	0	12440000	0	0	0	0	0	0	0	0	0	0	0	0	0	0	0	0	0	0	0	0
1992	MH0001_GL0020938	1	1	0	0	0	0	0	0	0	0	0	0	0	0	0	2	0	2	0	0	0	0	0	0	0	0	0	0	0	0	0	0	0	0	0	0	0	0	0	26351000	0	25653000	0	0	0	0	0	0
1994	MH0055_GL0053948	2	2	0	2	0	0	0	0	0	0	0	0	0	0	0	0	0	0	0	0	0	0	0	0	0	0	0	60447000	0	0	0	0	0	0	0	0	0	0	0	0	0	0	0	0	0	0	0	0
1996	MH0002_GL0000402	37	37	0	1	1	4	0	0	0	0	0	0	0	8	4	0	0	0	0	0	2	0	50	0	0	0	0	58220000	194190000	171200000	0	0	0	0	0	0	0	1204000000	3490100000	0	0	0	0	0	145870000	0	11778000000	0
1997	MH0002_GL0000732	10	9	0	0	0	0	0	0	0	2	0	1	0	0	0	0	0	0	0	0	0	0	10	0	0	1	3	0	0	0	0	0	0	7119400	0	5911200	0	0	0	0	9272800	0	0	0	0	0	552880000	0
1998	MH0002_GL0001124	4	4	0	0	0	0	0	0	0	1	0	0	0	2	0	0	0	0	0	0	0	0	0	2	3	2	0	10869000	0	0	0	0	0	18859000	0	0	0	18749000	0	0	0	0	0	0	0	0	0	27496000
1999	MH0002_GL0001569	6	6	0	0	0	0	0	0	0	0	0	0	0	0	0	0	0	0	0	0	0	0	0	0	0	5	0	25132000	0	0	0	0	0	0	0	0	0	0	0	0	30597000	0	0	0	0	26461000	0	22159000
2000	MH0002_GL0001636	13	11	0	0	0	0	0	0	0	1	0	0	0	1	0	0	0	0	0	0	0	0	2	0	0	14	0	0	0	0	0	0	0	21919000	0	0	0	16723000	0	7674200	7773900	11275000	0	6736400	0	0	27694000	0
2001	MH0002_GL0001638	6	6	0	0	0	0	0	0	0	0	0	0	0	0	0	0	0	0	0	0	0	0	0	0	0	9	0	0	9263800	0	0	0	0	0	0	0	0	0	0	0	0	5614500	0	0	0	0	0	3002200
2002	MH0002_GL0001649	15	15	0	0	0	0	0	0	0	0	0	0	0	0	0	0	0	0	0	0	0	0	0	0	0	31	0	0	0	0	0	0	0	0	0	0	0	0	0	0	958700	0	0	0	0	0	0	0
2004	MH0002_GL0002351	11	9	0	0	0	0	0	0	0	0	0	0	0	0	0	0	0	0	0	0	0	0	0	0	0	15	0	67467000	0	0	0	0	0	0	0	0	0	0	0	0	0	18275000	0	58048000	0	0	0	0
2005	MH0002_GL0002600	17	17	0	0	0	0	0	0	0	20	0	0	0	0	0	2	0	5	0	0	0	0	0	0	0	0	0	0	0	0	0	0	0	560120000	0	0	0	0	0	43640000	0	27635000	0	0	0	0	0	0
2006	MH0002_GL0003099	14	7	0	0	0	0	0	0	0	0	0	0	0	0	0	0	0	0	0	0	0	0	0	0	0	21	0	0	0	0	0	0	0	2325100	0	0	0	0	6058300	0	0	0	0	0	0	0	8960400	0
2007	MH0002_GL0003772	5	5	0	0	0	0	0	0	0	8	0	0	0	0	0	0	0	0	0	0	0	0	0	0	0	0	0	0	0	0	0	0	0	108330000	0	0	0	0	0	0	0	0	0	0	0	0	0	0
2008	MH0002_GL0003774	2	2	0.00066094	0	0	0	0	0	0	3	0	0	0	0	0	0	0	0	0	0	0	0	0	0	0	0	0	0	0	0	0	0	0	35919000	0	0	0	0	0	0	0	0	0	0	0	0	0	0
2009	MH0002_GL0003775	14	6	0	0	0	0	0	0	0	13	0	0	0	0	0	0	0	1	0	0	0	0	1	0	0	0	0	0	0	0	0	0	0	2147400000	0	0	0	0	0	0	0	259050000	0	0	0	0	0	0
2010	MH0002_GL0003777	4	4	0	0	0	0	0	0	0	3	0	0	0	0	0	1	0	0	0	0	0	0	0	0	0	0	0	0	0	0	0	0	0	139270000	0	0	0	0	0	0	0	0	0	0	0	0	0	0
2011	MH0002_GL0003927	5	5	0	0	0	0	0	0	0	0	0	0	0	0	0	0	0	0	0	0	0	0	0	0	0	6	0	0	0	0	0	0	0	0	0	0	0	0	0	0	0	0	0	0	0	0	0	19805000
2012	MH0002_GL0004061	2	2	0	0	0	0	0	0	0	2	0	0	0	0	0	0	0	0	0	0	0	0	0	0	0	0	0	0	0	0	0	0	0	223270000	0	0	0	0	0	0	0	0	0	0	0	0	0	0
2013	MH0002_GL0005582	4	2	0	0	0	0	0	0	0	0	0	0	0	2	0	0	0	0	0	0	0	0	0	3	1	0	0	0	0	0	0	0	0	0	0	0	0	17100000	0	0	0	0	0	0	0	0	0	18263000
2014	T2D-140A_GL0088203	1	1	0.0052225	0	0	0	0	0	0	1	0	0	0	0	0	0	0	0	0	0	0	0	0	0	0	0	0	0	0	0	0	0	0	16260000	0	0	0	0	0	0	0	0	0	0	0	0	0	0
2015	MH0002_GL0006301	5	1	0.0079383	0	0	0	0	0	0	1	0	0	0	0	0	0	0	0	0	0	0	0	0	0	0	0	0	0	0	0	0	0	0	419170000	0	0	0	0	0	0	0	0	0	0	0	0	0	0
2016	MH0002_GL0006618	4	1	0	0	0	0	0	0	0	0	0	0	0	0	0	0	0	0	0	0	0	0	0	0	0	4	0	0	0	0	0	0	0	0	0	0	0	0	0	0	0	0	0	0	0	0	0	0
2017	MH0002_GL0006900	3	3	0	0	0	0	0	0	0	0	0	0	0	0	0	0	0	0	0	0	0	0	0	0	0	4	0	0	0	0	0	0	0	0	0	0	0	0	0	0	0	0	0	0	0	0	0	0
2020	MH0002_GL0007633	11	11	0	0	0	0	0	0	0	0	0	0	0	0	0	0	0	0	0	0	0	0	0	0	0	16	0	0	0	0	0	0	0	0	0	0	0	0	0	0	0	0	121720000	0	0	0	0	0
2021	MH0002_GL0008444	16	10	0	0	0	0	0	0	0	0	0	0	0	0	0	0	0	0	0	0	0	0	0	0	0	17	0	11933000	0	0	0	0	0	0	0	0	0	3548300	24547000	0	0	0	0	0	0	0	0	0
2022	MH0002_GL0012630	2	2	0	0	0	0	0	0	0	0	0	0	0	0	0	0	0	0	0	0	0	0	0	0	0	2	0	0	0	0	0	0	0	0	0	0	0	0	0	0	0	0	0	0	0	0	0	0
2023	MH0002_GL0012632	1	1	0	0	0	0	0	0	0	0	0	0	0	0	0	0	0	0	0	0	0	0	0	0	0	1	0	0	0	0	2302300	0	0	0	0	0	0	0	0	0	0	0	0	0	0	0	0	0
2024	MH0002_GL0012962	4	4	0	0	0	0	0	0	0	0	0	0	0	0	0	0	0	0	0	0	0	0	0	0	0	5	0	0	0	0	0	0	0	0	0	0	0	0	0	0	24856000	0	0	0	0	0	0	0
2025	MH0002_GL0012963	7	7	0	0	0	0	0	0	0	0	0	0	0	0	0	0	0	0	0	0	0	0	0	0	0	9	0	0	0	0	0	0	0	0	0	0	0	0	0	0	0	0	0	0	0	0	0	10295000
2026	MH0002_GL0013312	7	7	0	0	0	0	0	0	0	0	0	0	0	0	0	0	0	0	0	0	0	0	0	0	0	11	0	21238000	0	0	0	0	0	15760000	0	0	0	69750000	0	0	0	0	83855000	0	0	0	0	0
2027	MH0002_GL0013345	6	5	0	0	0	0	0	0	0	0	0	0	0	0	0	0	0	0	0	0	0	0	0	0	0	8	0	0	0	0	0	0	0	7124200	0	0	0	0	0	0	21463000	6675300	0	0	0	0	2671300	0
2028	MH0002_GL0013621	7	7	0	0	0	0	0	0	1	0	0	0	0	0	0	0	0	0	0	0	1	8	0	0	0	0	0	0	0	0	0	0	0	0	0	0	0	0	0	0	0	0	0	0	109110000	825850000	0	0
2029	MH0002_GL0014744	2	2	0	0	0	0	0	0	0	0	0	0	0	0	0	0	0	0	0	0	0	0	0	0	2	0	0	19545000	0	0	0	0	0	0	0	0	0	0	0	0	0	0	0	0	0	0	0	0
2031	O2.UC58-0_GL0021552	2	2	0	0	0	0	0	1	0	0	0	1	0	0	0	0	0	0	0	0	0	0	0	0	0	0	0	0	0	0	0	13580000	0	0	0	0	0	0	0	0	0	0	0	0	0	0	0	0
2032	MH0002_GL0015130	2	2	0	0	0	0	0	0	0	0	0	0	0	0	0	0	0	0	0	0	0	0	0	0	0	3	0	0	0	0	0	0	0	9012000	0	0	0	0	0	0	0	0	0	0	0	0	0	0
2033	MH0002_GL0016861	6	1	0	0	0	0	0	1	0	0	0	0	0	0	0	0	0	0	0	0	0	0	0	7	3	6	0	7731500	0	0	0	5925300	0	0	0	0	0	0	0	0	0	0	0	0	0	6361700	0	222020000
2034	MH0002_GL0016981	2	1	0.00027326	0	0	0	0	0	0	0	0	1	0	0	0	0	0	0	0	0	0	0	0	0	0	0	0	0	0	0	0	0	0	0	0	10731000	0	0	0	0	0	0	0	0	0	0	0	0
2035	MH0002_GL0017010	7	7	0	3	0	0	0	0	0	0	0	0	0	0	0	0	0	0	0	0	0	0	0	0	0	0	6	130280000	0	0	0	0	0	0	0	0	0	0	0	0	0	0	0	0	0	0	7744300	0
2036	MH0002_GL0017503	7	3	0	0	0	0	0	0	0	11	0	0	0	0	0	0	0	3	0	0	0	0	0	0	0	0	0	0	0	0	0	0	0	1456600000	0	0	0	0	0	0	0	15627000	0	0	0	0	0	0
2037	MH0002_GL0017506	5	5	0	0	0	0	0	0	0	6	0	0	0	0	0	0	0	3	0	0	0	0	0	0	0	0	0	0	0	0	0	0	0	436810000	0	0	0	0	0	0	0	68399000	0	0	0	0	0	0
2038	MH0002_GL0017508	15	14	0	0	0	0	0	0	0	21	0	0	0	0	0	0	0	6	0	0	0	0	0	0	0	0	0	0	0	0	0	0	0	1066300000	0	0	0	0	0	0	0	34487000	0	0	0	0	0	0
2040	MH0402_GL0098714	1	1	0.0085658	0	0	0	0	0	0	0	0	0	0	0	0	0	0	0	0	0	0	0	0	1	0	0	0	0	0	0	0	0	0	0	0	0	0	0	0	0	0	0	0	0	0	0	0	2903500
2041	MH0002_GL0018506	14	5	0	1	0	0	0	0	0	0	0	1	0	1	0	0	0	0	0	0	0	0	0	0	0	19	0	4719700000	0	0	0	0	0	0	0	3705900000	0	7787600000	0	0	0	0	0	0	853690000	0	0	0
2042	MH0002_GL0018800	6	6	0	0	0	0	0	0	0	0	0	0	0	0	0	0	0	0	0	0	0	0	0	7	0	0	0	0	0	0	0	0	0	0	0	0	0	0	0	0	0	0	0	0	0	0	0	484570000
2043	MH0217_GL0103863	1	1	0.0031164	0	0	0	0	0	0	0	0	0	0	0	0	0	0	0	0	0	0	0	0	1	0	0	0	0	0	0	0	0	0	0	0	0	0	0	0	0	0	0	0	0	0	0	0	17971000
2044	MH0002_GL0019176	2	2	0	0	0	0	0	0	0	2	0	0	0	0	0	0	0	0	0	0	0	0	0	0	0	0	0	0	0	0	0	0	0	9310900	0	0	0	0	0	0	0	0	0	0	0	0	0	0
2045	MH0002_GL0019371	13	9	0	0	0	0	0	2	0	0	0	5	0	1	0	0	0	0	0	0	0	0	0	4	12	2	0	36395000	0	0	0	12124000	0	0	0	11933000	0	3053000	0	0	0	0	0	0	0	0	0	24563000
2046	MH0002_GL0021858	25	23	0	0	0	0	0	0	0	0	0	0	0	14	0	0	0	0	0	0	0	0	1	21	3	16	0	22259000	0	0	0	0	0	0	0	30853000	0	876320000	0	0	0	0	0	0	0	29083000	12811000	551690000
2047	O2.UC3-2_GL0084443	1	1	0	0	0	0	0	0	0	0	0	0	0	0	0	0	0	0	0	0	0	0	0	0	2	0	0	0	0	0	0	0	0	0	0	0	0	0	0	0	0	0	0	0	0	0	0	0
2049	MH0002_GL0023154	1	1	0	0	0	0	0	0	0	1	0	0	0	0	0	0	0	0	0	0	0	0	0	0	0	0	0	0	0	0	0	0	0	6964700	0	0	0	0	0	0	0	0	0	0	0	0	0	0
2050	MH0002_GL0024120	7	0	0	2	0	0	0	0	0	0	0	0	0	0	0	1	0	4	0	0	0	0	0	3	2	0	0	50170000	0	0	0	0	0	0	0	0	0	0	0	52907000	0	111770000	0	0	0	0	0	50164000
2051	MH0002_GL0024598	10	7	0	0	0	0	0	1	0	0	0	0	0	0	0	0	0	0	0	0	0	0	8	0	0	10	0	0	0	0	0	11386000	0	0	119850000	0	0	0	0	0	0	0	0	0	0	0	310620000	0
2054	MH0002_GL0025082	8	5	0	0	0	0	0	0	0	0	0	0	0	0	0	0	0	0	0	0	0	0	0	0	0	8	0	0	0	0	0	0	0	0	0	0	0	41829000	0	0	0	0	40639000	0	0	0	0	0
2055	MH0002_GL0025844	7	7	0	0	0	0	0	5	1	9	0	6	0	0	0	0	0	0	0	0	0	0	1	0	0	0	0	0	0	0	0	183810000	95006000	178850000	0	57370000	0	0	0	0	0	0	0	0	0	0	14462000	0
2057	MH0002_GL0028891	10	8	0	0	0	0	0	0	0	0	0	0	0	0	0	0	0	0	0	0	0	0	1	0	0	0	12	0	0	0	0	0	0	0	0	0	7056400	0	0	0	0	0	0	4636300	0	0	8808600	0
2058	MH0002_GL0028993	24	22	0	0	0	0	0	5	0	0	0	21	0	30	2	0	0	0	0	0	0	4	3	43	40	10	0	0	0	0	0	38557000	0	0	0	415120000	0	2476700000	6965900	0	0	0	0	0	0	6469300	15150000	6443600000
2059	MH0002_GL0029145	3	3	0	0	0	0	0	0	0	0	0	0	0	0	0	0	0	0	0	0	0	0	0	0	0	3	0	0	0	0	0	0	0	0	0	0	0	0	0	0	0	0	0	0	0	0	0	0
2060	MH0002_GL0029532	9	9	0	0	0	0	0	0	0	9	0	0	0	0	0	0	0	0	0	0	0	0	0	0	0	0	0	0	0	0	0	0	0	182480000	0	0	0	0	0	0	0	0	0	0	0	0	0	0
2061	MH0002_GL0029557	4	4	0	0	0	0	0	0	0	4	0	0	0	0	0	0	0	0	0	0	0	0	0	0	0	0	0	0	0	0	0	0	0	118530000	0	0	0	0	0	0	0	0	0	0	0	0	0	0
2063	MH0002_GL0029566	4	4	0	0	0	0	0	0	0	5	0	0	0	0	0	0	0	0	0	0	0	0	0	0	0	0	4	0	0	0	0	0	0	23863000	0	0	0	0	0	0	0	0	0	0	0	0	0	0
2064	MH0002_GL0029567	2	2	0	0	0	0	0	0	0	2	0	0	0	0	0	0	0	0	0	0	0	0	0	0	0	0	0	0	0	0	0	0	0	46718000	0	0	0	0	0	0	0	0	0	0	0	0	0	0
2065	MH0002_GL0029583	1	1	0	0	0	0	0	0	0	1	0	0	0	0	0	0	0	0	0	0	0	0	0	0	0	0	0	0	0	0	0	0	0	8291400	0	0	0	0	0	0	0	0	0	0	0	0	0	0
2066	MH0002_GL0029919	5	2	0	0	0	0	0	0	0	0	0	0	0	0	0	0	0	0	0	0	0	0	1	0	0	6	0	0	0	0	0	0	0	0	339280000	0	0	0	0	0	0	0	0	0	0	0	70312000	0
2067	MH0002_GL0030660	1	1	0	0	0	0	0	0	0	0	0	0	0	0	0	0	0	0	0	0	0	0	0	0	0	1	0	0	0	0	0	0	0	0	0	0	0	0	0	0	0	0	0	0	0	0	0	0
2069	MH0002_GL0031539	22	22	0	0	0	0	0	0	0	0	0	0	0	0	0	0	0	0	0	0	0	0	0	0	0	37	0	4134600	0	0	0	0	0	0	0	0	0	0	0	0	0	0	0	0	0	12494000	0	0
2070	MH0002_GL0031713	6	5	0	0	0	0	0	3	0	4	0	2	0	0	0	0	0	0	0	0	0	1	0	0	0	0	0	0	0	0	0	84456000	0	43989000	0	27196000	0	0	0	0	0	0	0	0	0	0	0	0
2071	MH0002_GL0031900	5	2	0	0	0	0	0	0	0	1	0	0	0	0	0	0	0	0	0	0	0	0	1	0	0	0	0	0	0	0	0	0	0	35352000	0	0	0	0	0	0	0	0	0	0	0	0	0	0
2072	MH0002_GL0032818	14	3	0	0	0	0	0	0	0	60	0	7	7	0	0	9	0	22	0	0	0	0	0	0	0	0	0	188450000	0	0	0	0	0	5079600000	0	335200000	321200000	0	0	350250000	0	1201100000	0	0	0	0	0	0
2073	MH0002_GL0032982	9	5	0	0	0	0	0	0	0	1	0	1	0	0	0	1	0	3	0	0	0	0	0	6	0	1	0	0	0	0	0	0	0	50030000	0	43833000	0	0	0	27035000	0	114320000	0	0	0	0	0	121010000
2074	MH0002_GL0035571	2	1	0	0	0	0	0	0	0	0	0	0	0	0	0	0	0	2	0	0	0	0	0	0	0	0	0	0	0	0	0	0	0	0	0	0	0	0	0	0	0	10168000	0	0	0	0	0	0
2075	MH0002_GL0035881	8	8	0	0	0	0	0	0	0	0	0	0	0	0	0	0	0	0	0	0	0	0	0	8	0	0	0	0	0	0	0	0	0	0	0	0	0	0	0	0	0	0	0	0	0	0	0	357560000
2076	MH0002_GL0036022	5	3	0	0	0	0	0	0	0	4	0	4	0	1	0	0	0	0	0	0	0	0	0	0	0	0	0	0	0	0	0	0	0	59414000	0	166640000	0	0	0	0	0	0	0	0	0	0	0	0
2077	MH0002_GL0038227	1	1	0.0032131	0	0	0	0	0	0	0	0	0	0	0	0	0	0	0	0	0	0	1	0	0	0	0	0	0	0	0	0	0	0	0	0	0	0	0	0	0	0	0	0	0	0	87162000	0	0
2078	MH0002_GL0038337	8	5	0	0	0	1	0	0	0	0	0	0	0	0	0	0	0	0	0	0	0	0	1	0	0	0	4	0	0	0	0	0	0	0	0	0	0	0	0	0	0	0	0	0	0	0	65222000	0
2079	MH0002_GL0039389	7	0	0	0	0	0	0	0	0	5	0	0	0	0	0	0	0	0	0	0	0	0	0	0	0	0	0	0	0	0	0	0	0	44151000	0	0	0	0	0	0	0	0	0	0	0	0	0	0
2080	MH0002_GL0039425	2	2	0	0	0	0	0	0	0	2	0	0	0	0	0	0	0	0	0	0	0	0	0	0	0	0	0	0	0	0	0	0	0	10619000	0	0	0	0	0	0	0	0	0	0	0	0	0	0
2081	MH0002_GL0039474	9	8	0	0	0	0	0	0	0	0	0	0	0	0	0	0	0	0	0	0	0	0	0	0	1	10	0	18016000	0	0	0	0	0	0	0	0	0	0	0	0	0	0	0	0	0	0	45877000	0
2082	MH0002_GL0039475	12	10	0	0	0	0	0	0	0	0	0	0	0	0	0	0	0	0	0	0	0	0	0	0	0	13	0	0	0	0	0	19445000	0	0	0	0	0	0	0	0	0	0	0	0	0	0	0	0
2083	MH0059_GL0012849	3	2	0	0	0	0	0	0	0	0	0	0	0	1	0	0	0	0	0	0	0	0	0	0	0	2	0	0	0	0	0	0	0	0	0	0	0	0	0	0	0	0	0	0	0	0	0	0
2084	MH0002_GL0040484	7	1	0	0	0	0	0	0	0	0	0	0	0	0	0	0	0	0	0	0	0	0	0	1	1	0	0	0	0	0	0	0	0	0	0	0	0	0	0	0	0	0	0	0	0	0	0	14959000
2085	MH0434_GL0254636	1	1	0	0	0	0	0	0	0	0	0	0	0	0	0	0	0	0	0	0	0	1	0	0	0	0	0	0	0	0	0	0	0	0	0	0	0	0	0	0	0	0	0	0	0	45436000	0	0
2086	MH0002_GL0041119	4	3	0	0	0	0	0	0	0	3	0	0	0	0	0	0	0	1	0	0	0	0	0	0	0	0	0	0	0	0	0	0	0	18065000	0	0	0	0	0	0	0	22753000	0	0	0	0	0	0
2087	MH0002_GL0041136	3	2	0	0	0	0	0	0	0	3	0	0	0	0	0	0	0	0	0	0	0	0	0	0	0	0	0	0	0	0	0	0	0	50966000	0	0	0	0	0	0	0	0	0	0	0	0	0	0
2088	MH0021_GL0025180	2	2	0	0	0	0	0	0	0	0	0	0	0	0	0	0	0	0	0	0	0	0	0	0	0	2	0	0	0	0	0	0	0	0	0	0	0	0	0	0	0	0	0	0	0	0	0	0
2089	MH0002_GL0041881	9	9	0	0	0	0	0	0	0	0	0	0	0	0	0	0	0	0	0	0	0	0	0	0	0	14	0	0	0	0	0	0	0	0	49374000	0	0	0	0	0	211590000	0	0	0	0	0	0	0
2090	MH0002_GL0041882	8	8	0	0	0	0	0	0	0	0	0	0	0	0	0	0	0	0	0	0	0	0	0	0	0	10	0	78324000	0	77723000	0	0	0	0	0	0	0	0	0	0	0	0	0	0	0	0	0	0
2091	MH0002_GL0042067	1	1	0	0	0	0	0	0	0	1	0	0	0	0	0	0	0	0	0	0	0	0	0	0	0	0	0	0	0	0	0	0	0	12292000	0	0	0	0	0	0	0	0	0	0	0	0	0	0
2093	MH0002_GL0043276	3	3	0	0	0	2	0	0	0	0	0	0	0	0	0	0	0	0	0	0	0	0	0	0	0	0	1	0	0	1590400000	0	0	0	0	0	0	0	0	0	0	0	0	0	0	0	0	0	0
2095	MH0002_GL0044374	16	14	0	0	0	0	0	0	0	0	0	0	0	0	0	0	0	0	0	0	0	0	0	0	50	0	0	6316000	0	0	0	0	0	0	0	0	0	0	0	0	0	0	0	0	0	0	0	0
2096	MH0002_GL0044670	4	4	0	0	0	0	0	0	0	0	0	0	0	0	0	0	0	0	0	0	0	0	0	0	1	5	0	0	0	0	0	0	0	0	0	0	0	0	0	0	0	0	0	0	0	0	0	0
2097	MH0002_GL0045123	2	2	0	0	0	0	0	0	0	0	0	0	0	0	0	0	0	0	0	0	0	0	0	0	0	2	0	11820000	0	0	0	0	0	0	0	0	0	0	0	0	0	0	0	43640000	0	0	0	0
2098	MH0002_GL0045565	14	2	0	0	0	0	0	0	0	0	0	0	0	0	0	0	0	0	0	0	0	0	0	0	0	12	0	0	0	0	0	0	0	0	0	10522000	0	0	0	0	0	0	0	10719000	0	20950000	0	0
2099	MH0002_GL0045777	2	2	0	0	0	0	0	0	0	0	0	0	0	2	1	0	0	0	0	0	0	0	0	0	0	0	0	0	0	0	0	0	0	0	0	0	0	50957000	3394700000	0	0	0	0	0	0	0	0	0
2101	MH0002_GL0045853	10	6	0	0	0	0	0	0	0	0	0	0	0	0	0	0	0	0	0	0	0	0	0	0	0	13	0	0	0	0	0	0	0	0	0	0	0	0	0	2935500	0	0	0	0	0	3433100	0	0
2103	MH0002_GL0047748	5	5	0	0	0	0	0	0	0	0	0	0	0	0	0	0	0	0	0	0	0	0	0	6	3	0	0	52841000	0	0	0	0	0	0	0	0	0	0	0	0	0	0	0	0	0	0	0	189780000
2104	MH0002_GL0048362	3	3	0	0	0	0	0	0	0	3	0	0	0	0	0	0	0	0	0	0	0	0	0	0	0	0	0	0	0	0	0	0	0	34068000	0	0	0	0	0	0	0	0	0	0	0	0	0	0
2105	MH0002_GL0048892	9	8	0	0	0	0	0	0	0	0	0	0	0	0	0	0	0	0	0	0	0	0	0	0	9	4	0	0	0	0	0	0	0	0	0	0	0	0	0	0	0	0	0	0	0	0	0	61462000
2106	MH0002_GL0048893	12	10	0	0	0	0	0	0	0	0	0	0	0	0	0	1	0	0	0	0	0	1	0	0	11	6	0	0	0	0	0	0	0	0	0	0	0	40215000	0	0	0	0	0	0	0	89199000	0	24313000
2108	MH0002_GL0049345	3	3	0	0	0	0	0	4	0	4	0	2	0	0	0	0	0	0	0	0	0	0	0	0	0	0	0	0	0	0	0	130280000	0	225190000	0	117360000	0	0	0	0	0	0	0	0	0	0	0	0
2109	MH0002_GL0050473	10	4	0	0	0	0	0	0	0	0	0	0	0	0	0	0	0	0	0	0	0	0	14	0	0	0	2	0	0	0	0	0	0	0	0	0	0	0	0	0	41872000	0	0	0	0	0	752970000	0
2110	MH0002_GL0050474	18	7	0	0	0	0	0	0	0	1	0	0	0	0	0	0	0	0	0	0	0	0	21	0	0	0	0	0	0	0	0	0	0	0	0	0	0	0	0	0	0	0	0	0	0	0	1010200000	0
2111	MH0061_GL0003295	8	1	0	1	0	0	0	5	0	8	0	5	0	2	0	0	0	0	0	0	0	0	2	0	0	0	1	38100000	0	0	0	145170000	0	355890000	0	267780000	0	71087000	0	0	0	0	0	0	0	0	58439000	0
2112	MH0002_GL0050827	10	5	0	1	0	0	0	0	0	6	0	0	0	0	0	3	0	3	0	0	0	0	0	0	0	0	0	57796000	0	0	0	0	0	251240000	0	0	0	0	0	48761000	0	49889000	0	0	0	0	0	0
2113	MH0002_GL0050865	10	8	0	0	0	0	0	0	0	13	0	0	0	0	0	0	0	1	0	0	0	0	0	0	0	0	0	38233000	0	0	0	0	0	1030400000	0	0	0	0	0	0	0	17158000	0	0	0	0	0	0
2114	MH0002_GL0051451	6	6	0	0	0	0	0	0	0	0	0	0	0	0	0	0	0	0	0	0	0	0	0	0	0	7	0	0	0	0	0	0	0	0	0	0	0	0	0	0	0	0	0	0	0	52537000	0	0
2115	MH0002_GL0051452	5	1	0	0	0	0	0	0	0	0	0	0	0	0	0	0	0	0	0	0	0	0	0	0	0	5	0	0	0	0	0	0	0	0	0	0	0	0	0	0	0	0	0	0	0	0	78798000	0
2116	MH0002_GL0055327	3	3	0	0	0	0	0	0	0	0	0	0	0	0	0	0	0	0	0	0	0	0	0	0	0	4	0	0	0	0	0	0	0	0	0	0	0	0	0	0	0	0	0	0	0	0	0	0
2117	MH0002_GL0055329	3	3	0	0	0	0	0	0	0	0	0	0	0	0	0	0	0	0	0	0	0	0	0	0	0	3	0	0	0	0	0	0	0	0	0	0	0	0	0	0	0	0	0	0	0	0	0	0
2118	MH0002_GL0055950	3	2	0	0	0	0	0	0	0	0	0	0	0	0	0	0	0	0	0	0	0	0	0	0	0	4	0	0	113400000	0	0	0	0	0	0	0	0	0	0	0	0	0	0	0	0	0	0	0
2119	MH0002_GL0055951	6	6	0	0	0	0	0	0	0	0	0	0	0	0	0	0	0	0	0	0	0	0	0	0	0	8	0	0	0	0	0	0	0	0	0	0	0	0	0	0	0	0	0	0	0	3524700	0	0
2120	MH0002_GL0056275	4	3	0	0	0	0	0	0	0	1	0	2	0	0	0	0	0	0	0	0	0	0	1	0	5	0	0	13348000	0	0	0	0	0	31228000	0	6848900	0	0	0	0	0	0	0	0	0	0	20317000	0
2121	MH0425_GL0010135	1	1	0	0	0	0	0	0	0	1	0	0	0	0	0	0	0	0	0	0	0	0	0	0	0	0	0	0	0	0	0	0	0	23975000	0	0	0	0	0	0	0	0	0	0	0	0	0	0
2122	MH0002_GL0057510	20	3	0	0	0	0	0	2	1	0	0	0	0	0	0	0	0	0	0	0	0	0	0	0	0	0	0	0	0	0	0	22257000	0	0	0	0	0	0	0	0	0	0	0	0	0	0	0	0
2123	MH0002_GL0058108	13	3	0	0	0	0	0	0	0	14	0	11	0	0	0	0	0	0	0	0	0	0	0	0	0	0	0	0	0	0	0	0	0	1660700000	0	541690000	0	0	0	0	0	0	0	0	0	0	0	0
[truncated: 6,588 more rows]
[truncated: 29 more columns]

## Sheet: Table S7
Table S7: Protein groups with potential neuroactivity identified by iMetalaband their intensities.
Group_ID	Name	Peptide count	Unique peptide count	E value	MS2 count D8F	MS2 count D8S	MS2 count D9S	MS2 count D10S	MS2 count D1F	MS2 count D1S	MS2 count D2F	MS2 count D2S	MS2 count D3F	MS2 count D3S	MS2 count D4F	MS2 count D4S	MS2 count D5F	MS2 count D5S	MS2 count D6F	MS2 count D6S	MS2 count D7F	MS2 count D7S	MS2 count D11S	MS2 count D9F	MS2 count D10F	MS2 count D11F	MS2 count D12F	MS2 count D12S	Intensity D8F	Intensity D8S	Intensity D9S	Intensity D10S	Intensity D1F	Intensity D1S	Intensity D2F	Intensity D2S	Intensity D3F	Intensity D3S	Intensity D4F	Intensity D4S	Intensity D5F	Intensity D5S	Intensity D6F	Intensity D6S	Intensity D7F	Intensity D7S	Intensity D11S	Intensity D9F	Intensity D10F
9021	V1.FI33_GL0129376	1	1	0	0	0	0	0	0	0	0	0	0	0	0	0	1	1	0	0	1	0	1	0	0	0	1	1	20179000	0	0	0	4728300	0	0	0	0	0	21717000	0	0	0	0	0	0	0	0	17750000	12968000
5003	MH0227_GL0014238	4	1	0	0	0	0	0	0	0	0	0	0	0	0	0	0	0	0	4	0	0	0	0	0	0	0	0	0	0	0	0	0	0	0	0	63984000	0	0	0	0	0	0	0	0	0	0	0	0
8862	V1.FI11_GL0106212	3	1	0.0032108	0	0	0	0	0	0	0	0	0	0	0	0	0	0	0	1	0	0	0	0	0	0	0	0	0	0	0	0	0	0	0	0	31877000	0	0	0	0	0	0	0	0	0	0	0	0
440	159915365-stool1_revised_C245531_1_gene2069	7	7	0	0	0	0	0	0	0	0	0	0	0	0	0	0	0	0	0	0	0	0	0	0	0	0	8	34635000	0	0	0	0	0	7350500	0	0	0	0	0	0	0	0	0	0	0	0	0	0
9384	V1.UC55-0_GL0232011	2	2	0	0	0	0	0	0	0	0	0	0	0	0	0	0	0	0	0	0	0	0	0	0	0	1	0	0	0	0	0	0	0	0	0	0	0	0	0	0	0	0	0	0	0	0	0	0
4751	MH0193_GL0102644	1	1	0.001845	0	0	0	0	0	0	0	0	0	0	0	0	0	0	0	0	0	0	0	0	1	0	0	0	0	0	0	0	0	0	0	0	0	0	0	0	0	0	0	0	0	0	0	2046000	0
4462	MH0401_GL0086278	1	1	0.0067936	0	0	0	0	0	0	0	0	0	0	0	0	0	0	0	0	0	0	0	0	0	1	0	0	0	0	0	0	0	0	0	0	0	0	0	0	0	0	0	0	0	0	0	0	65440000
5550	MH0277_GL0031349	3	3	0	0	0	0	0	0	0	0	0	0	0	0	0	0	0	0	0	0	0	0	3	0	0	0	0	0	0	0	0	0	0	0	0	0	0	0	0	0	0	0	0	15780000	0	0	0	0
5690	MH0289_GL0167140	1	1	0	0	0	0	0	0	0	0	0	0	0	0	0	0	0	0	0	0	0	0	2	0	0	0	0	0	0	0	0	0	0	0	0	0	0	0	0	0	0	0	0	22248000	0	0	0	0
1095	717962.CC1_16390	6	4	0	0	0	0	0	0	0	0	0	0	0	0	0	0	0	0	0	0	5	2	0	0	1	0	0	0	0	0	0	0	0	0	0	0	0	0	0	185450000	0	10814000	0	0	0	0	0	13017000
9042	V1.FI37_GL0019825	3	1	1	0	0	0	0	0	0	0	0	0	0	0	0	0	0	0	0	0	0	0	0	0	1	0	0	0	0	0	0	0	0	0	0	0	0	0	0	0	0	0	0	0	0	0	0	138320000
3988	MH0108_GL0040778	6	1	0	0	0	0	0	0	0	0	0	0	0	0	0	0	0	0	0	0	0	0	0	1	0	0	0	0	0	0	0	0	0	0	0	0	0	0	0	0	0	0	0	0	0	0	37216000	0
6193	MH0372_GL0060017	18	0	0	0	0	0	0	0	0	0	0	0	0	0	0	0	0	0	0	0	0	0	0	0	1	0	0	0	0	0	0	0	0	0	0	0	0	0	0	0	0	0	0	0	0	0	0	21785000
8481	V1.CD12-3_GL0027587	9	0	0	0	0	0	0	0	0	0	0	0	0	0	0	0	0	0	0	0	0	0	0	0	4	0	0	0	0	0	0	0	0	0	0	0	0	0	0	0	0	0	0	0	0	0	0	39084000
8934	V1.FI17_GL0215840	25	6	0	0	0	0	0	0	0	0	0	0	0	0	0	0	0	0	0	0	0	0	0	28	5	0	0	0	0	0	0	0	0	0	0	0	0	0	0	0	0	0	0	0	0	0	1987400000	213390000
585	MH0425_GL0094547	6	0	0	0	0	0	0	0	0	0	0	0	0	0	0	0	0	0	0	0	0	0	0	0	1	0	0	0	0	0	0	0	0	0	0	0	0	0	0	0	0	0	0	0	0	0	0	0
634	321967.LSEI_1308	11	11	0	0	0	0	0	0	0	0	0	0	0	0	0	0	0	0	0	0	0	0	25	0	0	0	0	0	0	0	0	0	0	0	0	0	0	0	0	0	0	0	0	1509900000	0	0	0	0
8624	V1.CD3-0-PT_GL0036843	4	1	0.0032055	0	0	0	0	0	0	0	0	0	0	0	0	0	0	0	1	0	0	0	0	0	0	0	0	0	0	0	0	0	0	0	0	8837500	0	0	0	0	0	0	0	0	0	0	0	0
6356	MH0402_GL0098139	7	1	0	0	0	0	0	0	0	0	0	0	0	0	0	0	0	0	1	0	2	4	0	0	1	2	0	0	0	0	0	0	0	0	0	0	0	0	0	33371000	0	115510000	0	0	0	0	0	54448000
4607	MH0183_GL0101539	2	1	0	0	0	0	0	0	0	0	2	0	0	0	0	0	0	0	0	0	0	0	0	0	0	0	0	53260000	0	0	0	0	0	0	0	0	0	0	0	0	750140000	0	0	0	0	0	0	0
6949	NLM027_GL0060452	13	1	0.0031138	0	0	0	0	0	0	0	0	0	0	0	0	0	0	0	1	0	0	0	0	0	0	0	0	0	0	0	0	0	0	0	0	97991000	0	0	0	0	0	0	0	0	0	0	0	0
7094	O2.UC11-2_GL0041446	6	0	0.0038723	0	0	0	0	0	0	0	0	0	0	0	0	0	0	0	0	0	0	0	0	2	0	0	0	0	0	0	0	0	0	0	0	0	0	0	0	0	0	0	0	0	0	0	21569000	0
641	321967.LSEI_1410	10	10	0	0	0	0	0	0	0	0	0	0	0	0	0	0	0	0	0	0	0	0	14	0	0	0	0	0	0	0	0	0	0	0	0	0	0	0	0	0	0	0	0	454790000	0	0	0	0
1524	DLF012_GL0013128	9	1	0.00065351	0	0	0	0	0	0	0	0	0	0	0	0	1	0	0	0	0	0	0	0	0	0	0	0	40800000	0	0	0	0	0	0	0	0	0	0	0	0	0	0	0	0	0	0	0	0
4672	MH0188_GL0145450	9	1	0.0046014	0	0	0	0	0	0	0	0	0	0	0	0	0	0	0	0	0	0	0	0	0	1	0	0	0	0	0	0	0	0	0	0	0	0	0	0	0	0	0	0	0	0	0	0	36916000
1207	763982056-stool1_revised_scaffold9585_2_gene100524	6	2	0	0	0	0	0	0	0	0	0	0	0	0	0	0	0	0	0	0	0	0	0	7	0	0	0	0	0	0	0	0	0	0	0	0	0	0	0	0	0	0	0	0	0	0	76879000	0
3449	MH0064_GL0014678	3	1	0.0010276	0	0	0	0	0	0	0	0	0	0	0	0	0	0	0	0	0	0	0	0	0	1	0	0	0	0	0	0	0	0	0	0	0	0	0	0	0	0	0	0	0	0	0	0	61602000
2197	MH0003_GL0028371	3	1	0	0	0	0	0	0	0	0	0	0	0	0	0	0	0	1	0	0	0	0	0	0	0	0	0	0	0	0	0	0	0	3832900	0	0	0	0	0	0	0	0	0	0	0	0	0	0
7181	SZEY-35A_GL0066605	5	1	0.00013751	0	0	0	0	0	0	0	0	0	0	0	0	1	0	0	0	0	0	0	0	0	0	0	0	19141000	0	0	0	0	0	0	0	0	0	0	0	0	0	0	0	0	0	0	0	0
2966	MH0030_GL0012546	4	0	0.0094627	0	0	0	0	0	0	0	0	0	0	0	0	1	0	0	0	0	0	0	0	0	0	0	0	0	0	0	0	0	0	0	0	0	0	0	0	0	0	0	0	0	0	0	0	0
9222	V1.UC27-0_GL0038920	4	1	0.0046163	0	0	0	0	0	0	0	0	0	0	0	0	0	0	0	0	2	0	0	0	0	0	0	0	0	0	0	0	0	0	0	0	0	0	21461000	0	0	0	0	0	0	0	0	0	0
8518	V1.CD2-0-PT_GL0056613	3	1	0	0	0	0	0	0	0	0	0	0	0	0	0	0	0	0	0	0	0	0	0	0	1	0	0	0	0	0	0	0	0	0	0	0	0	0	0	0	0	0	0	0	0	0	0	0
8776	V1.CD7-0-PN_GL0015563	8	0	0	0	0	0	0	0	0	0	0	0	0	0	0	1	0	0	0	0	0	0	0	1	0	0	0	22930000	0	0	0	0	0	0	0	0	0	0	0	0	0	0	0	0	0	0	35398000	0
9000	V1.FI32_GL0209367	4	1	0.0063737	0	0	0	0	0	0	0	0	0	0	0	0	1	0	0	0	0	0	0	0	1	0	0	0	0	0	0	0	0	0	0	0	0	0	0	0	0	0	0	0	0	0	0	66571000	0
6030	MH0345_GL0145194	6	0	0	0	0	0	0	0	0	0	0	0	0	0	0	3	0	0	0	0	0	1	0	0	0	0	0	31237000	0	0	0	0	0	6875800	0	0	0	0	0	0	0	0	0	0	0	0	0	0
9241	V1.UC36-0_GL0112452	2	1	0	0	0	0	0	0	0	0	0	0	0	0	0	0	0	0	0	0	0	0	0	0	1	2	0	0	0	0	0	0	0	0	0	0	0	0	0	0	0	0	0	0	0	0	0	67685000
4003	MH0108_GL0074154	14	13	0	0	0	0	0	0	0	0	0	0	0	0	0	0	0	0	0	0	19	7	0	0	0	0	0	81691000	0	0	0	0	0	0	0	0	0	0	0	538320000	0	105410000	0	0	0	0	0	0
6607	MH0441_GL0053560	9	9	0	0	0	0	0	0	0	0	0	0	0	0	0	0	0	0	0	0	3	10	0	0	0	0	0	29955000	0	0	0	0	0	0	0	0	0	0	0	97222000	0	280890000	0	0	0	0	0	0
7205	O2.UC15-1_GL0061664	4	3	0	0	0	0	0	0	0	0	0	0	0	0	0	1	0	0	0	0	0	0	0	0	4	0	0	25618000	0	0	0	0	0	0	0	0	0	0	0	0	0	0	0	0	0	0	0	56249000
8636	V1.CD3-0-PT_GL0087109	8	1	0	0	0	0	0	0	0	0	0	0	0	0	0	0	0	0	0	0	1	2	0	1	0	0	0	0	0	0	0	0	0	0	0	0	0	0	0	35530000	0	43016000	0	0	0	0	11959000	0
530	206672.BL0951	12	3	0	0	0	0	0	0	0	0	0	0	0	0	0	7	0	0	0	0	0	0	0	6	3	0	0	465390000	0	0	0	0	0	0	0	0	0	0	0	0	0	0	0	0	0	61363000	178640000	82030000
5436	MH0272_GL0145894	11	2	0	0	0	0	0	0	0	0	0	0	0	0	0	2	0	0	0	0	0	0	0	2	1	0	0	91215000	0	0	0	0	0	0	0	0	0	0	0	0	0	0	0	0	0	0	0	29322000
4380	MH0147_GL0000630	8	3	0	0	0	0	0	0	0	0	0	0	0	0	0	3	0	0	0	0	4	4	0	0	0	0	0	82384000	0	0	0	0	0	0	0	0	0	0	0	74158000	0	71396000	0	0	0	0	0	0
2723	MH0014_GL0034995	20	4	0	0	0	0	0	0	0	0	0	0	0	0	0	1	0	0	0	0	10	7	0	0	2	0	0	85524000	0	0	0	0	0	0	0	0	0	0	0	381940000	0	301780000	0	0	0	0	0	96444000
5576	MH0277_GL0041699	13	6	0	0	0	0	0	0	0	0	0	0	0	0	0	1	0	0	0	0	3	14	12	0	0	0	0	36557000	0	0	0	0	0	0	0	0	0	0	0	64428000	0	255670000	0	633820000	0	0	0	0
579	290338.CKO_02168	25	5	0	0	0	0	0	0	0	0	0	0	0	0	0	0	2	0	6	3	0	1	0	0	0	3	2	0	0	0	0	69422000	0	0	0	393680000	0	173590000	0	0	0	0	0	0	0	0	0	0
4868	MH0204_GL0047283	26	0	0	0	0	0	0	0	0	0	0	0	0	0	0	0	1	0	0	1	2	1	0	3	3	1	0	33517000	0	0	0	142300000	0	0	0	0	0	43526000	0	108650000	0	82359000	0	0	0	0	70740000	90586000
5347	MH0260_GL0100770	28	2	0	0	0	0	0	0	0	0	0	0	0	0	0	0	6	5	20	4	4	7	0	12	13	22	5	0	0	0	0	260240000	0	143640000	0	1190200000	0	202990000	0	273110000	0	797690000	0	21195000	0	0	617370000	1350600000
1649	V1.FI07_GL0084838	3	1	0	0	0	0	0	0	0	0	0	0	0	0	0	0	0	0	0	0	0	1	0	0	0	0	0	0	0	0	0	0	0	0	0	0	0	0	0	0	0	0	0	0	0	0	0	0
6301	MH0390_GL0092183	3	0	0	0	0	0	0	0	0	0	0	0	0	0	0	0	0	0	0	0	0	1	0	0	0	0	0	0	0	0	0	0	0	0	0	0	0	0	0	0	0	7224500	0	0	0	0	0	0
3791	MH0092_GL0144676	6	1	0.00013968	0	0	0	0	0	0	0	0	0	0	0	0	0	0	0	0	0	1	0	0	0	0	0	0	0	0	0	0	0	0	0	0	0	0	0	0	28713000	0	0	0	0	0	0	0	0
6680	MH0458_GL0000637	15	2	0	0	0	0	0	0	0	0	0	0	0	0	0	0	0	0	0	0	3	3	0	0	0	0	0	119410000	0	0	0	0	0	0	0	0	0	0	0	300250000	0	206700000	0	0	0	0	0	0
8369	T2D-45A_GL0146633	12	1	0	0	0	0	0	0	0	0	0	0	0	0	0	0	0	0	0	0	2	4	0	0	0	0	0	0	0	0	0	0	0	0	0	0	0	0	0	106110000	0	106060000	0	0	0	0	0	0
5285	MH0251_GL0081374	13	2	0	0	0	0	0	0	0	0	0	0	0	0	0	0	0	0	0	0	5	6	0	10	19	0	0	0	0	0	0	0	0	0	0	0	0	0	0	500670000	0	150860000	0	0	0	0	799320000	754810000
7573	O2.UC46-1_GL0139131	18	4	0	0	0	0	0	0	0	0	0	0	0	0	0	1	0	0	0	2	10	8	0	19	19	0	0	84651000	0	0	0	0	0	0	0	0	0	47750000	0	439480000	0	311930000	0	0	0	0	1705200000	3025700000
3343	MH0055_GL0011101	12	1	0	0	0	0	0	0	0	0	0	0	0	0	0	0	0	0	0	0	0	0	0	2	4	1	0	0	0	0	0	0	0	0	0	0	0	0	0	0	0	0	0	0	0	0	39709000	188470000
34	1033813.ECNA114_3664	10	10	0	0	0	0	0	0	0	0	0	0	0	0	0	0	0	0	0	0	11	14	5	7	1	0	0	0	0	0	0	0	0	0	0	0	0	0	0	962990000	0	998360000	0	382460000	0	0	320800000	9363600
8796	V1.CD7-4_GL0009860	4	4	0	0	0	0	0	0	0	0	0	0	0	0	0	0	0	0	0	0	0	0	0	0	4	0	0	0	0	0	0	0	0	0	0	0	0	0	0	0	0	0	0	0	0	0	0	342820000
4376	MH0367_GL0164339	1	1	1	0	0	0	0	0	0	0	0	0	0	0	0	0	0	0	0	0	0	0	0	0	0	0	0	0	0	0	0	0	0	0	2456300000	0	0	0	0	0	0	0	0	0	0	0	0	0
4411	MH0381_GL0168009	3	1	1	0	0	0	0	0	0	0	0	0	0	0	0	0	0	0	0	0	0	0	0	0	0	0	0	0	0	0	0	0	0	6381700	0	0	0	0	0	0	0	0	0	0	0	0	0	0
2185	MH0003_GL0013354	4	1	0.00013864	0	0	0	0	0	0	0	0	0	0	0	0	0	0	0	0	1	0	0	0	0	0	0	0	0	0	0	0	0	0	0	0	0	0	50501000	0	0	0	0	0	0	0	0	0	0
2688	T2D-33A_GL0002835	8	1	0.0081498	0	0	0	0	0	0	0	0	0	0	0	0	0	0	0	0	0	0	0	0	1	0	0	0	0	0	0	0	0	0	0	0	0	0	0	0	0	0	0	0	0	0	0	8906100	0
3247	MH0181_GL0059422	4	0	0.0079453	0	0	0	0	0	0	0	0	0	0	0	0	0	0	0	0	0	0	0	0	0	0	1	0	0	0	0	0	0	0	0	0	0	0	0	0	0	0	0	0	0	0	0	0	0
3587	MH0079_GL0002152	4	0	0	0	0	0	0	0	0	0	0	0	0	0	0	0	0	0	0	0	0	0	0	0	2	0	0	0	0	0	0	0	0	0	0	0	0	0	0	0	0	0	0	0	0	0	0	49190000
4708	MH0189_GL0177714	4	1	1	0	0	0	0	0	0	0	0	0	0	0	0	0	0	0	0	0	0	0	0	0	1	0	0	0	0	0	0	0	0	0	0	0	0	0	0	0	0	0	0	0	0	0	0	48045000
3252	MH0047_GL0031056	1	1	1	0	0	0	0	0	0	0	0	0	0	0	0	0	0	0	0	0	1	0	0	0	0	0	0	0	0	0	0	0	0	0	0	0	0	0	0	49711000	0	0	0	0	0	0	0	0
5107	MH0233_GL0052531	1	1	0.00013827	0	0	0	0	0	0	0	0	0	0	0	0	1	0	0	0	0	0	0	0	0	0	0	0	231640000	0	0	0	0	0	0	0	0	0	0	0	0	0	0	0	0	0	0	0	0
500	160704339-stool1_revised_scaffold1327_1_gene47772	4	0	1	0	0	0	0	0	0	0	0	0	0	0	0	1	0	0	0	0	0	0	0	0	0	0	0	651000000	0	0	0	0	0	0	0	0	0	0	0	0	0	0	0	0	0	0	0	3078100
4613	T2D-81A_GL0010335	4	0	1	0	0	0	0	0	0	0	0	0	0	0	0	0	0	0	0	0	0	0	0	0	1	0	0	0	0	0	0	0	0	0	0	0	0	0	0	0	0	0	0	0	0	0	0	0
4920	MH0211_GL0167574	3	1	1	0	0	0	0	0	0	0	0	0	0	0	0	0	0	0	0	0	1	0	0	0	0	0	0	0	0	0	0	0	0	0	0	0	0	0	0	0	0	0	0	0	0	0	0	0
4542	MH0172_GL0037484	6	0	0	0	0	0	0	0	0	0	0	0	0	0	0	0	0	0	0	0	0	0	0	0	3	1	0	0	0	0	0	0	0	0	0	0	0	0	0	0	0	0	0	0	0	0	0	24961000
512	MH0309_GL0039170	4	1	0	0	0	0	0	0	0	0	0	0	0	0	0	0	0	0	0	0	0	0	0	1	0	0	1	0	0	0	0	0	0	0	0	0	0	0	0	0	0	0	0	0	0	0	33652000	0
4414	MH0150_GL0062398	18	0	0	0	0	0	0	0	0	0	0	0	0	0	0	0	0	0	0	1	0	0	0	0	2	0	0	0	0	0	0	0	0	0	0	0	0	26003000	0	0	0	0	0	0	0	0	0	39842000
5191	MH0239_GL0050110	17	2	0	0	0	0	0	0	0	0	0	0	0	0	0	1	0	0	0	0	4	2	0	0	0	0	0	166620000	0	0	0	0	0	0	0	0	0	0	0	120290000	0	71092000	0	0	0	0	0	0
3621	MH0083_GL0058051	4	1	0	0	0	0	0	0	0	0	0	0	0	0	0	0	0	3	2	0	0	0	0	0	0	2	1	0	0	0	0	0	0	1636700	0	1657100	0	0	0	0	0	0	0	0	0	0	0	0
4108	MH0118_GL0121712	6	0	0	0	0	0	0	0	0	0	0	0	0	0	0	4	0	1	1	0	1	1	0	0	1	1	0	68573000	0	0	0	30090000	0	25506000	0	18894000	0	0	0	17609000	0	18654000	0	0	0	0	0	0
3637	MH0083_GL0093270	7	7	0	0	0	0	0	0	0	0	0	0	0	0	0	0	1	6	6	0	0	0	0	0	0	0	3	0	0	0	0	22339000	0	96582000	0	37904000	0	0	0	0	0	0	0	0	0	0	0	0
2353	MH0006_GL0003713	3	3	0	0	0	0	0	0	0	0	0	0	0	0	0	0	0	0	0	0	0	0	0	0	0	3	0	0	0	0	0	0	0	0	0	0	0	0	0	0	0	0	0	0	0	0	0	0
482	160502038-stool1_revised_scaffold48222_1_gene140069	1	1	0.0020854	0	0	0	0	0	0	0	0	0	0	0	0	0	0	0	0	0	0	2	0	0	0	0	0	0	0	0	0	0	0	0	0	0	0	0	0	0	0	15643000	0	0	0	0	0	0
3222	MH0045_GL0055679	1	1	0.0010289	0	0	0	0	0	0	0	0	0	0	0	0	0	0	0	1	0	0	0	0	0	0	0	0	0	0	0	0	0	0	0	0	10772000	0	0	0	0	0	0	0	0	0	0	0	0
54	T2D-132A_GL0066753	1	1	0.00066216	0	0	0	0	0	0	0	0	0	0	0	0	0	0	0	0	0	0	0	0	0	0	1	0	0	0	0	0	0	0	0	0	0	0	0	0	0	0	0	0	0	0	0	0	0
1254	764285508-stool1_revised_scaffold42859_1_gene84960	1	1	0	0	0	0	0	0	0	0	0	0	0	1	0	0	0	0	0	0	0	0	0	0	0	0	0	0	0	0	0	0	0	0	0	0	0	0	0	0	0	0	0	0	0	27309000	0	0
414	159713063-stool1_revised_scaffold7263_1_gene17983	2	2	0	0	0	0	0	0	0	0	0	0	0	0	0	0	0	0	0	3	0	0	0	0	0	0	0	0	0	0	0	0	0	0	0	0	0	19199000	0	0	0	0	0	0	0	0	0	0
5497	MH0277_GL0008408	1	1	0.0064783	0	0	0	0	0	0	0	0	0	0	0	0	1	0	0	0	0	0	0	0	0	0	0	0	15891000	0	4770200	0	0	0	0	0	0	0	0	0	0	0	0	0	0	0	0	0	0
648	321967.LSEI_1652	11	11	0	0	0	0	0	0	0	0	0	0	0	0	0	0	0	0	0	0	0	0	17	0	0	0	0	14348000	0	0	0	0	0	0	0	0	0	0	0	0	0	0	0	1752900000	0	0	0	0
4000	MH0108_GL0067340	2	2	0	0	0	0	0	0	0	0	0	0	0	0	0	0	0	0	0	0	4	2	0	0	0	0	0	0	0	0	0	0	0	0	0	0	0	0	0	26541000	0	26987000	0	0	0	0	0	0
4087	MH0116_GL0018420	3	1	0	0	0	0	0	0	0	0	0	0	0	0	0	1	0	0	0	0	3	0	0	0	1	0	0	24845000	0	0	0	0	0	0	0	0	0	0	0	51740000	0	0	0	0	0	0	0	20470000
6071	MH0356_GL0057918	8	8	0	0	0	0	0	0	0	0	0	0	0	0	0	4	0	1	0	0	0	0	0	9	2	0	0	94762000	0	0	0	0	0	6675900	0	0	0	0	0	0	0	0	0	0	0	0	336270000	21014000
889	525337.HMPREF0530_2790	19	19	0	0	0	0	0	0	0	0	0	0	0	0	0	0	0	0	0	0	0	0	31	0	0	0	0	6886800	0	0	0	0	0	0	0	0	0	0	0	0	0	0	0	2943100000	0	0	0	0
4726	MH0322_GL0106842	1	1	0.0062808	0	0	0	0	0	0	0	0	0	0	0	0	0	0	0	0	0	1	0	0	0	0	0	0	0	0	0	0	0	0	0	0	0	0	0	0	6331200	0	0	0	0	0	0	0	0
1145	MH0443_GL0007438	1	1	0	0	0	0	0	0	0	0	0	0	0	0	0	0	0	0	0	0	0	0	0	0	0	0	2	0	0	0	0	0	0	0	0	0	0	0	0	0	0	0	0	0	0	0	0	0
8224	T2D-135A_GL0050869	2	2	0.00040811	0	0	0	0	0	0	0	0	0	0	0	0	0	0	0	0	0	0	0	0	0	2	0	0	0	0	0	0	0	0	0	0	0	0	0	0	0	0	0	0	0	0	0	0	52741000
4172	MH0389_GL0170582	2	2	0	0	0	0	0	0	0	0	0	0	0	0	0	0	0	0	0	0	2	0	0	0	0	0	0	0	0	0	0	0	0	0	0	0	0	0	0	15805000	0	0	0	0	0	0	0	0
3561	MH0075_GL0016465	1	1	0	0	0	0	0	0	0	0	0	0	0	0	0	0	0	0	0	0	0	0	0	2	0	0	0	0	0	0	0	0	0	0	0	0	0	0	0	0	0	0	0	0	0	0	2642500	0
1357	765701615-stool1_revised_C1441531_1_gene55588	4	1	1	0	0	0	0	0	0	0	0	0	0	0	0	0	0	0	0	0	0	0	0	0	0	0	0	0	0	0	0	0	0	0	0	0	0	0	0	0	0	0	0	0	0	0	0	111710000
2476	MH0006_GL0222861	5	0	0.00053191	0	0	0	0	0	0	0	0	0	0	0	0	0	0	0	0	0	0	0	0	0	2	0	0	0	0	0	0	0	0	0	0	0	0	0	0	0	0	0	0	0	0	0	0	51461000
7446	O2.UC36-0_GL0149438	5	0	0.0046078	0	0	0	0	0	0	0	0	0	0	0	0	0	0	0	0	0	0	0	0	0	1	0	0	0	0	0	0	0	0	0	0	0	0	0	0	0	0	0	0	0	0	0	0	6585500
6215	MH0374_GL0067935	2	1	1	0	0	0	0	0	0	0	0	0	0	0	0	1	0	0	0	0	0	0	0	0	0	0	0	73175000	0	0	0	0	0	0	0	0	0	0	0	0	0	0	0	0	0	0	0	0
3885	MH0111_GL0084909	6	0	0.0032021	0	0	0	0	0	0	0	0	0	0	0	0	0	0	0	0	0	1	2	0	0	2	0	0	10796000	0	0	0	0	0	0	0	0	0	0	0	22545000	0	50283000	0	0	0	0	0	95879000
4927	MH0212_GL0015370	12	5	0	0	0	0	0	0	0	0	0	0	0	0	0	0	0	0	0	0	2	1	0	0	14	0	0	0	0	0	0	0	0	0	0	0	0	0	0	28098000	0	40076000	0	0	0	0	0	646300000
1990	MH0009_GL0015984	4	4	0	0	0	0	0	0	0	0	0	0	0	0	0	5	0	0	0	0	4	1	0	0	0	0	0	87844000	0	0	0	8878200	0	0	0	0	0	0	0	33628000	0	29830000	0	0	0	0	0	0
1327	T2D-48A_GL0022405	3	1	0	0	0	0	0	0	0	0	0	0	0	0	0	0	0	0	0	0	0	0	0	0	0	2	0	0	0	0	0	0	0	0	0	0	0	0	0	0	0	0	0	0	0	0	0	0
4696	MH0427_GL0029657	3	0	0	0	0	0	0	0	0	0	0	0	0	0	0	2	0	0	0	0	2	0	0	0	0	0	0	115610000	0	0	0	0	0	0	0	0	0	0	0	43996000	0	13617000	0	0	0	0	0	0
162	O2.UC28-0_GL0154272	3	1	0	0	0	0	0	0	0	0	0	0	0	0	0	0	0	0	0	2	0	0	0	2	1	0	0	0	0	0	0	0	0	0	0	0	0	0	0	0	0	0	0	0	0	0	35052000	20191000
3292	MH0185_GL0128140	1	1	0	0	0	0	0	0	0	0	0	0	0	0	0	1	0	0	0	0	2	2	0	0	0	0	0	55147000	0	0	0	0	0	0	0	0	0	0	0	32670000	0	13886000	0	0	0	0	0	0
5477	MH0276_GL0156223	4	1	0	0	0	0	0	0	0	0	0	0	0	0	0	3	0	1	0	0	2	1	0	0	0	0	0	25194000	0	0	0	0	0	0	0	0	0	0	0	8651400	0	0	0	0	0	0	0	0
1708	T2D-77A_GL0062890	1	1	0.0030077	0	0	0	0	0	0	0	0	0	0	0	0	0	0	0	1	0	0	0	0	0	0	0	0	0	0	0	0	0	0	0	0	16205000	0	0	0	0	0	0	0	0	0	0	0	0
567	MH0415_GL0236987	1	1	0.0045993	0	0	0	0	0	0	0	0	0	0	0	0	0	0	0	0	0	0	1	0	0	0	0	0	0	0	0	0	0	0	0	0	0	0	0	0	0	0	26265000	0	0	0	0	0	0
6963	T2D-110A_GL0015775	4	1	0	0	0	0	0	0	0	0	0	0	0	0	0	0	0	0	0	0	0	0	0	1	1	1	2	0	0	0	0	0	0	0	0	0	0	0	0	0	0	0	0	0	0	0	21218000	0
695	V1.CD40-0_GL0068449	1	1	0	0	0	0	0	0	0	0	0	0	0	0	0	1	0	0	0	0	0	0	0	0	0	0	0	8754500	0	0	0	0	0	0	0	0	0	0	0	0	0	0	0	0	0	0	0	0
4723	MH0191_GL0187205	1	1	0.0027875	0	0	0	0	0	0	0	0	0	0	0	1	0	0	0	0	0	0	0	0	0	0	0	0	0	0	0	0	0	0	0	0	0	0	0	0	0	0	0	0	7108500	0	0	0	0
1177	MH0402_GL0225168	1	1	0.00053043	0	0	0	0	0	0	0	0	0	0	0	0	0	0	0	0	0	0	0	0	0	1	0	0	0	0	0	0	0	0	0	0	0	0	0	0	0	0	0	0	0	0	0	0	34288000
8766	V1.CD7-0_GL0016054	1	1	0.0069004	0	0	0	0	0	0	0	0	0	0	0	0	0	0	0	1	0	0	0	0	0	0	0	0	0	0	0	0	0	0	0	0	7382200	0	0	0	0	0	0	0	0	0	0	0	0
4670	MH0188_GL0137769	1	1	0.00040448	0	0	0	0	0	0	0	0	0	0	0	0	0	0	0	0	0	0	0	0	0	1	0	0	0	0	0	0	0	0	0	0	0	0	0	0	0	0	0	0	0	0	0	0	7505200
2668	MH0012_GL0193632	15	1	0.00065694	0	0	0	0	0	0	0	0	0	0	0	0	0	0	0	0	1	0	0	0	0	0	0	0	0	0	0	0	0	0	0	0	0	0	28776000	0	0	0	0	0	0	0	0	0	0
6758	N038A_GL0083898	16	1	0.00066085	0	0	0	0	0	0	0	0	0	0	0	0	0	0	0	0	0	0	0	0	1	0	0	0	0	0	0	0	0	0	0	0	0	0	0	0	0	0	0	0	0	0	0	17940000	0
8629	V1.UC33-0_GL0075534	4	4	0	0	0	0	0	0	0	0	0	0	0	0	0	0	0	0	0	0	0	0	0	7	0	0	0	0	0	0	0	0	0	0	0	0	0	0	0	0	0	0	0	0	0	0	160280000	0
7165	O2.UC14-2_GL0102877	18	1	0.0012692	0	0	0	0	0	0	0	0	0	0	0	0	0	0	0	0	0	2	0	0	0	0	2	0	10256000	0	0	0	0	0	0	0	0	0	0	0	15287000	0	0	0	0	0	0	0	0
3000	MH0032_GL0003761	20	2	0	0	0	0	0	0	0	0	0	0	0	0	0	0	3	0	0	1	2	0	0	27	0	3	0	10374000	0	0	0	9566400	0	0	0	0	0	6401900	0	20028000	0	0	0	0	0	0	2061700000	0
2252	MH0003_GL0074374	2	2	0.0027828	0	0	0	0	0	0	0	0	0	0	0	0	0	0	0	0	0	0	0	0	0	0	0	2	0	0	0	0	0	0	0	0	0	0	0	0	0	0	0	0	0	0	0	0	0
8419	V1.CD3-0-PN_GL0074374	5	1	1	0	0	0	0	0	0	0	0	0	0	0	0	0	0	0	0	0	0	0	0	0	0	0	0	0	0	38058000	0	0	0	0	0	0	0	0	0	0	0	0	0	0	0	0	0	0
3928	MH0101_GL0090824	13	0	0	0	0	0	0	0	0	0	0	0	0	0	0	0	0	0	0	0	0	0	0	0	0	3	0	0	0	0	0	0	0	0	0	0	0	0	0	0	0	0	0	0	0	0	0	0
9080	V1.UC11-5_GL0178258	3	0	0	0	0	0	0	0	0	0	0	0	0	0	0	0	0	0	1	0	0	0	0	0	0	0	0	0	0	0	0	0	0	0	0	0	0	0	0	0	0	0	0	0	0	0	0	0
7249	O2.UC17-2_GL0118149	4	1	0.00053426	0	0	0	0	0	0	0	0	0	0	0	0	0	0	0	0	0	2	0	0	0	0	0	0	0	0	0	0	0	0	0	0	0	0	0	0	15560000	0	0	0	0	0	0	0	0
7023	O2.CD1-0_GL0035965	7	1	0.0007772	0	0	0	0	0	0	0	0	0	0	0	0	1	0	0	0	0	0	0	0	0	0	0	0	6260100	0	0	0	0	0	0	0	0	0	0	0	0	0	0	0	0	0	0	0	0
179	MH0012_GL0240365	4	2	0	0	0	0	0	0	0	0	0	0	0	0	0	0	3	0	0	0	0	0	0	0	0	0	0	0	0	0	0	139440000	0	0	0	0	0	0	0	0	0	0	0	0	0	0	0	0
2208	MH0309_GL0002116	1	1	0	0	0	0	0	0	0	0	0	0	0	0	0	0	0	0	0	0	0	0	0	0	0	1	0	0	0	0	0	0	0	0	0	0	0	0	0	0	0	0	0	0	0	0	0	0
4980	MH0222_GL0198164	3	1	0.00013784	0	0	0	0	0	0	0	0	0	0	0	0	0	0	0	0	0	1	0	0	0	0	0	0	0	0	0	0	0	0	0	0	0	0	0	0	64158000	0	0	0	0	0	0	0	0
5769	MH0309_GL0167461	1	1	0.003015	0	0	0	0	0	0	0	0	0	0	0	0	0	0	0	0	0	0	0	0	0	0	1	0	28064000	0	0	0	0	0	0	0	0	0	0	0	0	0	0	0	0	0	0	0	0
9311	V1.UC50-1_GL0043827	6	0	0.0081399	0	0	0	0	0	0	0	0	0	0	0	0	0	0	0	1	0	1	0	0	0	0	0	0	0	0	0	0	0	0	0	0	22237000	0	0	0	41570000	0	0	0	0	0	0	0	0
4402	MH0148_GL0067799	1	1	0.00027307	0	0	0	0	0	0	0	0	0	0	0	0	0	0	1	1	0	0	1	0	1	1	0	0	0	0	0	0	0	0	93073000	0	19190000	0	0	0	0	0	129340000	0	0	0	0	238320000	108010000
6899	NLM006_GL0041032	11	1	0	0	0	0	0	0	0	0	0	0	0	0	0	0	0	9	4	0	3	2	0	1	0	0	0	0	0	0	0	0	0	218450000	0	31627000	0	0	0	117410000	0	104130000	0	0	0	0	58527000	0
5001	MH0227_GL0010162	7	2	0	0	0	0	0	0	0	0	0	0	0	0	0	1	0	0	0	0	2	1	0	5	3	1	0	0	0	0	0	0	0	0	0	0	0	0	0	112030000	0	121470000	0	0	0	0	0	0
5105	MH0233_GL0048863	14	2	0	0	0	0	0	0	0	0	0	0	0	0	0	0	0	1	1	0	12	16	0	1	1	8	0	0	0	0	0	0	0	84093000	0	19497000	0	0	0	402550000	0	811720000	0	0	0	0	166640000	72201000
3563	MH0075_GL0035997	2	2	0	0	0	0	0	0	0	0	0	0	0	0	0	0	0	0	0	0	1	0	0	1	0	0	0	0	0	0	0	0	0	0	0	0	0	0	0	0	0	0	0	0	0	0	110630000	0
6896	NLM005_GL0027231	1	1	0	0	0	0	0	0	0	0	0	0	0	0	0	0	0	0	0	0	0	1	2	0	1	0	0	0	0	0	0	0	0	0	0	0	0	0	0	0	0	1900100	0	6828100	0	0	0	3626500
2367	V1.FI24_GL0040461	4	1	0	0	0	0	0	0	0	0	0	0	0	0	0	0	0	0	0	0	0	0	0	0	2	0	0	0	0	0	0	0	0	0	0	0	0	0	0	0	0	0	0	0	0	0	0	3569600
4543	MH0172_GL0067972	12	0	0.00053269	0	0	0	0	0	0	0	0	0	0	0	0	0	0	0	0	0	0	0	0	1	0	0	0	0	0	0	0	0	0	0	0	0	0	0	0	0	0	0	0	0	0	0	205550000	0
2700	MH0150_GL0082866	7	1	0	0	0	0	0	0	0	0	0	0	0	0	0	0	0	0	0	0	0	0	0	2	0	0	0	0	0	0	0	0	0	0	0	0	0	0	0	0	0	0	0	0	0	0	7024100	0
3564	MH0075_GL0035999	3	3	0	0	0	0	0	0	0	0	0	0	0	0	0	0	0	0	0	0	0	0	0	3	0	0	0	0	0	0	0	0	0	0	0	0	0	0	0	0	0	0	0	0	0	0	95796000	0
1920	MH0287_GL0081417	5	0	0	0	0	0	0	0	0	0	0	0	0	0	0	0	0	0	0	0	0	0	0	1	1	0	0	0	0	0	0	0	0	0	0	0	0	0	0	0	0	0	0	0	0	0	0	20841000
3293	MH0052_GL0014792	6	1	0	0	0	0	0	0	0	0	0	0	0	0	0	0	0	0	0	0	1	0	0	0	0	1	0	28004000	0	0	0	0	0	0	0	0	0	0	0	31773000	0	0	0	0	0	0	0	0
1454	MH0222_GL0177615	7	1	0	0	0	0	0	0	0	0	0	0	0	0	0	0	0	0	0	0	1	2	0	5	0	0	0	0	0	0	0	0	0	0	0	0	0	0	0	0	0	0	0	0	0	0	76577000	0
3565	MH0075_GL0036000	14	0	0	0	0	0	0	0	0	0	0	0	0	0	0	0	2	1	0	1	0	0	1	20	0	1	0	0	0	0	0	13913000	0	1460200	0	0	0	9841000	0	0	0	0	0	2113400	0	0	1440200000	0
1205	N042A_GL0033751	2	2	0	0	0	0	0	0	0	0	0	0	0	0	0	0	0	0	0	0	0	0	0	0	2	0	0	0	0	0	0	0	0	0	0	0	0	0	0	0	0	0	0	0	0	0	0	10744000
4063	MH0113_GL0117717	12	1	0	0	0	0	1	0	0	0	0	0	0	0	0	0	0	0	0	0	0	0	0	0	0	0	0	0	0	0	0	0	570910000	0	0	0	0	0	0	0	0	0	0	0	0	0	0	0
6385	MH0404_GL0079092	2	1	0.0015123	0	0	0	0	0	0	0	0	0	0	1	0	0	0	0	0	0	0	0	0	0	0	0	0	0	0	0	0	0	0	0	0	0	0	0	0	0	0	0	0	0	0	495810000	0	0
1071	702446.CUU_0545	2	1	0.0081426	0	0	0	0	0	0	0	0	0	0	0	1	0	0	0	0	0	0	0	0	0	0	0	0	0	0	0	0	10531000	0	0	0	0	0	0	0	0	0	0	0	0	0	0	0	0
2350	MH0005_GL0021429	20	20	0	0	0	0	0	0	0	0	0	0	0	24	0	0	0	0	0	0	0	0	0	0	0	0	0	25703000	0	0	0	0	0	0	0	0	0	0	0	0	0	0	0	0	0	5962800000	0	0
3980	MH0108_GL0014098	1	1	0	0	0	0	0	0	0	0	0	0	0	1	0	0	0	0	0	0	0	0	0	0	0	0	0	0	0	0	0	0	0	0	0	0	0	0	0	0	0	0	0	0	0	21820000	0	0
2428	MH0006_GL0129178	2	2	0	0	0	0	0	0	1	0	0	0	0	0	2	0	0	0	0	0	0	0	0	0	0	0	0	0	0	0	0	0	0	0	0	0	510840000	0	0	0	0	0	0	0	0	0	0	0
2381	MH0006_GL0057815	2	2	0	0	0	0	1	0	0	1	0	0	0	0	1	0	0	0	0	0	0	0	0	0	0	0	0	0	0	244620000	0	0	141380000	0	0	0	0	0	0	0	0	0	0	0	0	0	0	0
1864	ED14A_GL0051612	2	1	0	0	0	0	0	0	0	0	0	0	0	0	0	0	0	0	0	0	0	0	0	1	0	0	0	0	0	0	0	0	0	0	0	0	0	0	0	0	0	0	0	0	0	0	25422000	0
2182	MH0003_GL0010799	1	1	0	0	0	0	0	0	0	0	0	0	0	0	0	0	0	0	0	2	0	0	0	0	0	0	0	0	0	0	0	0	0	0	0	0	0	7027300	0	0	0	0	0	0	0	0	0	0
2251	MH0003_GL0074197	9	6	0	0	0	0	0	0	0	0	0	0	0	0	0	0	0	0	0	0	0	0	0	0	0	0	9	0	0	0	0	0	0	0	0	9025500	0	0	0	0	0	0	0	0	0	12048000	0	0
2779	MH0016_GL0061019	6	6	0	0	0	0	0	0	0	0	0	0	0	0	0	0	0	0	6	0	0	0	0	0	0	0	0	0	0	0	0	0	0	0	0	92307000	0	0	0	0	0	0	0	0	0	0	0	0
2858	MH0020_GL0057781	6	4	0	0	0	0	0	0	0	0	0	0	0	0	0	0	0	0	0	8	0	0	0	0	0	0	0	0	0	0	0	0	0	0	0	0	0	264420000	0	0	0	0	0	0	0	0	0	0
3759	MH0091_GL0000409	2	1	0.0030044	0	0	0	0	0	0	0	0	0	0	0	0	0	0	0	0	0	0	0	0	0	0	0	1	0	0	0	0	8896700	0	0	0	0	0	0	0	0	0	0	0	0	0	0	0	0
2580	MH0010_GL0040570	6	4	0	0	0	0	0	0	0	0	0	0	0	0	0	0	0	0	8	0	0	0	0	0	0	0	0	0	0	0	0	0	0	0	0	77511000	0	0	0	0	0	0	0	0	0	0	0	0
5055	MH0229_GL0002069	3	1	1	0	0	0	0	0	0	0	0	0	0	0	0	0	0	0	0	0	0	0	0	1	0	0	0	0	0	0	0	0	0	0	0	0	0	0	0	0	0	0	0	0	0	0	0	0
2645	MH0012_GL0099017	4	2	0	0	0	0	0	0	0	0	0	0	0	0	0	0	0	2	0	0	0	0	0	0	0	0	0	0	0	0	0	0	0	66131000	0	0	0	0	0	0	0	0	0	0	0	0	0	0
3468	MH0068_GL0000007	16	1	0	0	0	0	0	0	0	0	0	0	0	0	0	0	0	0	0	1	0	0	0	0	0	0	0	0	0	0	0	0	0	0	0	0	0	26774000	0	0	0	0	0	0	0	0	0	0
3878	MH0099_GL0120729	3	3	0	0	0	0	0	0	0	0	0	0	0	0	0	0	0	0	0	0	0	0	0	0	3	0	0	162690000	0	0	0	0	0	0	0	0	0	0	0	0	0	0	0	0	0	0	0	32948000
4530	MH0168_GL0035315	14	0	0	0	0	0	0	0	0	0	0	0	0	0	0	0	0	2	0	0	0	0	0	0	0	0	0	0	0	0	0	0	0	51820000	0	0	0	0	0	0	0	0	0	0	0	0	0	0
6328	MH0399_GL0046040	18	0	0	0	0	0	0	0	0	0	0	0	0	0	0	0	0	1	0	0	0	0	0	0	0	0	0	0	0	0	0	0	0	142240000	0	0	0	0	0	0	0	0	0	0	0	0	0	0
1390	873513.HMPREF6485_0431	4	3	0	0	0	0	0	0	0	0	0	0	0	0	0	0	5	0	0	0	0	0	0	0	0	0	0	13870000	0	0	0	96129000	0	0	0	0	0	0	0	0	0	0	0	0	0	0	0	0
1397	873513.HMPREF6485_1145	14	10	0	0	0	0	0	0	0	0	0	0	0	0	0	0	16	0	0	0	0	0	0	0	0	0	0	0	0	0	0	734980000	0	0	0	0	0	0	0	0	0	0	0	0	0	0	0	0
1399	873513.HMPREF6485_1439	8	8	0	0	0	0	0	0	0	0	0	0	0	0	0	0	10	0	0	0	0	0	0	0	0	0	0	0	0	0	0	259570000	0	0	0	0	0	0	0	0	0	0	0	0	0	0	0	0
1837	ED12A_GL0036657	3	3	0	0	0	0	0	0	0	0	0	0	0	0	0	0	3	0	0	0	0	0	0	0	0	0	0	0	0	0	0	75988000	0	0	0	0	0	0	0	0	0	0	0	0	0	0	0	0
2054	MH0002_GL0025082	8	5	0	0	0	0	0	0	0	0	0	0	0	0	0	0	0	0	0	0	0	0	0	0	0	0	8	0	0	0	0	0	0	0	0	0	0	41829000	0	0	0	0	40639000	0	0	0	0	0
6890	NLM004_GL0024369	6	0	0	0	0	0	0	0	0	0	0	0	0	0	0	1	0	0	0	0	0	0	0	0	0	0	0	13394000	0	0	0	0	0	0	0	0	0	0	0	0	0	0	0	0	0	0	0	0
7878	SZEY-10A_GL0011395	5	5	0	0	0	0	0	0	0	0	0	0	0	0	0	0	5	0	0	0	0	0	0	0	0	0	0	0	0	0	0	171580000	0	0	0	0	0	0	0	0	0	0	0	0	0	0	0	0
7880	SZEY-10A_GL0015674	3	2	0	0	0	0	0	0	0	0	0	0	0	0	0	0	3	0	0	0	0	0	0	0	0	0	0	0	0	0	0	15011000	0	0	0	0	0	0	0	0	0	0	0	0	0	0	0	0
7887	SZEY-10A_GL0032398	5	5	0	0	0	0	0	0	0	0	0	0	0	0	0	0	7	0	0	0	0	0	0	0	0	0	0	0	0	0	0	230120000	0	0	0	0	0	0	0	0	0	0	0	0	0	0	0	0
9029	V1.FI36_GL0046406	5	0	0.0089569	0	0	0	0	0	0	0	0	0	0	0	0	0	0	0	0	0	2	0	0	0	0	0	0	87105000	0	0	0	0	0	0	0	0	0	0	0	63219000	0	0	0	0	0	0	0	0
2472	MH0006_GL0216216	6	6	0	0	0	0	0	0	0	0	0	0	0	2	0	0	0	0	0	0	0	0	0	0	0	6	0	0	0	0	0	0	0	0	0	0	0	0	0	0	0	0	0	0	0	0	0	0
3084	MH0038_GL0024851	23	13	0	0	0	0	0	0	0	0	0	0	0	3	0	0	0	28	0	0	0	0	0	0	0	0	0	6407100	0	0	0	0	0	1124400000	0	0	0	0	0	0	0	0	0	0	0	11935000	0	0
3905	MH0101_GL0033507	9	8	0	0	0	0	4	0	0	0	0	0	0	0	0	0	0	0	0	0	0	0	7	0	0	0	0	0	0	0	0	0	626220000	0	0	0	0	0	0	0	0	0	0	332750000	0	0	0	0
3239	MH0046_GL0045991	6	0	0	0	0	0	0	0	0	0	3	0	0	0	0	0	0	0	0	0	1	0	0	0	0	0	0	0	0	0	0	0	0	0	0	0	0	0	0	17636000	93289000	0	0	0	0	0	0	0
2081	MH0002_GL0039474	9	8	0	0	0	0	0	0	0	0	0	0	0	0	0	0	0	0	0	0	0	0	0	0	0	1	10	18016000	0	0	0	0	0	0	0	0	0	0	0	0	0	0	0	0	0	0	45877000	0
2105	MH0002_GL0048892	9	8	0	0	0	0	0	0	0	0	0	0	0	0	0	0	0	0	0	0	0	0	0	0	0	9	4	0	0	0	0	0	0	0	0	0	0	0	0	0	0	0	0	0	0	0	0	61462000
3075	MH0038_GL0006133	3	2	0	0	0	0	0	0	0	0	0	0	0	0	0	0	0	1	4	0	0	0	0	0	0	0	0	0	0	0	0	0	0	13310000	0	23511000	0	0	0	0	0	0	0	0	0	0	0	0
3963	MH0106_GL0037033	4	3	0	0	0	0	0	0	0	0	0	0	0	0	0	0	0	1	0	0	0	0	0	0	0	0	4	0	0	0	0	0	0	0	0	0	0	0	0	0	0	0	0	0	0	0	22195000	0
4134	MH0121_GL0004069	3	1	0.0010254	0	0	0	0	0	0	0	0	0	0	0	0	0	0	0	1	0	0	1	0	0	0	0	0	0	0	0	0	0	0	0	0	201270000	0	0	0	0	0	67254000	0	0	0	0	0	0
4164	MH0123_GL0059719	5	5	0	0	0	0	0	0	0	0	0	0	0	0	0	1	0	0	0	0	0	0	0	0	0	0	6	15899000	0	0	0	0	0	0	0	0	268540000	0	0	16703000	0	0	0	0	0	41491000	0	0
4523	MH0165_GL0120619	5	4	0	0	0	0	0	0	0	0	0	0	0	0	0	0	3	0	0	2	0	0	0	0	0	0	0	107380000	0	0	0	58982000	0	0	0	0	0	45435000	0	0	0	0	0	0	0	0	0	0
5931	MH0335_GL0072395	19	17	0	0	0	0	0	0	0	0	0	0	0	0	0	0	0	0	0	0	0	0	0	24	28	0	0	0	0	0	0	0	0	0	0	0	0	0	0	0	0	0	0	0	0	0	1523900000	1668800000
6867	NLF007_GL0008490	1	1	0	0	0	0	0	0	0	0	0	0	0	0	0	0	0	1	0	0	0	0	0	1	0	0	0	0	0	0	0	0	0	0	0	0	0	0	0	0	0	0	0	0	0	0	91623000	0
2031	O2.UC58-0_GL0021552	2	2	0	0	0	0	0	0	0	0	0	0	0	0	0	0	1	0	1	0	0	0	0	0	0	0	0	0	0	0	0	13580000	0	0	0	0	0	0	0	0	0	0	0	0	0	0	0	0
260	159146620-stool1_revised_C321103_1_gene11577	10	1	0	0	0	0	0	0	0	0	0	0	0	0	0	0	0	0	0	0	0	0	0	0	0	1	2	0	0	0	0	0	0	0	0	0	0	0	0	0	0	0	0	0	0	0	0	0
8847	V1.FI09_GL0148530	2	2	0	0	0	0	0	0	0	0	0	0	0	0	0	0	0	0	0	0	3	1	0	0	0	0	0	0	0	0	0	0	0	0	0	0	0	0	0	21383000	0	14078000	0	0	0	0	0	0
3010	MH0033_GL0070924	18	7	0	0	0	0	0	0	0	0	0	0	0	0	0	0	5	18	21	0	0	0	0	0	0	0	0	73297000	0	0	0	187110000	0	596300000	0	1060900000	0	0	0	0	0	0	0	0	0	0	0	0
3273	MH0051_GL0005275	14	14	0	0	0	0	0	0	0	0	0	0	0	0	0	0	0	4	12	0	0	0	0	0	0	0	3	87897000	0	0	0	0	0	76223000	0	466830000	0	0	0	41172000	0	82457000	0	0	0	38343000	0	0
6691	N001A_GL0009821	7	6	0	0	0	0	0	0	0	0	0	0	0	0	0	0	8	4	0	3	0	0	0	0	0	0	0	0	0	0	0	200780000	0	71858000	0	0	0	88309000	0	0	0	0	0	0	0	0	0	0
3879	MH0099_GL0120733	19	0	0	0	0	0	0	0	0	0	0	0	0	0	0	0	0	31	0	1	0	0	0	4	0	0	0	4011200	0	0	0	0	0	2474000000	0	0	0	13121000	0	0	0	0	0	0	0	0	15048000	0
9231	V1.UC31-0_GL0076672	12	0	0.00040766	0	0	0	0	0	0	0	0	0	0	0	0	0	0	0	0	0	0	0	0	1	1	0	1	0	0	0	0	0	0	0	0	0	0	0	0	0	0	0	0	0	0	0	47814000	128040000
2814	MH0018_GL0015600	7	0	0	0	0	0	0	0	0	0	1	0	0	0	0	2	0	0	0	0	3	1	0	0	0	0	0	101950000	0	0	0	0	0	0	0	0	0	0	0	45063000	0	0	0	0	0	0	0	0
2344	MH0005_GL0016200	21	1	0	0	0	0	0	0	0	0	1	0	0	1	0	2	0	0	0	0	1	0	1	0	0	0	0	144800000	0	0	0	0	0	0	0	0	0	0	0	41749000	743600000	13401000	0	46217000	0	495220000	24218000	0
6833	N085A_GL0065515	13	2	0	0	0	0	0	0	0	0	0	0	0	0	0	0	0	0	0	1	0	0	0	0	6	1	3	114550000	0	0	0	0	0	0	0	0	505400000	150330000	0	0	0	0	0	0	0	0	0	187590000
1711	DOM005_GL0033174	14	0	0	0	0	0	0	0	0	0	0	0	0	0	0	0	0	2	0	0	0	0	3	0	0	1	1	0	0	0	0	0	0	10052000	0	0	0	0	0	0	0	0	0	16157000	0	0	0	0
1997	MH0002_GL0000732	10	9	0	0	0	0	0	0	0	0	0	0	0	0	3	0	0	2	1	0	0	0	0	10	0	0	1	0	0	0	0	0	0	7119400	0	5911200	0	0	0	0	9272800	0	0	0	0	0	552880000	0
3091	MH0038_GL0043953	17	14	0	0	0	0	0	0	0	1	0	0	0	0	0	0	0	0	22	0	6	7	0	0	0	0	9	12008000	0	28771000	53147000	0	0	0	0	569360000	0	0	42790000	258020000	0	279290000	0	0	0	0	0	0
3955	MH0105_GL0048929	16	16	0	0	0	0	1	0	0	0	0	0	0	0	0	0	5	0	13	1	5	0	0	0	0	0	0	0	0	0	0	107380000	0	0	0	202520000	0	19522000	0	44719000	0	0	0	0	0	0	0	0
270	159166850-stool1_revised_scaffold18769_1_gene132498	18	13	0	0	0	0	0	0	0	0	2	0	0	0	0	16	0	0	0	0	27	18	2	0	0	0	0	1190100000	0	0	0	0	0	0	0	0	0	0	0	3351900000	90592000	1186800000	0	22441000	0	0	0	0
6285	MH0389_GL0052809	22	1	0	0	0	0	0	0	0	0	3	0	0	16	0	24	0	0	0	0	11	8	13	0	0	0	0	1537400000	0	0	0	0	0	0	0	0	0	0	0	355040000	907720000	211420000	0	275370000	0	3024800000	0	0
2566	MH0010_GL0030129	11	9	0	0	0	0	0	0	0	0	0	0	0	0	0	0	0	1	13	1	0	0	0	0	0	2	1	0	0	0	0	0	0	6225600	0	213070000	0	0	0	0	0	0	0	0	0	0	0	5877900
3891	MH0100_GL0145684	6	4	0	0	0	0	0	0	0	0	0	0	0	0	0	0	2	1	7	0	0	3	0	0	0	0	1	0	0	0	0	16255000	0	13232000	0	85435000	0	0	0	0	0	20321000	0	0	0	0	0	0
3332	MH0054_GL0021304	21	4	0	0	0	0	1	0	0	0	0	0	0	0	0	0	0	0	0	17	0	0	0	18	19	4	7	37402000	0	0	0	0	24642000	0	0	0	0	2186500000	0	0	0	0	0	0	0	0	969410000	1722800000
2389	MH0006_GL0063412	15	14	0	0	0	0	0	0	0	0	1	0	0	6	0	5	0	0	0	0	4	2	12	0	1	0	0	279090000	0	0	0	0	0	0	0	0	0	0	0	178300000	130590000	50847000	0	790600000	0	483860000	0	0
4665	MH0188_GL0121072	28	18	0	1	1	1	2	0	0	1	1	0	0	1	0	6	16	46	26	0	0	0	0	0	1	0	0	124160000	430300000	96811000	323050000	911600000	190290000	5511700000	203550000	1501400000	0	0	1039700000	0	0	0	0	0	289310000	0	0	8052600
5904	MH0333_GL0067641	11	5	0	0	0	0	0	0	0	0	0	0	0	0	0	0	6	0	1	4	0	0	0	4	1	0	8	0	0	0	0	209620000	0	0	0	0	0	204280000	0	0	0	0	0	0	0	0	146150000	163110000
3155	MH0041_GL0029743	20	18	0	0	0	0	0	0	0	0	0	0	0	0	0	17	6	0	0	29	0	0	0	30	14	6	19	1638500000	0	0	0	215200000	0	0	0	0	0	7874700000	0	0	0	0	0	0	0	125910000	3727000000	909850000
3053	MH0037_GL0027576	23	11	0	0	0	0	0	0	0	0	0	0	0	1	0	0	5	2	2	10	0	0	0	0	19	20	40	59650000	34162000	0	0	234420000	0	77105000	0	25627000	0	1720600000	0	0	183850000	0	0	0	0	1003000000	0	1639400000
4435	MH0152_GL0057791	7	7	0	0	0	0	0	0	0	0	2	0	0	0	0	15	0	0	0	0	0	0	0	0	0	0	0	1310100000	0	0	0	0	0	0	0	0	0	0	0	6373500	1415600000	19407000	0	0	0	37804000	0	0
30	MH0247_GL0005009	1	1	0	0	0	0	0	0	0	0	0	0	0	0	0	0	0	0	0	0	0	0	0	0	0	2	0	0	0	0	0	0	0	0	0	0	0	0	0	0	0	0	0	0	0	0	0	0
621	321967.LSEI_0996	3	3	0	0	0	0	0	0	0	0	0	0	0	0	0	0	0	0	0	0	0	0	3	0	0	0	0	0	0	0	0	0	0	0	0	0	0	0	0	0	0	0	0	104970000	0	0	0	0
203	158499257-stool2_revised_scaffold43051_1_gene61057	1	1	0.0019646	0	0	0	0	0	0	0	0	0	0	1	0	0	0	0	0	0	0	0	0	0	0	0	0	0	0	0	0	0	0	0	0	0	0	0	0	0	0	0	0	0	0	0	0	0
362	159551223-stool2_revised_scaffold40934_1_gene10315	4	2	0	0	0	0	0	0	0	0	0	0	0	2	0	0	0	0	0	0	0	0	0	0	0	0	0	103690000	0	0	0	0	0	0	0	0	0	0	0	0	0	0	0	0	0	125770000	0	0
632	321967.LSEI_1305	10	10	0	0	0	0	0	0	0	0	0	0	0	0	0	0	0	0	0	0	0	0	15	0	0	0	0	0	0	0	0	0	0	0	0	0	0	0	0	0	0	0	0	2311800000	0	0	0	0
633	321967.LSEI_1306	10	10	0	0	0	0	0	0	0	0	0	0	0	0	0	0	0	0	0	0	0	0	17	0	0	0	0	0	0	0	0	0	0	0	0	0	0	0	0	0	0	0	0	6667700000	0	0	0	0
1669	DOF010_GL0042684	7	1	1	0	0	0	0	0	0	0	0	0	0	0	0	0	0	0	0	0	0	0	0	0	0	0	0	0	0	0	40223000	0	0	0	0	0	0	0	0	0	0	0	0	0	0	0	0	0
7479	O2.UC40-1_GL0047011	5	2	0	0	0	0	0	0	0	0	0	0	0	0	0	0	0	0	0	0	2	0	0	0	0	0	0	0	0	0	0	0	0	0	0	0	0	0	0	88512000	0	0	0	0	0	0	0	0
9326	V1.UC5-3_GL0074629	4	1	0.008563	0	0	0	0	0	0	0	0	0	0	0	0	1	0	0	0	0	0	0	0	0	0	0	0	51227000	0	0	0	0	0	0	0	0	0	0	0	0	0	0	0	0	0	0	0	0
9328	V1.UC5-3_GL0104129	3	1	0	0	0	0	0	0	0	0	0	0	0	0	0	0	0	0	0	0	0	1	0	0	0	0	0	0	0	0	0	0	0	0	0	0	0	0	0	0	0	89254000	0	0	0	0	0	0
5212	MH0357_GL0095160	1	1	0	0	0	0	0	0	0	0	0	0	0	0	0	0	2	0	0	0	0	0	0	0	0	0	0	0	0	0	0	9206300	0	0	0	0	0	0	0	0	0	0	0	0	0	0	0	0
774	457396.CSBG_00189	2	1	0.00040328	0	0	0	0	0	0	0	0	0	0	0	0	0	0	0	0	0	1	0	0	0	0	0	0	0	0	0	0	0	0	0	0	0	0	0	0	3764800	0	0	0	0	0	0	0	0
5578	MH0277_GL0041836	3	2	0	0	0	0	0	0	0	0	0	0	0	0	0	3	0	0	0	0	0	0	0	0	0	0	0	45599000	0	0	0	0	0	0	0	0	0	0	0	0	0	0	0	0	0	0	0	0
8135	V1.CD54-0_GL0068327	5	0	0	0	0	0	0	0	0	0	0	0	0	0	0	0	0	0	0	0	0	0	0	0	1	0	0	0	0	0	0	0	0	0	0	0	0	0	0	0	0	0	0	0	0	0	0	20940000
8503	V1.CD15-3_GL0066991	5	0	0	0	0	0	0	0	0	0	0	0	0	0	0	0	0	0	0	0	0	0	0	0	1	0	0	0	0	0	0	0	0	0	0	0	0	0	0	0	0	0	0	0	0	0	0	69733000
9327	V1.UC5-3_GL0078288	1	1	0	0	0	0	0	0	0	0	0	0	0	0	0	0	0	0	0	0	0	1	0	0	0	0	0	0	0	0	0	0	0	0	0	0	0	0	0	0	0	18364000	0	0	0	0	0	0
8341	T2D-29A_GL0106551	7	0	1	0	0	0	0	0	0	0	0	0	0	0	0	0	0	0	0	0	0	0	1	0	0	0	0	0	0	0	0	0	0	0	0	0	0	0	0	0	0	0	0	330150000	0	0	0	0
8348	V1.CD54-0_GL0129316	6	1	1	0	0	0	0	0	0	0	0	0	0	0	0	0	1	0	0	0	0	0	0	0	0	0	0	0	0	0	0	4114100	0	0	0	0	0	0	0	0	0	0	0	0	0	0	0	0
2079	MH0002_GL0039389	7	0	0	0	0	0	0	0	0	0	0	0	0	0	0	0	0	5	0	0	0	0	0	0	0	0	0	0	0	0	0	0	0	44151000	0	0	0	0	0	0	0	0	0	0	0	0	0	0
9365	V1.UC55-0_GL0082394	2	2	0.00027401	0	0	0	0	0	0	0	0	0	0	0	0	0	0	0	0	0	0	0	0	0	0	2	0	0	0	0	0	0	0	0	0	0	0	0	0	0	0	0	0	0	0	0	0	0
1611	MH0012_GL0095921	3	2	0.0099805	0	0	0	0	0	0	0	0	0	0	0	0	0	0	0	0	0	0	1	0	0	0	0	0	0	0	0	0	0	0	0	0	0	0	0	0	0	0	47767000	0	0	0	0	0	0
4275	V1.UC43-0_GL0138797	2	1	0.00077791	0	0	0	0	0	0	0	0	0	0	0	0	0	0	0	0	0	0	0	1	0	0	0	0	0	0	0	0	0	0	0	0	0	0	0	0	0	0	0	0	25836000	0	0	0	0
7746	O2.UC9-2_GL0082873	3	2	0	0	0	0	0	0	0	0	0	0	0	0	0	0	0	0	0	0	0	2	0	0	0	0	0	0	0	0	0	0	0	0	0	0	0	0	0	0	0	56984000	0	0	0	0	0	0
9359	V1.UC55-0_GL0036773	6	6	0	0	0	0	0	0	0	0	0	0	0	0	0	0	0	0	0	0	0	0	0	0	0	7	0	0	0	0	0	0	0	0	0	0	0	0	0	0	0	0	0	0	0	0	0	0
1348	765620695-stool1_revised_C783477_1_gene49263	8	2	0	0	0	0	0	0	0	0	0	0	0	0	0	0	0	0	0	0	0	0	0	0	9	0	0	0	0	0	0	0	0	0	0	0	0	0	0	0	0	0	0	0	0	0	0	426830000
1593	DLM013_GL0088413	7	1	0	0	0	0	0	0	0	0	0	0	0	0	0	0	0	0	0	0	0	0	0	0	2	0	0	0	0	0	0	0	0	0	0	0	0	0	0	0	0	0	0	0	0	0	245970000	569300000
7603	O2.UC48-0_GL0102815	5	1	0	0	0	0	0	0	0	0	0	0	0	0	0	0	0	0	0	0	1	3	0	0	0	0	0	0	0	0	0	0	0	0	0	0	0	0	0	227720000	0	186980000	0	0	0	0	0	0
4944	MH0217_GL0041786	1	1	0	0	0	0	0	0	0	0	0	0	0	0	0	1	0	0	0	0	0	0	0	0	1	0	0	88594000	0	0	0	0	0	0	0	0	0	0	0	0	0	0	0	20925000	0	0	0	132800000
5115	MH0233_GL0066344	13	3	0	0	0	0	0	0	0	0	0	0	0	0	0	0	0	0	0	0	5	9	0	0	0	0	0	0	0	0	0	0	0	0	0	0	0	0	0	481940000	0	369650000	0	0	0	0	0	0
6056	MH0351_GL0049040	4	1	1	0	0	0	0	0	0	0	0	0	0	0	0	1	0	0	0	0	0	0	0	0	1	0	0	63934000	0	0	0	0	0	0	0	0	0	0	0	0	0	0	0	0	0	0	0	468970000
6906	NLM008_GL0047541	8	0	0	0	0	0	0	0	0	0	0	0	0	0	0	0	0	0	0	0	1	1	0	0	0	0	0	0	0	0	0	0	0	0	0	0	0	0	0	28612000	0	0	0	0	0	0	0	0
8949	V1.FI19_GL0060155	2	2	0	0	0	0	0	0	0	0	0	0	0	0	0	0	0	0	0	0	0	2	0	0	1	0	0	0	0	0	0	0	0	0	0	0	0	0	0	0	0	5356300	0	0	0	0	0	0
8280	T2D-173A_GL0000592	1	1	0	0	0	0	0	0	0	0	0	0	0	0	0	0	1	0	0	1	0	0	0	0	0	0	0	0	0	0	0	19638000	0	0	0	0	0	4163400	0	0	0	0	0	0	0	0	0	0
8628	V1.CD3-0-PT_GL0055490	11	0	0	0	0	0	0	0	0	0	0	0	0	0	0	0	0	0	0	0	0	0	0	0	1	1	0	0	0	0	0	0	0	0	0	0	0	0	0	0	0	0	0	0	0	0	0	17975000
3664	MH0086_GL0077208	13	10	0	0	0	0	0	0	0	0	0	0	0	0	0	2	0	0	0	0	0	0	16	0	17	0	0	5377000	0	0	0	0	0	0	0	0	0	0	0	0	0	0	0	823950000	0	0	0	1150100000
8940	V1.FI17_GL0221869	6	3	0	0	0	0	0	0	0	0	0	0	0	0	0	2	0	0	0	0	1	6	0	0	0	0	0	110250000	0	0	0	0	0	0	0	0	0	0	0	93305000	0	332380000	0	91815000	0	0	0	0
4503	O2.UC5-0_GL0093848	3	3	0	0	0	0	0	0	0	0	0	0	0	0	0	2	0	0	0	0	3	2	0	0	0	0	0	74538000	0	0	0	0	0	0	0	0	0	0	0	78353000	0	38705000	0	0	0	0	0	0
4742	MH0193_GL0050092	6	0	0	0	0	0	0	0	0	0	0	0	0	0	0	0	0	0	1	0	0	1	0	0	2	0	0	0	0	0	0	0	0	0	0	0	0	0	0	0	0	2221300	0	0	0	0	0	26972000
4748	MH0193_GL0093565	8	0	0	0	0	0	0	0	0	0	0	0	0	0	0	0	0	2	1	0	0	5	0	0	0	0	0	0	0	0	0	0	0	119510000	0	41085000	0	0	0	0	0	115650000	0	0	0	0	0	0
7741	O2.UC8-2_GL0201661	8	0	0	0	0	0	0	0	0	0	0	0	0	0	0	0	0	0	1	0	1	3	0	0	0	0	0	4932800	0	0	0	0	0	0	0	12859000	0	0	0	36429000	0	35122000	0	0	0	0	0	0
8969	V1.FI26_GL0213289	8	1	0	0	0	0	0	0	0	0	0	0	0	0	0	0	0	0	1	0	1	1	0	0	0	0	0	0	0	0	0	0	0	0	0	13906000	0	0	0	15795000	0	0	0	0	0	0	0	0
3717	MH0088_GL0010457	13	0	0	0	0	0	0	0	0	0	0	0	0	0	0	1	0	0	0	0	3	3	0	0	0	0	0	0	0	0	0	0	0	0	0	0	0	0	0	515040000	0	414610000	0	0	0	0	0	0
7706	O2.UC7-0_GL0141880	12	2	0	0	0	0	0	0	0	0	0	0	0	0	0	2	0	0	0	0	8	6	0	0	0	0	0	233290000	0	0	0	0	0	0	0	0	0	0	0	550780000	0	438200000	0	0	0	0	0	0
5493	MH0277_GL0008100	13	11	0	0	0	0	0	0	0	0	0	0	0	0	0	5	0	0	0	0	3	4	21	0	0	0	0	158760000	0	0	0	0	0	0	0	0	0	0	0	33714000	0	49491000	0	2414100000	0	0	0	0
8911	V1.FI17_GL0129460	5	5	0	0	0	0	0	0	0	0	0	0	0	0	0	1	0	0	0	0	4	2	1	0	0	0	0	44258000	0	0	0	0	0	0	0	0	0	0	0	85461000	0	113060000	0	358540000	0	0	0	0
7024	O2.CD1-0_GL0094602	7	0	0.00027315	0	0	0	0	0	0	0	0	0	0	0	0	1	0	1	0	0	1	1	0	1	0	0	0	26309000	0	0	0	0	0	23305000	0	0	0	0	0	55848000	0	59671000	0	0	0	0	75313000	0
7640	O2.UC49-0_GL0152293	15	2	0	0	1	0	0	0	0	0	0	0	0	0	0	6	0	2	3	1	6	6	0	15	29	0	0	208860000	0	0	0	0	0	142510000	0	65452000	0	23562000	0	2214200000	0	1332900000	0	0	0	0	1582000000	5227000000
3602	MH0083_GL0015945	7	6	0	0	0	0	0	1	0	0	0	0	0	0	0	0	11	0	0	0	0	0	0	0	0	0	0	0	0	0	0	470840000	0	0	14512000	0	0	0	0	0	0	0	0	0	0	0	0	0
2167	V1.CD38-0_GL0116298	5	1	0	0	0	0	0	0	0	0	0	0	0	0	0	1	0	0	0	0	1	0	0	0	7	0	0	64287000	0	0	0	0	0	0	0	0	0	0	0	65380000	0	0	0	0	165270000	0	0	159940000
4391	MH0147_GL0077175	2	1	0	0	0	0	0	0	0	0	0	0	0	1	0	0	0	0	0	0	0	1	0	0	0	0	0	0	0	0	0	0	0	0	0	0	0	0	0	0	0	22309000	0	0	0	0	0	0
877	525337.HMPREF0530_0996	8	8	0	0	0	0	0	0	0	0	0	0	0	0	0	0	0	0	0	0	0	0	14	0	0	0	0	0	0	0	0	0	0	0	0	0	0	0	0	0	0	0	0	618220000	0	0	0	0
1040	658655.HMPREF0988_00125	3	1	0	0	0	0	0	0	0	0	0	0	0	0	0	0	0	0	0	0	0	1	0	0	0	0	0	0	0	0	0	0	0	0	0	0	0	0	0	0	0	3486900	0	0	0	0	0	0
1369	823052294-stool1_revised_scaffold11276_1_gene106270	2	1	0.0013906	0	0	0	0	0	0	0	0	0	0	0	0	0	0	0	0	0	0	1	0	0	0	0	0	0	0	0	0	0	0	0	0	0	0	0	0	0	0	16009000	0	0	0	0	0	0
3927	MH0101_GL0090823	3	1	1	0	0	0	0	0	0	0	0	0	0	0	0	0	0	0	0	0	0	1	0	0	0	0	0	0	0	0	0	0	0	0	0	0	0	0	0	0	0	3486900	0	0	0	0	0	0
7038	O2.CD1-0-PT_GL0098933	2	1	0	0	0	0	0	0	0	0	0	0	0	0	0	1	0	1	1	0	1	1	0	2	1	0	0	73433000	0	0	0	0	0	63718000	0	39941000	0	0	0	120770000	0	91606000	0	0	0	0	574020000	421590000
4798	MH0199_GL0070346	5	3	0	0	0	0	0	0	0	0	0	0	0	0	0	1	1	1	1	1	0	1	0	9	5	1	0	66678000	0	0	0	26573000	0	16320000	0	27749000	0	38944000	0	165020000	0	113730000	0	0	0	0	931790000	366470000
1736	MH0139_GL0084542	1	1	0.0027832	0	0	0	0	0	0	0	0	0	0	0	0	0	0	1	0	0	0	0	0	0	0	0	0	0	0	0	0	0	0	6216400	0	0	0	0	0	0	0	0	0	0	0	0	0	0
3722	MH0088_GL0043732	11	0	0.0007771	0	0	0	0	0	0	0	0	0	0	0	0	0	0	0	0	0	0	0	0	0	1	0	0	0	0	0	0	0	0	0	0	0	0	0	0	0	0	0	0	0	0	0	0	13079000
1428	908338.HMPREF9286_0863	2	1	0	0	0	0	0	0	0	0	0	0	0	0	0	0	0	0	0	0	0	0	0	1	1	0	0	0	0	0	0	0	0	0	0	0	0	0	0	0	0	0	0	0	0	0	167430000	135550000
5993	MH0339_GL0152733	5	4	0	0	0	0	0	0	0	0	0	0	0	0	0	2	0	0	0	0	0	2	0	0	0	0	0	0	0	0	0	0	0	0	0	0	0	0	0	0	0	52688000	0	0	0	0	0	0
3783	MH0092_GL0056563	27	16	0	0	0	0	0	0	0	0	0	0	0	0	0	11	0	0	0	0	23	27	0	1	0	0	0	1573700000	0	0	0	0	0	0	0	0	0	0	0	3355000000	0	601610000	0	0	0	0	193580000	10007000
5461	MH0275_GL0013942	45	31	0	0	0	0	0	0	0	0	0	0	0	0	0	22	0	0	0	0	1	2	0	85	69	0	0	2130400000	0	0	0	0	0	0	0	0	0	0	0	49728000	0	53375000	0	0	0	0	50096000000	28214000000
5732	MH0425_GL0022869	2	2	0	0	0	0	0	0	0	0	0	0	0	0	0	0	0	0	0	0	3	3	0	0	0	0	0	0	0	0	0	0	0	0	0	0	0	0	0	125020000	0	140290000	0	0	0	0	0	0
8412	T2D-61A_GL0009759	4	4	0	0	0	0	0	0	0	0	0	0	0	0	0	0	0	0	0	0	0	0	0	0	5	0	0	1806200	0	0	0	0	0	0	0	0	0	0	0	0	0	0	0	0	0	0	0	129750000
2753	MH0014_GL0110432	9	9	0	0	0	0	0	0	0	0	0	0	0	0	0	0	0	0	0	0	8	11	0	0	0	0	0	0	0	0	0	0	0	0	0	0	0	0	0	427480000	0	435850000	0	0	0	0	0	0
9	1006551.KOX_09730	18	18	0	0	0	0	0	0	0	0	0	0	0	0	0	0	0	0	0	0	0	0	0	0	2	18	13	0	0	0	0	0	0	0	0	0	10348000	0	0	11831000	0	0	0	0	0	0	14440000	27380000
1480	BGI-34A_GL0087234	4	1	0	0	0	0	0	0	0	0	0	0	0	0	0	0	0	0	0	0	0	1	0	0	5	0	0	0	0	0	0	0	0	0	0	0	0	0	0	0	0	0	0	0	0	0	0	206770000
8226	T2D-135A_GL0064075	3	1	0	0	0	0	0	0	0	0	0	0	0	0	0	0	0	0	0	0	0	0	0	0	3	0	0	0	0	0	0	0	0	0	0	0	0	0	0	0	0	0	0	0	0	0	0	59134000
1	MH0277_GL0047440	2	1	0	0	0	0	0	0	0	0	0	0	0	0	0	0	0	0	0	0	0	0	0	0	0	0	1	0	0	0	0	0	0	0	0	0	0	0	0	0	0	0	0	0	0	0	0	0
7600	O2.UC48-0_GL0087018	1	1	1	0	0	0	0	0	0	0	0	0	0	0	0	0	0	0	0	1	0	0	0	0	0	0	0	0	0	0	0	0	0	0	0	0	0	94419000	0	0	0	0	0	0	0	0	0	0
7300	O2.UC22-1_GL0172515	1	1	0.0088583	0	0	0	0	0	0	0	0	0	0	0	0	0	0	0	0	0	0	0	0	0	1	0	0	0	0	0	0	0	0	0	0	0	0	0	0	0	0	0	0	0	0	0	0	555890000
900	537013.CLOSTMETH_01623	1	1	0.0051165	0	0	0	0	0	0	0	0	0	0	0	0	0	0	1	0	0	0	0	0	0	0	0	0	0	0	0	0	0	0	189880000	0	0	0	0	0	0	0	0	0	0	0	0	0	0
4810	MH0199_GL0127592	2	1	0.00013723	0	0	0	0	0	0	0	0	0	0	0	0	0	0	0	0	0	1	0	0	0	0	0	0	0	0	0	0	0	0	0	0	0	0	0	0	11020000	0	0	0	0	0	0	0	0
8209	T2D-132A_GL0091698	3	3	0	0	0	0	0	0	0	0	0	0	0	0	0	0	0	0	3	0	0	0	0	0	0	0	0	0	0	0	0	0	0	0	0	50195000	0	0	0	0	0	0	0	0	0	0	0	0
498	MH0070_GL0039406	1	1	0.003959	0	0	0	0	0	0	0	0	0	0	0	0	0	0	1	0	0	0	0	0	0	0	0	0	0	0	0	0	0	0	32782000	0	0	0	0	0	0	0	0	0	0	0	0	0	0
7086	O2.UC11-1_GL0112116	1	1	0.0045029	0	0	0	0	0	0	0	0	0	0	0	0	0	0	0	1	0	0	0	0	0	0	0	0	0	0	0	0	0	0	0	0	115510000	0	0	0	0	0	0	0	0	0	0	0	0
6259	MH0383_GL0114331	4	3	0	0	0	0	0	0	0	0	0	0	0	0	0	0	0	0	0	0	3	2	0	0	0	0	0	0	0	0	0	0	0	0	0	0	0	0	0	35259000	0	83592000	0	0	0	0	0	0
5529	MH0277_GL0024597	4	4	0	0	0	0	0	0	0	0	0	0	0	0	0	3	0	0	0	0	0	0	4	0	0	0	0	16444000	0	0	0	0	0	0	0	0	0	0	0	0	0	0	0	43220000	0	0	0	0
4396	MH0147_GL0144787	1	1	0.0060674	0	0	0	0	0	0	0	0	0	0	0	0	1	0	0	0	0	1	0	0	0	0	0	0	160620000	0	0	0	0	0	0	0	0	0	0	0	144620000	0	0	0	0	0	39476000	0	0
92	T2D-132A_GL0088600	2	2	0	0	0	0	0	0	0	0	0	0	0	0	0	0	1	0	3	0	0	0	0	0	0	0	0	0	0	0	0	6920400	0	0	0	30647000	0	0	0	0	0	0	0	0	0	0	0	0
1882	MH0257_GL0130933	2	2	0	0	0	0	0	0	0	0	0	0	0	0	0	0	0	0	0	0	0	0	0	3	1	0	0	0	0	0	0	0	0	0	0	0	0	0	0	0	0	0	0	0	0	0	11278000	16269000
1729	DOM012_GL0003828	4	1	0.0019649	0	0	0	0	0	0	0	0	0	0	0	0	0	0	1	0	0	0	0	0	0	0	0	2	0	0	0	0	0	0	53231000	0	0	0	0	0	0	0	0	0	0	0	0	0	0
4608	MH0184_GL0084437	3	3	0	0	0	0	0	0	0	0	0	0	0	0	0	5	0	0	0	0	2	2	0	0	0	0	0	786410000	0	0	0	0	0	0	0	0	0	0	0	549750000	0	356460000	0	0	0	0	0	0
2666	MH0012_GL0183867	2	1	0.0064739	0	0	0	0	0	0	0	0	0	0	0	0	0	1	1	0	0	0	0	0	0	0	1	1	0	0	0	0	1495000000	0	733540000	0	0	0	0	0	0	0	0	0	0	0	0	0	0
5469	MH0276_GL0022543	2	1	0	0	0	0	0	0	0	0	0	0	0	0	0	1	0	0	0	0	1	0	0	0	1	0	1	20099000	0	0	0	0	0	0	0	0	0	0	0	20814000	0	0	0	0	0	0	0	8058700
3612	MH0083_GL0039945	8	5	0	0	0	0	0	0	0	0	0	0	0	0	0	0	1	4	7	0	0	0	0	0	0	1	12	0	0	0	0	34826000	3443800000	71744000	0	159870000	0	0	0	0	0	0	0	0	0	0	0	0
[truncated: 29 more columns]

## Sheet: Table S8
Table S8: Microbial taxa at different taxonomic levels identified by iMetalab as the source of MEVs proteome.
Name	Rank	Superkingdom	Kingdom	Phylum	Class	Order	Family	Genus	Species	LFQ intensity D8F	LFQ intensity D8S	LFQ intensity D9S	LFQ intensity D10S	LFQ intensity D1F	LFQ intensity D1S	LFQ intensity D2F	LFQ intensity D2S	LFQ intensity D3F	LFQ intensity D3S	LFQ intensity D4F	LFQ intensity D4S	LFQ intensity D5F	LFQ intensity D5S	LFQ intensity D6F	LFQ intensity D6S	LFQ intensity D7F	LFQ intensity D7S	LFQ intensity D11S	LFQ intensity D11F	LFQ intensity D10F	LFQ intensity D13F	LFQ intensity D12F	LFQ intensity D12S
Bacteroides cellulosilyticus	Species	Bacteria		Bacteroidetes	Bacteroidia	Bacteroidales	Bacteroidaceae	Bacteroides	Bacteroides cellulosilyticus	42943000	0	0	0	0	0	0	0	0	0	4275951000	0	0	0	0	0	0	0	0	17295000	0	0	34535000	207890000
Bacteria	Superkingdom	Bacteria								864256727200	4144442800	25750869400	3567798900	954574681900	477877810000	970910868020	20500875000	764884879230	68017731200	474393342000	75059119000	699931456030	73308519220	753988642200	14789400900	542726787600	22521838400	490574296660	729043856690	1042899910990	420320117980	940319870700	444497499500
Auxenochlorella protothecoides	Species	Eukaryota	Viridiplantae	Chlorophyta	Trebouxiophyceae	Chlorellales	Chlorellaceae	Auxenochlorella	Auxenochlorella protothecoides	0	0	0	0	0	0	0	0	0	0	0	0	0	0	0	0	0	0	0	7714800	0	0	0	0
Prevotella dentalis	Species	Bacteria		Bacteroidetes	Bacteroidia	Bacteroidales	Prevotellaceae	Prevotella	Prevotella dentalis	39032000	0	0	0	43824000	0	0	0	14801000	0	0	0	169150000	0	61209000	0	90155000	0	49221000	0	0	0	0	0
Coriobacteriales	Order	Bacteria		Actinobacteria	Coriobacteriia	Coriobacteriales				2749057800	0	0	0	2923531300	0	1336435900	0	421793500	0	29806000	0	11523536700	85445000	4509375300	0	830586900	0	56641600	158093700	1527094800	0	68319900	1000779000
Coriobacteriia	Class	Bacteria		Actinobacteria	Coriobacteriia					2749057800	0	0	0	2923531300	0	1336435900	0	421793500	0	124225000	0	11523536700	85445000	4509375300	0	830586900	0	56641600	158093700	1527094800	0	68319900	1000779000
Afipia	Genus	Bacteria		Proteobacteria	Alphaproteobacteria	Rhizobiales	Bradyrhizobiaceae	Afipia		0	0	0	0	0	0	0	0	0	0	38828000	0	0	0	0	0	10563000	0	0	0	55503000	21641000	14238000	49475000
Oribacterium sinus	Species	Bacteria		Firmicutes	Clostridia	Eubacteriales	Lachnospiraceae	Oribacterium	Oribacterium sinus	0	0	0	0	0	0	0	0	95229000	0	0	0	0	0	0	0	0	0	0	0	0	0	0	0
Dialister	Genus	Bacteria		Firmicutes	Negativicutes	Veillonellales	Veillonellaceae	Dialister		380795000	0	0	0	248112200	0	188699000	0	8648900	0	0	0	1159056700	0	538148000	0	69478000	0	0	4175723500	101758400	612660600	55030000	23662000
Tannerella sp. oral taxon HOT-286	Species	Bacteria		Bacteroidetes	Bacteroidia	Bacteroidales	Tannerellaceae	Tannerella	Tannerella sp. oral taxon HOT-286	0	0	0	0	0	0	0	0	0	0	0	0	0	0	0	0	4275300	0	0	14101000	0	12611000	12876000	0
Bifidobacteriales	Order	Bacteria		Actinobacteria	Actinomycetia	Bifidobacteriales				48564026100	114918000	279952000	81547000	48642383800	710815000	54167708000	94648000	7622143100	864296800	581567600	220088800	5339096400	102990000	10708802000	261785000	16431791000	1579600000	721474000	30960373900	14064977000	1146119100	1013610400	3560708100
Oscillibacter	Genus	Bacteria		Firmicutes	Clostridia	Eubacteriales	Oscillospiraceae	Oscillibacter		434407700	0	0	0	137110000	0	91669000	0	0	0	148320000	0	1042020000	0	1164772100	0	0	0	0	223135000	1080951600	197132600	25842000	11175000
Dialister pneumosintes	Species	Bacteria		Firmicutes	Negativicutes	Veillonellales	Veillonellaceae	Dialister	Dialister pneumosintes	27827000	0	0	0	0	0	0	0	0	0	0	0	367806000	0	428528000	0	34954000	0	0	0	101758400	0	0	5025000
Micromonosporales	Order	Bacteria		Actinobacteria	Actinomycetia	Micromonosporales				0	0	0	0	71969000	0	22955000	0	13352000	0	20234000	0	0	0	0	0	0	0	0	0	0	0	0	0
Lacticaseibacillus	Genus	Bacteria		Firmicutes	Bacilli	Lactobacillales	Lactobacillaceae	Lacticaseibacillus		359320400	0	0	0	0	0	0	0	0	0	0	0	0	0	0	0	75126445400	0	0	198223500	109020000	0	158524300	222673400
Marinilabiliales	Order	Bacteria		Bacteroidetes	Bacteroidia	Marinilabiliales				11635000	0	0	0	0	0	0	0	0	0	0	0	14251000	0	0	0	0	0	0	0	0	0	0	0
Phocaeicola coprophilus	Species	Bacteria		Bacteroidetes	Bacteroidia	Bacteroidales		Phocaeicola	Phocaeicola coprophilus	0	0	0	0	0	0	0	0	0	0	0	0	0	0	0	0	0	0	0	0	0	0	0	0
Bacteroides pyogenes	Species	Bacteria		Bacteroidetes	Bacteroidia	Bacteroidales	Bacteroidaceae	Bacteroides	Bacteroides pyogenes	0	0	0	0	0	0	0	0	0	0	0	0	0	0	0	0	0	0	23876000	0	0	0	0	17631000
Phocaeicola plebeius	Species	Bacteria		Bacteroidetes	Bacteroidia	Bacteroidales		Phocaeicola	Phocaeicola plebeius	0	0	0	0	0	0	0	0	0	0	0	0	0	0	0	0	0	578060000	0	0	0	0	0	0
Phocaeicola coprocola	Species	Bacteria		Bacteroidetes	Bacteroidia	Bacteroidales		Phocaeicola	Phocaeicola coprocola	0	0	0	0	0	0	0	0	0	0	0	0	0	0	0	0	0	0	1630000	0	0	0	96269000	0
Ligilactobacillus	Genus	Bacteria		Firmicutes	Bacilli	Lactobacillales	Lactobacillaceae	Ligilactobacillus		4171000	0	0	0	0	0	0	0	0	0	0	0	0	0	0	0	0	0	0	0	0	0	0	0
Rhodopseudomonas	Genus	Bacteria		Proteobacteria	Alphaproteobacteria	Rhizobiales	Bradyrhizobiaceae	Rhodopseudomonas		0	0	0	0	0	0	149930000	0	0	0	0	0	0	0	0	0	0	0	0	0	0	0	0	0
Flavonifractor	Genus	Bacteria		Firmicutes	Clostridia	Eubacteriales	Oscillospiraceae	Flavonifractor		58260000	0	0	0	0	0	14091000	0	0	0	0	0	163440000	57655000	280050000	0	0	0	0	182433900	3818374500	75927900	294826700	0
Rhodopseudomonas palustris	Species	Bacteria		Proteobacteria	Alphaproteobacteria	Rhizobiales	Bradyrhizobiaceae	Rhodopseudomonas	Rhodopseudomonas palustris	0	0	0	0	0	0	149930000	0	0	0	0	0	0	0	0	0	0	0	0	0	0	0	0	0
Coraliomargarita	Genus	Bacteria		Verrucomicrobia	Opitutae	Puniceicoccales	Puniceicoccaceae	Coraliomargarita		160620000	0	0	0	0	0	0	0	0	0	0	0	144620000	0	0	0	0	0	39476000	0	0	0	0	0
Schleiferilactobacillus	Genus	Bacteria		Firmicutes	Bacilli	Lactobacillales	Lactobacillaceae	Schleiferilactobacillus		0	0	0	0	0	0	0	0	0	0	0	0	0	0	0	0	0	0	0	0	48683000	0	0	0
[Clostridium] methylpentosum	Species	Bacteria		Firmicutes	Clostridia	Eubacteriales	Oscillospiraceae		[Clostridium] methylpentosum	0	0	0	0	0	0	189880000	0	0	0	0	0	0	0	0	0	0	0	0	0	0	0	0	0
Prevotella bergensis	Species	Bacteria		Bacteroidetes	Bacteroidia	Bacteroidales	Prevotellaceae	Prevotella	Prevotella bergensis	50990000	0	0	0	0	0	0	0	0	0	0	0	10872000	0	0	0	0	0	0	0	0	0	0	0
Clostridium saccharolyticum	Species	Bacteria		Firmicutes	Clostridia	Eubacteriales	Lachnospiraceae	Lacrimispora	Clostridium saccharolyticum	24435000	0	0	0	0	0	0	172630000	0	0	0	0	49294000	0	17459000	0	0	0	0	0	0	0	0	0
Acidaminococcus sp. (strain BV3L6)	Species	Bacteria		Firmicutes	Negativicutes	Acidaminococcales	Acidaminococcaceae	Acidaminococcus	Acidaminococcus sp. (strain BV3L6)	0	0	0	0	89837000	0	19189000	0	24500000	0	0	0	0	0	0	0	0	0	0	0	0	8868000	162740000	0
[Clostridium] hylemonae	Species	Bacteria		Firmicutes	Clostridia	Eubacteriales	Lachnospiraceae	Lachnoclostridium	[Clostridium] hylemonae	0	0	0	0	0	0	0	0	21937000	0	0	0	0	0	0	0	0	0	0	0	0	0	37580000	0
Schleiferilactobacillus harbinensis	Species	Bacteria		Firmicutes	Bacilli	Lactobacillales	Lactobacillaceae	Schleiferilactobacillus	Schleiferilactobacillus harbinensis	0	0	0	0	0	0	0	0	0	0	0	0	0	0	0	0	0	0	0	0	48683000	0	0	0
Coriobacteriaceae bacterium BV3Ac1	Species	Bacteria		Actinobacteria	Coriobacteriia	Coriobacteriales	Coriobacteriaceae		Coriobacteriaceae bacterium BV3Ac1	0	0	0	0	0	0	0	0	0	0	0	0	19731000	0	0	0	0	0	0	0	0	0	0	0
Basidiomycota	Phylum	Eukaryota	Fungi	Basidiomycota						0	0	0	0	0	0	0	0	0	0	0	0	138489000	0	0	0	0	0	0	0	0	0	0	101310000
Blautia	Genus	Bacteria		Firmicutes	Clostridia	Eubacteriales	Lachnospiraceae	Blautia		777452000	0	13020000	0	1031548000	0	512982900	0	4637599500	114910000	535214000	35972000	1887056700	0	4076191800	0	278210000	0	0	145720000	389670000	46547000	290765800	427441000
Chlamydiales	Order	Bacteria		Chlamydiae	Chlamydiia	Chlamydiales				0	0	0	0	0	0	0	0	0	0	0	0	0	0	20815000	0	0	0	0	0	26944000	0	0	0
Deltaproteobacteria bacterium CSP1-8	Species	Bacteria		Proteobacteria	Deltaproteobacteria				Deltaproteobacteria bacterium CSP1-8	0	0	0	0	0	0	0	0	0	0	0	0	0	0	0	0	0	0	0	0	0	0	0	0
candidate division NC10 bacterium CSP1-5	Species	Bacteria		candidate division NC10					candidate division NC10 bacterium CSP1-5	62755000	0	0	0	0	0	0	0	0	0	0	0	0	0	0	0	211130000	0	0	0	0	0	0	0
Parabacteroides goldsteinii	Species	Bacteria		Bacteroidetes	Bacteroidia	Bacteroidales	Tannerellaceae	Parabacteroides	Parabacteroides goldsteinii	20223000	0	0	0	0	0	0	0	0	0	0	0	0	0	0	0	0	0	86402000	0	0	0	0	0
Alistipes shahii	Species	Bacteria		Bacteroidetes	Bacteroidia	Bacteroidales	Rikenellaceae	Alistipes	Alistipes shahii	23715600	0	0	0	0	0	0	0	0	0	0	0	0	0	0	0	0	0	0	0	0	17747908300	0	0
Candidatus Peregrinibacteria bacterium GW2011_GWC2_33_13	Species	Bacteria		Candidatus Peregrinibacteria					Candidatus Peregrinibacteria bacterium GW2011_GWC2_33_13	23555000	0	0	0	0	0	0	0	0	0	0	0	0	145360000	0	0	0	0	0	0	0	0	0	0
Archaea	Superkingdom	Archaea								40093000	0	0	0	0	0	0	0	56541000	0	0	0	135508000	0	6927500	0	0	0	0	0	0	0	0	0
Methanobacteriales	Order	Archaea		Euryarchaeota	Methanobacteria	Methanobacteriales				0	0	0	0	0	0	0	0	0	0	0	0	87083000	0	6927500	0	0	0	0	0	0	0	0	0
Methanobacteriaceae	Family	Archaea		Euryarchaeota	Methanobacteria	Methanobacteriales	Methanobacteriaceae			0	0	0	0	0	0	0	0	0	0	0	0	87083000	0	6927500	0	0	0	0	0	0	0	0	0
Candidatus Peregrinibacteria	Phylum	Bacteria		Candidatus Peregrinibacteria						23555000	0	0	0	0	0	0	0	0	0	0	0	0	145360000	0	0	0	0	0	0	0	0	0	0
Bacteroides intestinalis	Species	Bacteria		Bacteroidetes	Bacteroidia	Bacteroidales	Bacteroidaceae	Bacteroides	Bacteroides intestinalis	44930600	0	0	0	36947000	0	0	0	17435000	0	7888178800	0	0	0	0	0	0	0	0	0	0	0	23961000	418150600
Methanobrevibacter	Genus	Archaea		Euryarchaeota	Methanobacteria	Methanobacteriales	Methanobacteriaceae	Methanobrevibacter		0	0	0	0	0	0	0	0	0	0	0	0	87083000	0	0	0	0	0	0	0	0	0	0	0
Desulfobacterales	Order	Bacteria		Proteobacteria	Deltaproteobacteria	Desulfobacterales				85415000	0	0	0	0	0	0	0	0	0	0	0	53004000	0	0	0	0	0	0	0	0	0	0	0
Cenarchaeales	Order	Archaea		Thaumarchaeota		Cenarchaeales				0	0	0	0	0	0	0	0	56541000	0	0	0	0	0	0	0	0	0	0	0	0	0	0	0
Desulfobulbaceae	Family	Bacteria		Proteobacteria	Deltaproteobacteria	Desulfobacterales	Desulfobulbaceae			85415000	0	0	0	0	0	0	0	0	0	0	0	53004000	0	0	0	0	0	0	0	0	0	0	0
Cenarchaeaceae	Family	Archaea		Thaumarchaeota		Cenarchaeales	Cenarchaeaceae			0	0	0	0	0	0	0	0	56541000	0	0	0	0	0	0	0	0	0	0	0	0	0	0	0
Spirochaetales	Order	Bacteria		Spirochaetes	Spirochaetia	Spirochaetales				0	0	0	0	0	0	0	0	0	0	0	0	0	507330000	0	0	0	0	0	0	0	0	0	0
Ustilaginomycetes	Class	Eukaryota	Fungi	Basidiomycota	Ustilaginomycetes					0	0	0	0	0	0	0	0	0	0	0	0	60822000	0	0	0	0	0	0	0	0	0	0	0
Spirochaetaceae	Family	Bacteria		Spirochaetes	Spirochaetia	Spirochaetales	Spirochaetaceae			0	0	0	0	0	0	0	0	0	0	0	0	0	507330000	0	0	0	0	0	0	0	0	0	0
Coriobacteriaceae	Family	Bacteria		Actinobacteria	Coriobacteriia	Coriobacteriales	Coriobacteriaceae			2749057800	0	0	0	1217740100	0	1336435900	0	421793500	0	29806000	0	11509934700	85445000	4506371900	0	830586900	0	56641600	145546700	1527094800	0	44879900	927150000
Alistipes	Genus	Bacteria		Bacteroidetes	Bacteroidia	Bacteroidales	Rikenellaceae	Alistipes		6857360200	973052000	789746300	991250300	146202900	2197479000	384931400	2208822000	4632691500	529927000	9751288900	2563255000	270383700	1199542500	501119800	538297000	476147900	307042000	3430425300	1486852100	271124800	18018841400	239449895000	9963680900
Ustilaginales	Order	Eukaryota	Fungi	Basidiomycota	Ustilaginomycetes	Ustilaginales				0	0	0	0	0	0	0	0	0	0	0	0	60822000	0	0	0	0	0	0	0	0	0	0	0
Ustilaginaceae	Family	Eukaryota	Fungi	Basidiomycota	Ustilaginomycetes	Ustilaginales	Ustilaginaceae			0	0	0	0	0	0	0	0	0	0	0	0	60822000	0	0	0	0	0	0	0	0	0	0	0
[Ruminococcus] lactaris	Species	Bacteria		Firmicutes	Clostridia	Eubacteriales	Lachnospiraceae	Mediterraneibacter	[Ruminococcus] lactaris	168490000	0	0	0	0	0	0	0	0	0	0	0	68916000	0	102899000	0	0	0	0	0	0	0	90931000	0
Ustilago	Genus	Eukaryota	Fungi	Basidiomycota	Ustilaginomycetes	Ustilaginales	Ustilaginaceae	Ustilago		0	0	0	0	0	0	0	0	0	0	0	0	60822000	0	0	0	0	0	0	0	0	0	0	0
Clostridium sp. MSTE9	Species	Bacteria		Firmicutes	Clostridia	Eubacteriales	Clostridiaceae	Clostridium	Clostridium sp. MSTE9	0	0	0	0	0	0	0	0	0	0	0	0	0	0	60981000	0	0	0	0	0	0	0	0	0
Succinatimonas	Genus	Bacteria		Proteobacteria	Gammaproteobacteria	Aeromonadales	Succinivibrionaceae	Succinatimonas		0	0	0	0	0	0	0	0	0	0	0	0	57558000	0	0	0	0	0	0	0	0	0	0	0
Lactobacillaceae	Family	Bacteria		Firmicutes	Bacilli	Lactobacillales	Lactobacillaceae			982996000	0	0	0	22666000	0	226986000	0	0	0	0	0	0	0	0	156030000	100037226000	0	0	198223500	657330000	0	166057200	393848500
[truncated: 496 more rows]

## Sheet: Table S9
Table S9. Number of isolates from each species.
[truncated: 15 more rows]

## Sheet: Table S10
Table S10: Comparative metabolic profiles of the cell free supernatant and EVs of B. finegoldii and P. massiliensis
[truncated: 483 more rows]

[truncated: 5 more sheets: Table S11, Table S12, Table S13, Table S14, Table S15]
